# Supplementary material for: Tannins amount determines whether tannase-containing bacteria are probiotic or pathogenic in IBD
Source: Life Sci Alliance. 2023 Feb 9;6(5):e202201702. doi: 10.26508/lsa.202201702 (PMC9911794; doi:10.26508/lsa.202201702)
Supplement: Supplementary file 3 [file LSA-2022-01702_TableS1.xlsx]

## Sheet: Ta250.vs.PBS_Diff
Name	Ta250_1	Ta250_2	Ta250_3	Ta250_4	Ta250_5	PBS_1	PBS_2	PBS_3	PBS_4	PBS_5	FC	log2FC	Pvalue	ROC	VIP	Up.Down
15-Deoxy-Δ12,14-prostaglandin A1	1.00745e+08	6.23737e+07	8.48862e+07	5.93985e+07	6.25286e+07	1.72674e+08	1.34134e+08	2.03137e+08	1.55938e+08	1.76129e+08	0.439343	-1.18658	0.000292484	1	2.62986	down
Rosuvastatin	1.20457e+06	1.05672e+06	764290	752673	1.23481e+06	4.59058e+06	6.25543e+06	9.36786e+06	4.52998e+06	2.5237e+06	0.183847	-2.44342	0.00055861	1	2.66201	down
Astaxanthin	1.04968e+06	2.51477e+06	1.49069e+06	2.91435e+06	1.22027e+06	3.0579e+07	2.05637e+07	6.90037e+07	5.15689e+06	4.17856e+07	0.0549992	-4.18445	0.00181651	1	2.64631	down
Sphingosine (d18:1)	9.31873e+07	1.14013e+08	1.05421e+08	8.06406e+07	8.5889e+07	1.21695e+08	1.37503e+08	1.33035e+08	1.54087e+08	1.22275e+08	0.716655	-0.480649	0.00321393	1	1.86994	down
2-methyl-2,3,4,5-tetrahydro-1,5-benzoxazepin-4-one	8.91218e+06	1.06919e+07	7.69795e+06	6.49536e+06	1.60328e+07	1.62315e+07	4.38232e+07	2.8624e+07	3.53481e+07	1.68233e+07	0.353782	-1.49907	0.00429939	1	1.80177	down
Mupirocin	778710	512883	601684	882183	646263	7.74233e+06	7.12167e+06	9.90552e+06	1.24751e+06	4.06158e+06	0.113759	-3.13594	0.00469317	1	2.31499	down
1-(4-methylphenyl)-3,5-diphenylpent-2-ene-1,5-dione	5.37299e+07	7.20675e+07	7.44508e+07	6.47684e+07	7.77834e+07	8.50363e+07	109939876	103430049	1.32651e+08	83142437	0.666667	-0.584962	0.00714619	1	2.24607	down
Progesterone	5.33192e+07	3.51943e+07	2.52535e+07	1.52984e+07	2.62933e+07	8.57564e+07	5.89601e+07	8.29394e+07	7.09949e+07	6.61917e+07	0.425824	-1.23167	0.00823406	1	2.49554	down
Isotretinoin	2.62468e+07	3.2726e+07	1.6134e+07	7.39913e+06	1.00954e+07	5.90109e+07	5.50629e+07	7.3647e+07	5.62546e+07	2.62635e+07	0.342665	-1.54513	0.0101792	0.96	2.13749	down
6-Acetylmorphine	1.19894e+06	1.24695e+06	1.16341e+06	559384	790967	3.24981e+06	1.45236e+06	1.3326e+06	1.64123e+06	2.53687e+06	0.485628	-1.04208	0.01614	1	1.48704	down
Glycocholic acid	2.95536e+07	4.13748e+07	2.89088e+07	2.13342e+07	1.56333e+07	154816197	156633234	1.31926e+08	793461194	3.84859e+07	0.107271	-3.22067	0.0168594	0.96	2.17031	down
4-Pregnen-17alpha,20alpha-Diol-3-One	5.08309e+06	5.81109e+06	4.10718e+06	4.90595e+06	3.89065e+06	8.51164e+06	7.54138e+06	5.31353e+06	9.18911e+06	5.67124e+06	0.656914	-0.606223	0.0171881	0.92	1.68576	down
L-5-Hydroxytryptophan	4.2869e+07	2.5918e+07	3.30373e+07	2.04866e+07	3.4362e+07	5.66859e+07	5.12669e+07	3.65796e+07	4.73806e+07	5.27629e+07	0.640328	-0.643116	0.0175168	0.96	1.86955	down
(+/-)-Cannabichromeorcin	9.1533e+07	1.5854e+08	4.11771e+07	2.30577e+07	3.83056e+07	2.27898e+08	1.511e+08	2.36344e+08	2.70999e+08	1.29055e+08	0.347267	-1.52588	0.0175861	0.92	2.24116	down
jwh-018-d11	2.09294e+07	5.12279e+07	2.63903e+07	1.91843e+07	9.50208e+06	4.27679e+07	6.91378e+07	4.55473e+07	4.68468e+07	7.34096e+07	0.458155	-1.12609	0.0257751	0.88	2.0565	down
Epitestosterone	2.89661e+07	3.64376e+07	1.34361e+07	6.90161e+06	1.44436e+07	3.56225e+07	5.02921e+07	6.15384e+07	3.78029e+07	4.67046e+07	0.431906	-1.21121	0.0262396	0.96	2.12129	down
MAG (18:3)	13312566618	20201475262	9833479737	2282999658	5137555674	32696545540	20557779578	34145400022	33979453606	14911863137	0.372498	-1.4247	0.0327804	0.96	2.0528	down
11-Oxoetiocholanolone	3.82795e+07	4.66376e+07	1.90417e+07	1.90184e+07	1.80825e+07	4.68303e+07	4.30553e+07	56446317	4.85969e+07	4.83717e+07	0.579776	-0.786433	0.0346664	0.96	2.10775	down
Taurodeoxycholic acid sodium salt	3.07748e+07	3.02536e+07	2.04252e+07	1.08561e+07	3.14729e+07	1.31973e+08	2.80465e+07	4.14366e+07	4.4115e+08	180825176	0.150325	-2.73384	0.036168	0.88	2.08653	down
ACar 20:6	1.55147e+06	3.91887e+06	3.8324e+06	2.44832e+06	2.59596e+06	4.68864e+06	3.92989e+06	4.52999e+06	5.61492e+06	3.96092e+06	0.63135	-0.663488	0.0379188	1	1.75362	down
Lagochilin	2.39115e+08	3.89556e+08	1.84475e+08	3.18713e+07	4.4021e+07	7.32501e+08	3.92626e+08	7.01949e+08	7.22278e+08	2.28603e+08	0.320033	-1.64371	0.0390735	0.92	1.98801	down
Lithocholic acid	1.04073e+07	3.1477e+07	8.20028e+06	2.47819e+07	2.84917e+07	3.74712e+07	4.36066e+07	2.41455e+07	5.94223e+07	4.37212e+07	0.496039	-1.01147	0.0436619	0.88	1.78198	down
Taurochenodeoxycholic acid	2.54992e+07	3.27179e+07	1.41824e+07	2.41824e+07	3.10248e+07	1.04026e+08	2.67713e+07	4.9485e+07	5.40668e+08	151170095	0.146318	-2.77282	0.0470561	0.92	1.98036	down
Stercobilin	3.22031e+07	1.12624e+08	1.58986e+07	1.23045e+08	2.56469e+07	4.85987e+07	1.27094e+08	1028106291	7.96488e+08	1.61922e+08	0.143103	-2.80488	0.0481246	0.92	1.8056	down
Gallic acid	1.48146e+06	292886	784503	874795	494540	150539	124859	223218	233227	83169.9	4.81978	2.26897	0.00268761	1	1.93374	up
Methionine sulfoxide	294054667	2.10816e+08	3.40177e+08	3.37247e+08	3.79017e+08	1.82604e+08	2.19989e+08	1.59691e+08	2.00582e+08	175033672	1.66469	0.735253	0.00482883	0.96	1.77944	up
Glu-Val-Phe	4.26563e+07	1.67026e+07	2.5737e+07	2.76696e+07	5.13927e+07	8.08027e+06	8.11375e+06	1.51714e+07	1.62281e+07	1.35773e+07	2.6836	1.42417	0.00573625	1	2.47988	up
LPE 18:0	5.14127e+08	1.51943e+08	1.53084e+08	4.46761e+08	1.36142e+08	5.83285e+07	3.66365e+07	9.8883e+07	1.2898e+08	2.02482e+07	4.08672	2.03094	0.0121821	1	1.36411	up
(2E,4E)-N-(2-methylpropyl)deca-2,4-dienamide	6.69106e+07	3.76078e+07	6.20947e+07	6.44301e+07	2.85147e+07	2.18258e+07	2.16291e+07	2.98132e+07	2.84346e+07	2.65892e+07	2.02318	1.01663	0.0150586	0.96	1.56538	up
PC (14:0e/3:0)	8.49922e+06	6.6051e+06	4.95385e+06	5.78715e+06	3.00466e+06	2.68066e+06	3.05826e+06	3.27621e+06	2.4819e+06	2.55523e+06	2.05305	1.03777	0.0155253	0.92	1.23456	up
Stearoyl ethanolamide	2.47951e+08	3.59392e+08	1118441630	6.25975e+08	226788877	7.16639e+07	5.02034e+07	350408602	1.42407e+08	5.63141e+07	3.84286	1.94218	0.0156365	0.92	1.43698	up
Betulin	4.11452e+06	2.07984e+06	4.36601e+06	1.0872e+07	3.07612e+06	1.36116e+06	1.41812e+06	2.07466e+06	1.49872e+06	1.23725e+06	3.22908	1.69112	0.0171334	1	2.07844	up
PC (14:1e/6:0)	9.51786e+06	4.63326e+06	3.32055e+07	7.98599e+06	8.02339e+06	2.73303e+06	2.51774e+06	4.25356e+06	2.86303e+06	2.53742e+06	4.25138	2.08793	0.0177225	1	1.8371	up
Glycerophospho-N-palmitoyl ethanolamine	2194714457	1069330688	6.34031e+08	1947422143	8.4472e+08	3.00341e+08	4.43184e+08	5.83629e+08	8.976e+08	227696835	2.72797	1.44783	0.0180161	0.92	1.57446	up
PC (16:2e/4:0)	3.95658e+07	1.34766e+07	1.01805e+08	4.67612e+07	3.19717e+07	3.23895e+06	1.23484e+07	2.19143e+07	6.71106e+06	1.43112e+07	3.9912	1.99682	0.0183632	0.92	1.67958	up
2-[2-oxo-2-(2-pyridylamino)ethoxy]acetic acid	2.36971e+07	2.5916e+07	6.72086e+07	5.02516e+07	2.64821e+07	3.24216e+07	1.52893e+07	8.2448e+06	1.24225e+07	1.04164e+07	2.45646	1.29658	0.0184542	0.88	1.85757	up
N-P-Coumaroyl Spermidine	1.10807e+08	1.66899e+08	2.93793e+08	1.09578e+08	1.18786e+08	9.45969e+07	3.28774e+07	7.60447e+07	5.28109e+07	9.64013e+07	2.26762	1.18118	0.018832	1	1.57208	up
10-Nitrolinoleate	2.01728e+07	1.07452e+07	7.69891e+08	2.4962e+08	9.37814e+07	1.90076e+06	496622	7.67829e+07	4.45304e+06	430137	13.6113	3.76673	0.0242311	0.92	1.82833	up
Phylloquinone	148720467	2.17416e+08	2.40802e+08	2.97744e+08	3.61814e+08	1.28712e+08	4.29584e+07	1.46655e+08	1.77398e+08	6.3783e+07	2.2636	1.17862	0.0251356	0.96	1.28069	up
LPE 20:1	1.71474e+07	3.28047e+06	1.40985e+07	2.6252e+07	5.24254e+06	2.65872e+06	2.64301e+06	3.11525e+06	5.16615e+06	1.777e+06	4.2982	2.10373	0.0275079	0.96	1.7299	up
ACar 20:1	9.46137e+06	1.523e+07	4.48342e+07	1.93793e+07	5.4993e+06	2.98487e+06	2.34048e+06	1.20616e+07	5.97346e+06	1.89608e+06	3.73782	1.9022	0.0275502	0.88	1.78156	up
PC (16:1e/2:0)	5.66909e+08	5.0963e+08	2386953876	8.41344e+08	1661297185	1.40133e+08	370131880	5.37055e+08	2.47053e+08	6.22049e+08	3.11316	1.63838	0.0285771	0.88	1.4561	up
HRH	2.24191e+06	627711	1.87782e+06	2.8054e+06	1.20107e+06	631877	646143	807862	666775	550444	2.65021	1.40611	0.0297625	0.84	1.86786	up
LPE 20:3	1.9356e+07	3.56162e+07	1.0605e+08	5.04968e+07	8.32394e+07	4.35997e+06	9.27032e+06	6.89323e+07	8.71526e+06	6.8581e+06	3.00357	1.58668	0.0331667	0.88	1.75678	up
alpha-Farnesene	2.16502e+07	9.38756e+06	1.79726e+07	4.00699e+07	2.31234e+07	8.07058e+06	8.21331e+06	1.78013e+07	1.01902e+07	3.93481e+06	2.32738	1.21871	0.0349773	0.92	1.44031	up
Ergosta-5,7,9(11),22-Tetraen-3-beta-Ol	6.87198e+07	3.23097e+07	4.91508e+07	1.23755e+08	1.36096e+08	3.64978e+07	3.30948e+07	2.51282e+07	2.68412e+07	3.46667e+07	2.62456	1.39207	0.0352851	0.88	1.73076	up
4',7-Dihydroxyflavanone	1.13709e+08	1.11664e+08	1.40736e+08	8.786e+07	5.00197e+07	7.66043e+07	4.22801e+07	4.06214e+07	54417911	6.82366e+07	1.78618	0.836874	0.0370741	0.88	1.69349	up
ELK	2.38852e+07	3.93722e+06	5.97446e+06	5.0191e+06	2.06333e+07	3.55613e+06	2.41887e+06	2.74154e+06	4.77306e+06	1.95284e+06	3.84973	1.94476	0.038172	0.96	1.57452	up
LPE 17:0	8.66899e+07	6.70242e+07	2.24688e+07	1.58949e+08	2.33637e+07	1.11025e+07	7.92441e+06	2.21953e+07	5.01827e+07	8.40737e+06	3.5917	1.84467	0.0391568	0.92	1.45654	up
Lysopc 16:2 (2N Isomer)	9.30985e+06	4.34965e+06	1.38038e+07	4.56526e+06	1.09069e+07	2.36565e+06	4.29793e+06	2.84649e+06	3.53009e+06	6.82326e+06	2.16154	1.11206	0.0396726	0.92	1.55921	up
3-[(5-nitropyridin-2-yl)oxy]-1H-indazole	1.20338e+07	3.95282e+07	2.21071e+07	1.40555e+07	2.14217e+07	1.68932e+07	8.5142e+06	8.17938e+06	1.09058e+07	1.10314e+07	1.96575	0.975083	0.0399906	0.92	1.70483	up
3,5-di(2-furylmethylidene)tetrahydro-2H-pyran-4-one	9.18678e+06	1.16416e+07	1.72045e+07	2.51958e+07	2.13476e+07	1.75975e+06	8.46483e+06	1.29053e+07	7.77386e+06	3.83764e+06	2.43445	1.2836	0.0404355	0.92	2.09773	up
Methanandamide	5.4373e+06	5.61865e+06	13997031	1.28176e+07	4.47063e+06	2.14787e+06	2.12497e+06	8.52045e+06	2.99382e+06	2.98566e+06	2.25546	1.17342	0.0404447	0.88	1.48826	up
Soyasaponin I	1064374089	1065136054	2349871655	4.54056e+08	1380859363	1047183599	3.71942e+07	3.41174e+08	181521608	2.65978e+08	3.37113	1.75323	0.0412188	0.96	1.78242	up
UR-144 N-(2-hydroxypentyl) metabolite	1.91854e+08	8.15249e+07	7.57677e+07	1.30264e+08	2.69809e+08	6.06064e+07	7.91327e+07	4.98762e+07	9.43273e+07	5.63313e+07	2.20182	1.13869	0.0434871	0.88	1.96212	up
PC (18:4e/4:0)	6.35106e+06	3.97068e+06	6.7328e+06	9.70868e+06	2.30613e+07	3.33891e+06	3.17171e+06	4.16392e+06	3678064	3.364e+06	2.8123	1.49175	0.0436627	0.96	1.86075	up
N6-Acetyl-L-lysine	1.26553e+08	1.42434e+08	2.81309e+08	1.17716e+08	2.95629e+08	1.19161e+08	1.30882e+08	7.83318e+07	8.90549e+07	9.44902e+07	1.88241	0.912577	0.0446598	0.88	1.87119	up
D-(+)-Maltose	8.69352e+08	739630786	567290624	5.05806e+08	6.24293e+08	3.15251e+08	4.66759e+08	598315842	5.25624e+08	2.64117e+08	1.52363	0.60751	0.0454404	0.88	1.41525	up
Isophorone	3.25685e+08	8.64203e+07	2.09076e+08	3.78464e+08	1.17769e+08	7.66618e+07	6.35067e+07	1.14492e+08	1.17517e+08	7.35598e+07	2.50689	1.3259	0.0459241	0.92	1.48339	up
N-Acetyl-L-carnosine	6.77179e+06	4.52564e+06	6.52393e+06	9.48839e+06	6.55135e+06	5.48727e+06	4.37406e+06	4.17094e+06	3.15393e+06	5.92531e+06	1.46512	0.551017	0.0473339	0.92	1.70088	up
dihydrotachysterol	4.17006e+06	870629	1.55355e+06	2.60417e+06	945665	672995	864679	815337	690370	660631	2.73867	1.45348	0.0483951	1	1.9011	up
PC (14:0e/2:0)	3.30099e+08	3.28709e+08	6.95567e+08	4.69417e+08	4.5175e+08	2.38691e+08	2.96801e+08	2.99368e+08	2.80475e+08	3.87918e+08	1.51375	0.598123	0.0484769	0.92	1.02429	up
Heptadecanoic Acid	9.00136e+06	9.00659e+06	2.27943e+07	1.06753e+07	2.28662e+07	2.83399e+06	1.08126e+07	4.06539e+06	1.18066e+07	4.81189e+06	2.16553	1.11472	0.0486613	0.76	1.55853	up
3-Amino-4-methylpentanoic acid	13779259964	9474346217	10996411905	10027077435	20667251447	7019102016	11417414730	5682397072	2454323823	7607713869	1.90002	0.926011	0.0487685	0.88	1.76598	up
D-α-Tocopherol	4.33657e+07	3.98791e+07	3.26743e+07	6.51532e+07	2.21053e+07	1.16703e+07	3.26386e+06	4.35813e+07	1.61773e+07	3.10988e+06	2.61145	1.38485	0.0491805	0.84	1.55008	up

## Sheet: Ta50.vs.PBS_Diff
Name	Ta50_1	Ta50_2	Ta50_3	Ta50_4	Ta50_5	PBS_1	PBS_2	PBS_3	PBS_4	PBS_5	FC	log2FC	Pvalue	ROC	VIP	Up.Down
Gallic acid	187439	332689	234883	203702	218565	134055	150864	185700	146087	141650	1.55241	0.634507	0.00872645	1	2.06384	up
3,3,5-trimethyl-3H,11H-pyrano[3,2-a]carbazole	5.11799e+06	6.99132e+06	6.64719e+06	4.83676e+06	4.98873e+06	3.1213e+06	2.82415e+06	4.74475e+06	3.00916e+06	4.75267e+06	1.54899	0.631327	0.013878	1	1.55278	up
Soyasaponin I	9.71193e+08	2.13084e+09	6.37226e+09	1.19901e+09	1.26075e+09	1.04718e+09	3.71942e+07	3.41174e+08	1.81522e+08	2.65978e+08	6.37145	2.67162	0.0150503	0.96	2.60862	up
Anacardic acid	8.65198e+08	9.93589e+08	1.19237e+09	8.81875e+08	9.1265e+08	7.53867e+08	7.87138e+08	6.65353e+08	6.81241e+08	9.28739e+08	1.26972	0.344512	0.0212357	0.88	1.81164	up
DL-α-Aminocaprylic acid	4.3489e+07	6.11051e+07	7.73605e+07	6.22685e+07	4.47731e+07	4.08167e+07	3.51619e+07	3.20048e+07	3.78879e+07	4.84266e+07	1.48739	0.57278	0.0216883	0.92	1.4772	up
Glu-Val-Phe	1.86516e+07	2.41755e+07	1.72628e+07	1.56101e+07	2.17943e+07	8.08027e+06	8.11375e+06	1.51714e+07	1.62281e+07	1.35773e+07	1.5938	0.672473	0.0275213	0.96	1.62863	up
PS (18:1/18:1)	2.11146e+07	1.08047e+07	1.39283e+07	8.08416e+06	9.83042e+06	1.7805e+07	4.28021e+07	7.93493e+07	5.61142e+07	1.47352e+07	0.302469	-1.72514	0.0282416	0.92	1.90484	down
2-(2,6-dimethoxyphenyl)-5,6-dimethoxy-4H-chromen-4-one	1.7521e+07	2.09092e+07	3.13787e+07	2.61838e+07	1.82691e+07	1.52287e+07	1.65692e+07	9.69246e+06	1.39841e+07	1.93622e+07	1.52682	0.610527	0.029451	0.92	2.23644	up
methyl 2-[(2-acetyl-3-oxo-1-butenyl)amino]acetate	2.44556e+07	3.50226e+07	3.21118e+07	2.10493e+07	2.99554e+07	1.87245e+07	1.83695e+07	2.04665e+07	1.32796e+07	2.71306e+07	1.45548	0.541497	0.0323821	0.92	1.79436	up
N6-Acetyl-L-lysine	1.48937e+08	2.21727e+08	1.56304e+08	9.68132e+07	1.96407e+08	1.19161e+08	1.30882e+08	7.83318e+07	8.90549e+07	9.44902e+07	1.60218	0.680037	0.0336771	0.92	1.65455	up
(4-isobutoxyphenyl)(phenyl)methanone oxime	1.52788e+07	2.39996e+07	2.33992e+07	1.93073e+07	2.2401e+07	1.6084e+07	1.82659e+07	1.53801e+07	1.1266e+07	1.71454e+07	1.33586	0.417767	0.0402462	0.84	1.63345	up
SPH	2.55672e+06	3.85073e+06	2.23922e+06	1.78298e+06	2.10503e+06	1.9205e+06	1.52448e+06	1.9247e+06	1.50923e+06	1.60489e+06	1.47748	0.563142	0.0475596	0.92	1.46236	up
Isotretinoin	2.46349e+07	2.18527e+07	1.1452e+07	1.62849e+07	6.23503e+07	5.90109e+07	5.50629e+07	7.3647e+07	5.62546e+07	2.62635e+07	0.505385	-0.984544	0.0477108	0.84	1.62189	down
4-(allyloxy)-1,2-dihydroquinolin-2-one	1.06237e+07	1.54548e+07	1.67634e+07	1.41886e+07	1.2451e+07	1.03224e+07	1.22072e+07	1.06862e+07	8.64752e+06	1.23979e+07	1.2805	0.35671	0.0488881	0.88	1.25883	up
