# Supplementary material for: Tannins amount determines whether tannase-containing bacteria are probiotic or pathogenic in IBD
Source: Life Sci Alliance. 2023 Feb 9;6(5):e202201702. doi: 10.26508/lsa.202201702 (PMC9911794; doi:10.26508/lsa.202201702)
Supplement: Supplementary file 5 [file LSA-2022-01702_TableS2.xlsx]

## Sheet: GA250 VS WT
Name	FC	log2FC	Pvalue	ROC	VIP	Up.Down	GA250_DSS3d2	GA250_DSS3d1	GA250_DSS3d4	GA250_DSS3d5	GA250_DSS3d3	WT4	WT5	WT3	WT1	WT2
Biliverdin	13.3753	3.7415	3.50586e-07	1	1.83369	up	1.58237e+07	7.96603e+06	1.43823e+07	9.90517e+06	1.2005e+07	683531	821917	1.35068e+06	815553	820350
N-[1-(4-methoxy-2-oxo-2H-pyran-6-yl)-2-methylbutyl]acetamide	26.9472	4.75206	3.55514e-06	1	1.95786	up	1.38588e+09	8.6462e+08	8.33641e+08	1.11417e+09	7.7643e+08	5.10914e+07	4.67875e+07	4.35038e+07	2.07762e+07	2.2452e+07
10-Nitrolinoleate	6.37419	2.67224	6.88566e-06	1	1.74016	up	8.17948e+06	5.17258e+06	5.62235e+06	7.76727e+06	5.14362e+06	1.04164e+06	1.05971e+06	935861	600287	1.36476e+06
2-Phenylpropionic acid	13.7942	3.78599	7.28358e-06	1	2.00567	up	1.74016e+07	1.7121e+07	7.95394e+06	8.31063e+06	1.42293e+07	607592	519038	1.14799e+06	1.35449e+06	1.08423e+06
4-Phenylbutyric acid	54.5934	5.77065	7.84929e-06	1	2.10239	up	1.96881e+08	1.97127e+08	5.94116e+07	7.24573e+07	1.32547e+08	1.63497e+06	2.09407e+06	2.42136e+06	3.68267e+06	2.22743e+06
allantoate	44.8809	5.48803	4.5172e-05	1	1.91528	up	4.30235e+08	1.36528e+08	1.21218e+08	2.07755e+08	9.62759e+07	5.23188e+06	5.68246e+06	3.64533e+06	3.66351e+06	3.88006e+06
SLK	0.208146	-2.26433	6.33785e-05	1	1.73514	down	1.56414e+07	9.37465e+06	1.18347e+07	6.43275e+06	8.07203e+06	6.80856e+07	5.3551e+07	5.21961e+07	2.97303e+07	4.3165e+07
Pilocarpine	19.0741	4.25354	6.45866e-05	1	1.87654	up	1.37329e+07	9.52735e+06	4.51577e+06	9.90376e+06	4.10816e+06	458364	430141	484486	295081	522752
1-(3,4-dimethoxyphenyl)ethan-1-one oxime	9.52417	3.25159	6.70469e-05	1	1.84505	up	4.26799e+07	1.85266e+07	3.61785e+07	2.2485e+07	1.70557e+07	2.96982e+06	3.65873e+06	2.3706e+06	2.4871e+06	2.89041e+06
Spermidine	0.0310981	-5.00703	8.308e-05	1	1.68839	down	3.47055e+07	1.53846e+07	2.47737e+07	4.57628e+06	1.72154e+07	4.96604e+08	8.0372e+08	6.60989e+08	3.12006e+08	8.34762e+08
ethyl 3-hydroxy-4,6-dimethoxy-2-oxoindoline-3-carboxylate	40.5324	5.341	9.19104e-05	1	2.21657	up	3.5709e+07	1.12693e+07	3.00972e+07	6.69032e+06	1.0676e+07	512925	730434	323785	404231	358656
ANH	13.6763	3.77361	9.90315e-05	1	1.90218	up	4.41048e+07	2.37065e+07	1.54821e+07	1.40409e+07	1.04432e+07	1.05179e+06	1.2306e+06	809010	980815	3.80841e+06
15-Deoxy-Δ12,14-prostaglandin J2-2-glycerol ester	5.82966	2.54341	0.000114595	1	2.06768	up	1.81676e+07	1.63674e+07	9.31865e+06	8.90046e+06	1.53571e+07	1.75672e+06	1.24181e+06	3.53376e+06	3.20337e+06	1.94791e+06
S-Adenosylmethionine	0.0612585	-4.02895	0.000120518	1	1.72352	down	921018	1.91289e+06	998712	390447	1.6199e+06	2.35674e+07	1.76455e+07	2.11388e+07	1.16721e+07	2.13583e+07
ω-Hydroxynorfentanyl	4.69629	2.23152	0.000142989	1	1.94238	up	8.72385e+06	5.52297e+06	9.24624e+06	8.3996e+06	4.64063e+06	1.78449e+06	2.60644e+06	976652	1.1214e+06	1.29019e+06
Spermine	0.0683125	-3.87171	0.000147808	1	2.07826	down	306700	365523	396685	480464	396504	3.00518e+06	1.08351e+07	3.38495e+06	5.5659e+06	5.69383e+06
3-hydroxy-3-methylpentanedioic acid	4.47609	2.16224	0.000158438	1	2.0173	up	4.80091e+07	3.79505e+07	3.18208e+07	2.51909e+07	1.80949e+07	7.33535e+06	1.00585e+07	6.153e+06	7.65106e+06	4.78571e+06
2,6-Xylidine	3.25425	1.70233	0.000164349	1	1.77528	up	7.98714e+06	6.19434e+06	4.11774e+06	3.97992e+06	5.06058e+06	2.13745e+06	1.65875e+06	1.35424e+06	1.81335e+06	1.43744e+06
4-(pentyloxy)benzene-1-carbohydrazide	14.4309	3.85109	0.000224843	1	1.66296	up	6.07395e+07	4.46736e+07	4.79211e+07	6.72878e+07	4.06122e+07	1.87491e+06	1.93406e+06	6.43738e+06	2.12139e+06	5.73463e+06
Quercetin-3β-D-glucoside	56.4667	5.81933	0.000259422	1	2.04221	up	8.32781e+06	3.42071e+06	2.35684e+07	1.55531e+07	5.66786e+06	199904	228691	235349	160949	176369
1,1-Dimethyl-2-oxopropyl N-[2-(2-pyridyl)ethyl]carbamate	2.35743	1.23722	0.00026753	1	1.79982	up	1.24427e+07	8.51284e+06	1.18631e+07	1.38586e+07	1.36313e+07	5.88954e+06	6.02389e+06	5.82042e+06	3.57372e+06	4.27471e+06
KLK	0.423715	-1.23883	0.000300643	1	1.71837	down	1.48771e+06	1.18879e+06	1.68648e+06	1.4409e+06	929057	2.41958e+06	3.32264e+06	3.87959e+06	3.70344e+06	2.56502e+06
1-(3-methoxy-2-nitrostyryl)pyrrolidine	2.29164	1.19638	0.000396225	1	1.67449	up	2.37607e+06	1.91488e+06	2.03554e+06	2.94422e+06	2.04688e+06	1.32999e+06	1.09523e+06	957211	687641	868573
Terephthalic Acid	29.2407	4.8699	0.000457591	1	1.99225	up	3.74176e+06	3.67671e+07	1.30041e+07	1.45698e+07	9.68553e+06	779816	583038	456529	348762	491448
5-Hydroxylysine	0.301608	-1.72925	0.000461122	1	1.94516	down	315616	356809	552992	534337	364172	1.85905e+06	1.40986e+06	1.54975e+06	732439	1.4909e+06
3-Hydroxylidocaine	11.947	3.57858	0.000471415	1	1.87755	up	2.67453e+07	1.66471e+07	1.74446e+07	1.98339e+07	1.52577e+07	642733	2.20503e+06	706624	1.67358e+06	2.80154e+06
6-Methoxy-2-naphthoic acid	0.387581	-1.36743	0.000528358	1	1.98805	down	258353	372949	445802	412915	329300	1.14589e+06	1.11346e+06	1.05517e+06	583491	796025
Morphine	15.884	3.9895	0.000554776	1	1.8888	up	1.64176e+07	1.33503e+07	1.18971e+07	2.02574e+07	1.15841e+07	680208	565832	2.59555e+06	343937	442193
GKK	0.159204	-2.65106	0.000566764	1	2.01149	down	402771	477259	684610	939524	640324	6.24073e+06	3.71606e+06	5.6975e+06	2.28307e+06	1.81399e+06
D-Pantethine	0.252978	-1.98291	0.000598681	1	1.29255	down	9.39269e+06	3.41087e+06	7.4442e+06	3.92325e+06	5.72305e+06	2.20595e+07	1.52854e+07	2.81754e+07	1.60962e+07	3.65519e+07
Isoferulic acid	2.31203	1.20916	0.000621525	1	1.94435	up	1.16063e+08	1.76037e+08	1.45053e+08	1.21002e+08	2.03934e+08	6.32869e+07	4.50956e+07	8.1926e+07	5.88321e+07	8.04772e+07
Dl-3,4-Dihydroxymandelic Acid	18.5885	4.21634	0.000630855	1	1.94036	up	4.29695e+06	3.69371e+07	1.35857e+07	1.51418e+07	1.04286e+07	1.26141e+06	961390	737633	569719	794582
Pipecolic acid	0.190273	-2.39386	0.000634112	1	1.50407	down	7.79065e+07	4.68536e+07	8.88566e+07	2.63869e+07	8.57162e+07	5.3892e+08	3.42948e+08	4.23241e+08	1.88703e+08	2.18041e+08
All trans retinal	0.392818	-1.34807	0.000661312	1	1.87816	down	3.89887e+06	3.65988e+06	4.48234e+06	4.88434e+06	2.49327e+06	6.20601e+06	8.64029e+06	1.24871e+07	1.01344e+07	1.19665e+07
N-(2,4-Dimethylphenyl)formamide	1.60665	0.684055	0.000675785	1	1.60434	up	4.6539e+07	4.07008e+07	4.0089e+07	3.9237e+07	3.43757e+07	2.03267e+07	3.06052e+07	2.38251e+07	2.68403e+07	2.34714e+07
Histamine	0.10489	-3.25305	0.000947026	1	1.4457	down	1.01182e+07	8.18769e+06	6.2006e+06	1.45651e+07	3.28578e+06	4.5536e+07	1.89562e+08	8.69129e+07	2.80828e+07	5.37316e+07
trans-3-Hydroxycotinine	5.07416	2.34317	0.00107565	1	1.99317	up	1.4288e+07	1.23105e+07	1.31946e+07	8.2458e+06	9.15405e+06	987879	4.54996e+06	1.74445e+06	2.37242e+06	1.61671e+06
16α-Hydroxydehydroepiandrosterone	0.508184	-0.976577	0.00113897	1	1.3566	down	8.98475e+07	6.04262e+07	8.20761e+07	6.46472e+07	6.7509e+07	1.74582e+08	1.13653e+08	1.07022e+08	1.75967e+08	1.46048e+08
Adipamide	0.362622	-1.46346	0.00114386	1	1.66743	down	1.341e+06	1.42679e+06	1.94784e+06	929148	1.39038e+06	4.35283e+06	3.20183e+06	5.65074e+06	2.24138e+06	3.95403e+06
DL-Lysine	0.210333	-2.24925	0.00117045	1	1.46636	down	8.92128e+07	5.41531e+07	9.8265e+07	2.71578e+07	9.4627e+07	5.4552e+08	3.45758e+08	4.26628e+08	1.90303e+08	2.19601e+08
N-[4-(diethylamino)phenyl]-N'-phenylurea	0.504568	-0.986878	0.00119123	1	1.08654	down	2.39098e+06	3.08306e+06	2.0751e+06	3.60867e+06	3.27889e+06	5.10377e+06	4.68175e+06	5.13693e+06	7.99966e+06	5.68989e+06
Oleamide	1.84463	0.883334	0.00140098	1	1.90254	up	1.01124e+11	1.04267e+11	1.07664e+11	9.7531e+10	1.13879e+11	5.06503e+10	4.84876e+10	4.97653e+10	7.86439e+10	5.67723e+10
4-(1H-pyrazol-1-yl)-N,N-bis(2-pyridinylmethyl)benzenesulfonamide	7.96458	2.9936	0.00149554	1	1.92495	up	5.77532e+07	1.37775e+07	5.7192e+07	1.68878e+07	2.07634e+07	5.35633e+06	5.36912e+06	4.08848e+06	3.663e+06	2.41231e+06
4-(2,3-dihydro-1,4-benzodioxin-6-yl)butanoic acid	4.89899	2.29248	0.00158573	1	1.67823	up	1.93661e+07	1.58364e+07	1.94815e+07	1.14786e+07	1.43647e+07	3.51657e+06	7.21029e+06	2.02513e+06	1.81186e+06	1.87368e+06
1-(4-Methoxyphenyl)-2-propanone	2	0.999999	0.00159586	1	1.6173	up	3.98928e+07	2.56159e+07	2.08943e+07	2.42096e+07	2.30529e+07	1.40043e+07	1.15206e+07	1.45304e+07	1.11152e+07	1.56622e+07
Mupirocin	0.484098	-1.04663	0.00165477	1	1.16031	down	681162	473098	669265	422593	643423	1.39497e+06	1.60024e+06	983137	838333	1.15224e+06
ethyl 4-methyl-2-(1H-pyrrol-1-yl)-1,3-thiazole-5-carboxylate	0.317143	-1.6568	0.00175239	1	1.27779	down	1.2115e+06	1.11217e+06	1.24643e+06	546446	1.11727e+06	5.9229e+06	2.47908e+06	3.52328e+06	2.22329e+06	2.35446e+06
2-Methylbutyroylcarnitine	2.16132	1.11191	0.00182294	1	1.47893	up	1.26251e+07	2.14128e+07	1.52435e+07	9.97582e+06	1.25894e+07	8.87068e+06	6.42849e+06	6.0956e+06	4.83395e+06	7.01332e+06
N8-Acetylspermidine	0.308087	-1.69859	0.00189715	1	1.56217	down	1.65352e+07	1.32743e+07	3.05017e+07	9.83158e+06	2.31322e+07	3.57481e+07	4.11935e+07	7.99376e+07	6.61446e+07	7.97318e+07
TLK	0.214655	-2.21991	0.00193415	1	1.72692	down	5.64035e+06	7.59855e+06	1.01088e+07	8.73948e+06	5.07451e+06	6.63977e+07	4.18106e+07	2.51028e+07	1.61972e+07	2.36146e+07
Styrene	0.570936	-0.808598	0.00205529	1	1.52737	down	1.37461e+07	1.5198e+07	9.95399e+06	1.7767e+07	1.49523e+07	2.20236e+07	2.864e+07	3.02933e+07	2.46277e+07	1.9854e+07
Methanandamide	2.50855	1.32685	0.002131	1	1.38658	up	7.55704e+06	3.96902e+06	5.45458e+06	7.70021e+06	4.37929e+06	2.98388e+06	2.9296e+06	1.26259e+06	2.20025e+06	2.20811e+06
5,6,7-trihydroxy-2-(4-methoxyphenyl)-4H-chromen-4-one	0.146589	-2.77015	0.00221439	1	1.94839	down	364417	474446	971285	760186	739953	5.32123e+06	6.52293e+06	3.58111e+06	1.15042e+06	6.00639e+06
Cortisol	6.17728	2.62697	0.00238452	1	1.68467	up	2.27904e+08	7.75636e+07	2.04993e+08	8.15826e+07	3.58893e+08	2.56818e+07	4.40291e+07	2.98762e+07	3.71219e+07	1.72319e+07
Bilirubin	137.904	7.10752	0.00239381	1	1.75407	up	3.96476e+07	2.69751e+07	1.21384e+06	4.36945e+07	1.97466e+07	145445	214985	185965	221801	183751
1-allyl-4,5-diphenyl-2-(2-thienyl)-1H-imidazole	1.81791	0.86228	0.002483	1	1.05838	up	6.4886e+06	5.77568e+06	5.77061e+06	4.53946e+06	4.33067e+06	3.04742e+06	2.7419e+06	4.05179e+06	2.9167e+06	2.04217e+06
2-ethyl-2-(3-methoxyphenyl)cyclohexanone oxime	3.24634	1.69881	0.00251243	0.96	1.65173	up	8.23408e+06	5.24974e+06	5.26212e+06	7.93018e+06	3.1456e+06	1.63398e+06	1.30425e+06	3.72135e+06	1.04222e+06	1.48447e+06
Uric acid	1.68806	0.755366	0.00259682	0.96	1.47713	up	4.99085e+07	3.56576e+07	5.42325e+07	3.65497e+07	5.19877e+07	3.56768e+07	2.46362e+07	2.45604e+07	2.76479e+07	2.27441e+07
S-Adenosyl-L-methionine	0.33994	-1.55665	0.0026942	1	1.31347	down	653875	607999	640213	278952	903204	2.27809e+06	2.07735e+06	970294	1.51786e+06	2.22932e+06
11(Z),14(Z),17(Z)-Eicosatrienoic acid	3.46913	1.79457	0.0032086	1	1.33485	up	1.69975e+07	1.84672e+07	1.05093e+07	2.34971e+07	1.05948e+07	3.16587e+06	6.02678e+06	1.7844e+06	6.25729e+06	5.84516e+06
Docosahexaenoic acid	0.387761	-1.36676	0.00350679	1	1.74673	down	2.67981e+08	1.96633e+08	2.59661e+08	2.41337e+08	1.70197e+08	8.24978e+08	7.64856e+08	4.26127e+08	3.32295e+08	5.80892e+08
Avocadyne 1-acetate	2.27386	1.18514	0.00359901	1	1.71446	up	8.26456e+07	1.09658e+08	5.37511e+07	1.02449e+08	8.01019e+07	3.75244e+07	5.1598e+07	2.32556e+07	2.68014e+07	4.93131e+07
Ethyl chrysanthemumate	0.556112	-0.846553	0.00370499	0.96	1.47412	down	1.56376e+07	1.27299e+07	1.94256e+07	1.65977e+07	1.2273e+07	3.58712e+07	2.65576e+07	1.81952e+07	2.90403e+07	2.81924e+07
2-[(3S)-1-(3,4-Difluorobenzyl)-3-pyrrolidinyl]-1,3-benzoxazole	0.464284	-1.10692	0.00387739	1	1.52871	down	1.18785e+07	4.53536e+06	7.87671e+06	7.04895e+06	8.66787e+06	2.10085e+07	1.93405e+07	1.30134e+07	1.56957e+07	1.7112e+07
1-methyl-3,5-di(1-naphthylmethylidene)piperidin-4-one	2.92889	1.55035	0.00394948	1	1.61122	up	4.72404e+06	2.26984e+06	4.66245e+06	1.86205e+06	2.35936e+06	1.82692e+06	1.30175e+06	755342	729243	807826
Harmine	0.254648	-1.97342	0.0040047	0.96	1.70523	down	1.15733e+06	389348	732689	878223	601856	4.27645e+06	4.21758e+06	1.07492e+06	3.09211e+06	2.1022e+06
4-fluoro-N-[4-(4-methylpiperazino)phenyl]benzenesulfonamide	5.00724	2.32402	0.00401578	1	1.7648	up	3.26944e+06	765194	827682	899741	670219	317027	396184	204180	152338	214866
Lysope 14:0	0.27925	-1.84037	0.00411931	1	1.84053	down	8.71229e+06	3.6037e+06	8.8837e+06	2.6747e+06	3.70476e+06	3.42792e+07	2.00326e+07	2.10728e+07	9.63046e+06	1.37464e+07
EKK	0.170944	-2.54841	0.00436593	1	1.69444	down	1.72325e+06	769427	2.39349e+06	921292	971291	2.02329e+07	4.38452e+06	7.67454e+06	3.56769e+06	3.79528e+06
SMK	0.275588	-1.85941	0.00456489	1	1.71327	down	1.1703e+06	1.15226e+06	1.45516e+06	1.57259e+06	357509	4.78139e+06	3.07248e+06	4.681e+06	3.27317e+06	4.90333e+06
Caffeic acid	4.50158	2.17043	0.00482878	1	1.71604	up	2.30181e+06	1.26096e+07	5.73418e+06	5.67431e+06	5.31064e+06	1.38874e+06	1.56155e+06	1.80162e+06	1.05298e+06	1.22166e+06
IRH	0.152838	-2.70992	0.00493586	0.96	1.55198	down	2.25241e+06	490020	7.01198e+06	1.40154e+06	1.81956e+06	2.80531e+07	1.21268e+07	1.83317e+07	2.13177e+07	5.06775e+06
Betulin	0.376192	-1.41046	0.00498571	1	1.68964	down	1.35088e+06	1.03125e+06	1.14348e+06	1.46736e+06	1.03518e+06	2.75366e+06	4.72768e+06	3.76088e+06	1.58039e+06	3.20153e+06
Pregnenolone	0.395418	-1.33855	0.00508474	1	1.92435	down	2.84313e+06	7.04279e+06	4.77285e+06	8.5028e+06	3.83504e+06	1.21046e+07	1.4741e+07	1.12163e+07	1.28848e+07	1.7327e+07
Corticosterone	2.20529	1.14097	0.00514437	1	1.62544	up	3.00675e+07	2.01252e+07	3.68622e+07	1.72808e+07	2.48623e+07	1.23672e+07	1.65621e+07	1.34874e+07	9.56091e+06	6.60771e+06
5-[(10Z)-14-(3,5-dihydroxyphenyl)tetradec-10-en-1-yl]benzene-1,3-diol	0.329956	-1.59965	0.00525577	1	1.73766	down	1.48472e+08	1.29098e+08	1.93591e+08	1.90399e+08	8.19854e+07	2.11071e+08	4.11447e+08	8.36435e+08	4.07461e+08	3.87053e+08
RKK	0.325535	-1.61912	0.00578389	1	1.65292	down	1.63883e+06	700478	1.60295e+06	884651	870476	6.67207e+06	2.98289e+06	3.40778e+06	1.65439e+06	2.78451e+06
8Z,11Z,14Z-Eicosatrienoic acid	2.80266	1.4868	0.00578472	0.96	1.58938	up	3.15845e+08	1.99392e+08	1.3908e+08	1.31447e+08	1.27909e+08	6.7157e+07	3.53485e+07	4.81407e+07	1.29286e+08	4.60694e+07
IKK	0.300367	-1.7352	0.00601146	0.96	1.37717	down	2.33956e+06	1.10987e+06	1.65761e+06	722176	1.02349e+06	3.55692e+06	5.12546e+06	8.86926e+06	2.22064e+06	3.04216e+06
5α-Tetrahydrocortisol	1.88348	0.913404	0.00618276	0.96	1.28061	up	1.56181e+07	2.93187e+07	2.42931e+07	1.85972e+07	2.62162e+07	9.95288e+06	8.15393e+06	1.58228e+07	1.10831e+07	1.55365e+07
Decanoylcarnitine	7.88708	2.97949	0.00625596	1	1.09943	up	2.89355e+07	3.88764e+07	1.97229e+07	4.36255e+07	1.90412e+07	823964	7.5908e+06	714746	5.59785e+06	4.31663e+06
EMK	0.252236	-1.98716	0.00634449	1	1.6764	down	5.04439e+06	2.26912e+06	4.25622e+06	2.10831e+06	2.94889e+06	3.01357e+07	1.18437e+07	9.61739e+06	5.82402e+06	8.49744e+06
3-Hydroxypicolinic acid	0.324705	-1.6228	0.00657626	1	1.6755	down	3.65825e+06	2.15597e+06	3.13654e+06	2.31849e+06	3.15599e+06	8.75484e+06	4.47792e+06	1.73555e+07	6.3453e+06	7.49217e+06
Dihomo-γ-linolenic acid methyl ester	4.65274	2.21808	0.00726462	0.96	1.57971	up	1.41699e+07	8.71852e+06	6.3599e+06	2.22471e+06	7.11657e+06	854272	2.88502e+06	548721	2.06324e+06	1.9427e+06
2'-Deoxyadenosine	0.331872	-1.5913	0.00737791	0.96	1.32219	down	5.32627e+07	5.97042e+07	3.82974e+07	3.19835e+07	2.01944e+07	5.63178e+07	1.2521e+08	7.71798e+07	1.70824e+08	1.83482e+08
2-(2,5-dimethyl-3-thienyl)-2,3,4,5-tetrahydro-1,5-benzothiazepin-4-one	8.55204	3.09627	0.00757989	1	1.75554	up	1.59593e+07	2.23777e+06	8.83756e+06	2.25566e+06	9.4064e+06	1.20053e+06	906351	997200	606709	814052
Latanoprost	0.210498	-2.24812	0.00759899	0.92	1.73145	down	2.10671e+07	7.98451e+06	1.50077e+07	2.23596e+07	1.35669e+07	1.06497e+08	8.28178e+07	1.75269e+07	8.8016e+07	8.51266e+07
D-Glucosamine	2.6081	1.383	0.0076145	1	1.66858	up	1.0668e+08	4.9864e+07	8.56644e+07	4.28428e+07	3.81317e+07	2.22905e+07	1.33541e+07	2.99401e+07	2.72299e+07	3.11003e+07
Desoxycortone	2.23501	1.16028	0.00787628	0.96	1.53031	up	4.07876e+07	3.73699e+07	4.23402e+07	2.78934e+07	5.63051e+07	1.82833e+07	1.8881e+07	1.63097e+07	2.92979e+07	8.81449e+06
8-Aminooctanoic acid	1.82823	0.870451	0.00834851	0.92	1.66526	up	1.8473e+07	1.47077e+07	1.74484e+07	2.73382e+07	1.86792e+07	8.24729e+06	8.012e+06	9.91604e+06	1.74572e+07	9.23078e+06
all-cis-4,7,10,13,16-Docosapentaenoic acid	2.0152	1.01092	0.00836636	1	1.38528	up	2.2736e+07	1.09724e+07	1.47224e+07	1.40326e+07	1.26411e+07	1.01446e+07	5.43428e+06	9.01768e+06	8.30195e+06	4.37047e+06
Guggulsterone	0.472319	-1.08217	0.0084485	0.96	1.44009	down	2.25762e+06	1.6952e+06	2.70187e+06	1.88469e+06	2.26134e+06	6.04003e+06	6.06999e+06	2.6872e+06	3.29376e+06	4.77647e+06
2-Amino-1,3,4-octadecanetriol	2.38356	1.25312	0.0087246	1	1.02069	up	9.97296e+07	6.65755e+07	6.78263e+07	7.40106e+07	1.1824e+08	2.29074e+07	1.85164e+07	3.58547e+07	3.5918e+07	6.56877e+07
Stearoyl ethanolamide	4.16286	2.05758	0.00888707	0.88	1.55445	up	1.30689e+08	4.3819e+08	1.2151e+08	1.30484e+08	3.1602e+08	3.4128e+07	3.16341e+07	1.6901e+07	1.40268e+08	5.01723e+07
Estradiol Benzoate	0.357434	-1.48425	0.00895414	1	1.73096	down	277986	184327	316266	232754	266290	1.37884e+06	454207	596968	403509	740898
N-α-L-Acetyl-arginine	0.624837	-0.678449	0.00916245	0.92	1.51455	down	7.25652e+06	8.49445e+06	1.21785e+07	6.78919e+06	7.56378e+06	1.8867e+07	1.32112e+07	1.21639e+07	1.10572e+07	1.23703e+07
2-[3-(4-pyridyl)-1H-1,2,4-triazol-5-yl]pyridine	2.3106	1.20827	0.00916633	1	1.79538	up	531386	591724	423904	413168	364830	120678	299242	112776	175446	298097
N-Acetyl-D-lactosamine	3.17211	1.66544	0.00939061	0.96	1.54973	up	1.30727e+08	6.18949e+07	9.9992e+07	7.91014e+07	3.10857e+07	3.17981e+07	1.94905e+07	2.84837e+07	2.1578e+07	2.56315e+07
15-Deoxy-Δ12,14-prostaglandin A1	1.59983	0.677919	0.00963397	0.92	1.51065	up	3.81465e+06	2.92513e+06	2.91172e+06	3.57398e+06	2.07314e+06	2.19019e+06	1.43559e+06	2.23465e+06	1.78477e+06	1.91746e+06
L-Alanyl-L-Lysine	0.218371	-2.19515	0.0102263	1	1.66277	down	2.68665e+06	1.72338e+06	3.14534e+06	3.14754e+06	3.31687e+06	2.21482e+07	7.03852e+06	2.13845e+07	4.26844e+06	9.3619e+06
ACar 16:1	0.273162	-1.87217	0.0110177	1	1.84221	down	8.99936e+06	2.08698e+07	2.70994e+06	1.53595e+07	6.93345e+06	4.08856e+07	4.65177e+07	2.75599e+07	3.32502e+07	5.26637e+07
ACar 12:0	0.35504	-1.49394	0.0111916	0.96	1.7186	down	2.18557e+06	6.45306e+06	1.1636e+06	1.76916e+06	2.58044e+06	6.62639e+06	1.08581e+07	4.53817e+06	6.63578e+06	1.12013e+07
Testosterone acetate	2.49344	1.31814	0.0112936	0.96	1.51655	up	1.83956e+07	2.59259e+07	1.17559e+07	1.77599e+07	1.63306e+07	5.25379e+06	1.39344e+07	3.66599e+06	4.25766e+06	9.05021e+06
2-(acetyloxy)-3-amino-1-[1,2-di(acetyloxy)ethyl]-3-oxopropyl acetate	3.65864	1.87131	0.0122682	0.92	1.63047	up	6.43771e+07	3.93716e+07	8.75679e+07	5.21772e+07	1.56175e+07	1.92662e+07	2.53952e+07	5.901e+06	7.56358e+06	1.26957e+07
Tetrahydrocortisone	2.12521	1.0876	0.0123721	1	1.5619	up	5.65965e+07	5.08602e+07	7.21561e+07	4.63099e+07	9.971e+07	3.09427e+07	4.23437e+07	3.4043e+07	3.20034e+07	1.38913e+07
morphine-d3	0.203073	-2.29993	0.0127711	0.96	1.3495	down	870113	1.07659e+06	1.0139e+06	552049	1.59584e+06	4.59218e+06	1.5256e+06	1.28357e+07	2.75568e+06	3.44683e+06
Piperine	0.454108	-1.13889	0.0131293	0.92	1.40134	down	2.21586e+07	1.54938e+07	2.72917e+07	3.29806e+07	1.7939e+07	7.24625e+07	6.92878e+07	2.5632e+07	4.37728e+07	4.39904e+07
Kynurenic acid O-hexside	0.621561	-0.686033	0.0133919	0.96	1.52708	down	600226	587212	678118	644805	606200	1.31938e+06	1.00893e+06	1.06362e+06	665162	956998
5'-Adenylic acid	4.21495	2.07552	0.0135518	0.96	1.65451	up	7.7362e+06	2.79673e+06	2.92519e+06	1.03183e+06	3.39759e+06	1.17809e+06	905658	790037	583836	786207
4-oxo-4-(5,6,7,8-tetrahydronaphthalen-1-ylamino)but-2-enoic acid	0.638781	-0.646607	0.0137431	0.92	1.31967	down	1.26282e+07	1.10537e+07	1.43527e+07	1.30489e+07	8.78021e+06	2.13629e+07	1.9568e+07	1.41506e+07	1.43451e+07	2.42889e+07
2-Methoxybenzaldehyde	1.7151	0.778296	0.0139886	0.92	1.03878	up	4.9883e+06	3.93521e+06	3.85507e+06	2.7605e+06	3.14507e+06	1.65748e+06	2.14014e+06	3.41213e+06	1.511e+06	2.17315e+06
Methyl palmitate	2.471	1.3051	0.0142035	0.96	1.03052	up	6.19991e+06	7.4598e+06	6.82561e+06	5.01862e+06	3.46669e+06	923813	3.20977e+06	1.99475e+06	3.98683e+06	1.60908e+06
Hexadecanamide	2.11167	1.07839	0.0143209	0.96	1.62404	up	1.86166e+10	2.0153e+10	1.90912e+10	1.61378e+10	2.03749e+10	5.91909e+09	6.57588e+09	7.92757e+09	1.81838e+10	6.08504e+09
Tetranor-12(S)-HETE	4.1167	2.04149	0.0143677	1	1.45114	up	3.74684e+06	1.57082e+07	5.66197e+06	3.48631e+06	5.51381e+06	351559	2.90693e+06	1.6337e+06	1.09426e+06	2.30103e+06
Fenpropimorph	4.1748	2.06171	0.0144492	1	1.59181	up	7.94533e+07	5.21805e+07	3.15652e+08	7.39813e+07	5.89525e+07	3.4396e+07	2.0155e+07	1.53223e+07	4.74002e+07	2.17079e+07
Ginsenoside Rg2	2.59442	1.37541	0.0145978	1	1.34687	up	2.11387e+07	2.31837e+07	2.37743e+07	2.34923e+07	2.02496e+07	4.95853e+06	1.20328e+07	6.40128e+06	3.8155e+06	1.58992e+07
Tetranor-12R-HETE	2.04127	1.02947	0.0148611	1	1.41623	up	7.20495e+06	5.67538e+06	5.12083e+06	5.66315e+06	7.27659e+06	3.5162e+06	1.83349e+06	3.31055e+06	4.8201e+06	1.67734e+06
DPK	0.328312	-1.60686	0.0150982	0.92	1.27906	down	1.04169e+06	413522	716305	413260	1.07531e+06	2.16839e+06	1.61756e+06	2.24226e+06	4.29386e+06	826133
TNK	0.285033	-1.8108	0.0158876	0.92	1.50517	down	1.12715e+06	533853	3.2089e+06	2.82573e+06	620809	8.01486e+06	9.234e+06	4.59061e+06	2.33508e+06	5.00259e+06
N-Formylkynurenine	0.38236	-1.387	0.0160494	0.92	1.68948	down	2.45634e+06	1.81684e+06	2.67568e+06	3.48883e+06	2.00993e+06	9.62288e+06	1.00608e+07	3.48654e+06	3.3804e+06	6.00413e+06
Glycoursodeoxycholic acid	0.359402	-1.47633	0.0160968	0.92	1.5696	down	2.78626e+06	3.35958e+06	3.86098e+06	6.32559e+06	2.23917e+06	5.00359e+06	5.30229e+06	1.54929e+07	1.6393e+07	9.48172e+06
YLK	0.161874	-2.62706	0.0170307	1	1.59983	down	417185	348363	618996	259737	364028	6.65001e+06	1.98745e+06	2.25898e+06	687932	822249
ethyl 2-cyano-3-(3-thienyl)acrylate	0.137451	-2.86301	0.0171925	0.92	1.54335	down	1.83672e+06	512544	2.45199e+06	478699	5.49519e+06	4.30652e+06	2.65409e+07	2.7759e+06	1.54278e+07	2.93415e+07
DL-Arginine	0.247849	-2.01247	0.0176279	0.96	1.20975	down	2.1494e+08	1.46247e+08	1.18704e+08	2.71915e+07	1.48354e+08	7.95183e+08	4.71902e+08	8.82773e+08	1.63928e+08	3.3072e+08
VLH	0.28763	-1.79772	0.0180098	0.92	1.35861	down	2.23342e+07	8.74682e+06	1.86519e+07	5.49657e+06	1.71509e+07	1.10751e+08	4.31097e+07	4.91385e+07	1.8008e+07	3.06367e+07
Cytosine	2.19979	1.13736	0.0181318	1	1.03501	up	1.5282e+07	1.57931e+07	1.53018e+07	1.56396e+07	3.1481e+07	7.79185e+06	1.43002e+07	1.0666e+07	3.76644e+06	5.97852e+06
D-Erythrose 4-phosphate	2.70147	1.43375	0.0190088	0.92	1.15106	up	4.50526e+07	1.7779e+07	5.44654e+07	1.68413e+07	2.82871e+07	1.52011e+07	5.32982e+06	1.40869e+07	1.83938e+07	7.11323e+06
5-Methylcytosine	0.660977	-0.597328	0.0195066	0.96	1.35079	down	6.31651e+06	3.91348e+06	4.48684e+06	5.00471e+06	5.8965e+06	8.02348e+06	1.09505e+07	6.33927e+06	5.97413e+06	7.47052e+06
Loxoprofen	0.259588	-1.94571	0.019659	0.92	1.59063	down	4.61276e+06	4.53948e+06	3.03901e+07	9.19804e+06	1.47148e+07	1.12121e+08	5.43248e+07	3.40035e+07	1.77566e+07	2.62395e+07
α-Methylhistamine	2.22714	1.15519	0.0199663	0.96	1.02736	up	2.49955e+07	1.4622e+07	1.86763e+07	2.10365e+07	3.82018e+07	1.27704e+07	9.42096e+06	8.97809e+06	1.73189e+07	4.28424e+06
Homo-Gamma-Linolenic Acid (C20:3)	0.6168	-0.697125	0.0200853	0.92	1.10316	down	1.97899e+08	1.43658e+08	1.93642e+08	1.4334e+08	1.0522e+08	1.7801e+08	1.99993e+08	3.43786e+08	2.73844e+08	2.75054e+08
PC (14:0e/3:0)	3.71965	1.89517	0.0201086	0.88	1.35053	up	2.3795e+07	3.50349e+07	6.32958e+06	1.35301e+07	3.94324e+07	7.5906e+06	3.84841e+06	2.99359e+06	1.01137e+07	7.20986e+06
trans-4-Phenyl-4-piperidinocyclohexanol	0.315209	-1.66562	0.0203137	0.92	1.34806	down	1.70373e+07	7.86798e+06	1.48563e+07	6.23057e+06	1.10464e+07	6.61692e+07	3.9978e+07	4.27836e+07	1.26357e+07	1.93881e+07
GLK	0.133265	-2.90763	0.0205521	1	1.45953	down	5.85918e+06	3.90921e+06	5.49186e+06	2.88878e+06	5.11303e+06	1.04128e+08	3.09725e+07	2.04037e+07	7.96477e+06	1.10858e+07
TMK	0.277622	-1.84881	0.0214322	0.96	1.44538	down	372405	276750	218652	231256	211657	2.22668e+06	529725	944563	352877	667402
Stearamide	2.72288	1.44513	0.0219158	0.92	1.43198	up	3.95241e+09	7.8873e+09	5.5602e+09	2.69314e+09	9.86865e+09	7.9776e+08	1.60367e+09	2.66351e+09	4.40618e+09	1.53255e+09
5α-Pregnan-3,20-dione	0.535754	-0.900356	0.0222421	1	1.09442	down	1.58847e+07	1.81572e+07	1.91157e+07	2.07485e+07	1.26867e+07	4.89024e+07	2.36604e+07	2.18559e+07	4.2922e+07	2.42871e+07
Isopropyl myristate	3.72289	1.89642	0.0225005	1	1.4814	up	5.16569e+07	1.6594e+08	4.44678e+07	4.66311e+07	1.81123e+08	1.72791e+07	2.62137e+07	7.09712e+06	4.24955e+07	3.84841e+07
JNJ-1661010	2.5043	1.32441	0.022846	0.84	1.32251	up	4.05114e+07	2.72617e+07	5.2063e+07	4.03336e+07	1.27878e+07	8.50275e+06	1.58498e+07	1.36395e+07	1.49709e+07	1.61012e+07
Dextrorphan	2.16001	1.11104	0.0229403	1	1.65595	up	3.82918e+06	4.73107e+06	3.7517e+06	4.48866e+06	3.63648e+06	992811	886258	1.99735e+06	2.27308e+06	3.31208e+06
N-Benzylformamide	0.320507	-1.64157	0.02309	0.88	1.55096	down	2.25641e+08	2.28211e+08	2.65848e+08	9.91797e+07	1.60766e+08	1.12074e+09	8.46121e+08	4.64121e+08	1.99866e+08	4.25701e+08
7-(2-hydroxypropan-2-yl)-1,4a-dimethyl-decahydronaphthalen-1-ol	1.83317	0.874343	0.0232257	0.84	1.50487	up	5.01998e+07	2.79836e+07	2.67273e+07	2.34815e+07	3.0454e+07	1.24385e+07	1.53581e+07	1.32528e+07	3.29241e+07	1.26774e+07
IQH	0.396749	-1.3337	0.0236267	0.96	1.09755	down	724880	634614	222883	1.34732e+06	879628	1.84377e+06	2.95536e+06	1.10096e+06	1.45715e+06	2.24411e+06
Imidazoleacetic acid	0.324768	-1.62252	0.0241971	0.96	1.35264	down	6.53317e+06	1.00789e+06	5.15951e+06	4.20264e+06	5.17607e+06	1.797e+07	2.2964e+07	1.09992e+07	1.04817e+07	5.56998e+06
H-Gly-Pro-OH	0.660511	-0.598347	0.0248723	1	1.38771	down	2.87039e+07	2.8054e+07	2.32368e+07	2.31282e+07	2.38873e+07	5.76405e+07	3.8062e+07	3.1926e+07	2.95896e+07	3.50728e+07
MLK	0.318279	-1.65163	0.0248901	0.92	1.3438	down	5.8551e+06	1.94078e+06	6.08376e+06	1.05436e+06	3.46033e+06	2.27131e+07	1.14749e+07	8.46941e+06	4.21987e+06	1.09157e+07
Ergosta-5,7,9(11),22-Tetraen-3-beta-Ol	2.75654	1.46286	0.0252269	0.88	1.41164	up	3.09495e+07	2.2705e+07	6.52758e+06	1.89446e+07	1.11372e+07	8.66113e+06	3.432e+06	5.19771e+06	8.84278e+06	6.61173e+06
Ip7G	0.49832	-1.00486	0.0254237	0.88	1.43451	down	725287	564443	1.45692e+06	1.51673e+06	594944	1.71342e+06	3.28029e+06	1.41031e+06	1.51435e+06	1.83105e+06
LMK	0.172191	-2.53792	0.0255707	1	1.3607	down	1.73607e+06	810367	1.82823e+06	833387	1.01535e+06	1.9435e+07	2.28979e+06	9.23649e+06	2.4775e+06	2.70364e+06
2-Methylpentanedioic acid	1.81681	0.861406	0.0256109	0.88	1.28241	up	5.70601e+06	5.29922e+06	3.57079e+06	5.36121e+06	2.8919e+06	2.12091e+06	4.15523e+06	1.92998e+06	1.43897e+06	2.92044e+06
VQH	0.285002	-1.81096	0.0261169	0.88	1.61079	down	700380	525043	719186	619216	713940	3.65254e+06	1.59989e+06	3.72007e+06	653372	1.87499e+06
5α-Dihydrotestosterone	2.13473	1.09405	0.0263134	0.96	1.51637	up	2.46497e+07	3.48666e+07	1.98962e+07	3.32385e+07	2.33202e+07	1.12868e+07	1.86496e+07	5.02807e+06	8.18585e+06	2.05444e+07
2,6-Di-tert-butyl-1,4-benzoquinone	0.637881	-0.648641	0.0265188	1	1.46287	down	2.16697e+07	2.56916e+07	2.75823e+07	2.52601e+07	2.55082e+07	3.07113e+07	3.04312e+07	5.23842e+07	5.15477e+07	3.20029e+07
N-Acetylhistidine	0.525307	-0.928767	0.0267407	0.92	1.53049	down	3.24661e+07	1.04003e+07	1.66359e+07	2.09026e+07	2.23064e+07	6.28568e+07	4.21013e+07	3.43371e+07	3.03196e+07	2.59113e+07
N-Acetyl-D-galactosamine	1.84908	0.886804	0.0268717	0.88	1.09965	up	2.30862e+08	4.21275e+08	2.68756e+08	2.39305e+08	1.54173e+08	1.27152e+08	1.66707e+08	1.63278e+08	7.65907e+07	1.77099e+08
H-Trp-NH2	0.20079	-2.31624	0.0278585	0.92	1.49805	down	292987	188166	399688	226158	308059	2.1086e+06	1.49514e+06	389254	2.65633e+06	398136
RMK	0.429577	-1.21901	0.0280582	0.92	1.07832	down	1.86054e+06	624046	1.77289e+06	936046	755267	5.61188e+06	1.82529e+06	2.73707e+06	1.89581e+06	1.77797e+06
PC (14:0e/4:0)	2.39233	1.25842	0.0285265	0.92	1.13641	up	1.36545e+08	1.96428e+08	5.9996e+07	5.92615e+07	1.41302e+08	4.9894e+07	5.01173e+07	2.54292e+07	6.82442e+07	5.44134e+07
L-Glutamic acid	0.482451	-1.05154	0.0288647	0.96	1.55298	down	2.26222e+08	1.15242e+08	1.43125e+08	1.10719e+08	1.14733e+08	2.30054e+08	2.26648e+08	5.47431e+08	1.59485e+08	3.08118e+08
2-Hydroxycinnamic acid	0.356199	-1.48925	0.0290312	0.84	1.52589	down	9.05139e+08	8.46132e+08	1.00263e+09	4.63644e+08	7.50933e+08	3.97762e+09	2.95148e+09	1.69983e+09	7.43364e+08	1.76888e+09
ANK	0.594225	-0.750919	0.0297778	0.88	1.36888	down	2.69254e+06	3.70138e+06	3.69497e+06	3.68749e+06	2.66814e+06	3.586e+06	7.03883e+06	4.13231e+06	7.95282e+06	4.96395e+06
Taurocholic acid	0.3227	-1.63173	0.0297833	0.92	1.41328	down	5.24385e+06	4.08002e+06	1.22536e+07	2.7789e+06	7.31289e+06	1.43176e+07	2.15653e+07	4.08522e+07	1.5515e+07	5.88818e+06
N-acetyl-L-ornithine	0.28459	-1.81305	0.0300382	0.92	1.52197	down	9.93125e+06	8.74529e+06	1.12638e+07	6.27077e+06	1.06654e+07	6.80678e+07	4.6283e+07	2.05895e+07	1.0648e+07	1.9128e+07
Ala-Gln	0.578948	-0.788494	0.0303204	0.84	1.43438	down	2.08043e+07	1.72634e+07	2.24168e+07	1.98787e+07	1.09237e+07	4.22432e+07	3.12957e+07	3.60847e+07	1.69169e+07	3.11366e+07
Perillartine	0.498438	-1.00451	0.0304971	0.88	1.05833	down	5.82202e+06	1.78325e+06	3.21819e+06	1.67533e+06	2.65936e+06	7.17201e+06	5.23796e+06	7.39985e+06	3.08943e+06	7.51204e+06
Coenzyme Q2	2.20165	1.13859	0.030959	0.88	1.27486	up	5.23783e+06	1.42191e+07	1.19481e+07	1.27413e+07	7.30707e+06	7.12528e+06	5.53683e+06	1.76443e+06	5.56864e+06	3.37514e+06
gamma-Tocopherol	2.45904	1.29809	0.0312767	0.88	1.21185	up	5.87518e+06	1.45595e+07	3.63218e+06	4.40531e+06	8.76393e+06	1.59661e+06	1.82039e+06	3.17944e+06	4.5292e+06	4.01691e+06
ELK	0.192403	-2.3778	0.0319133	1	1.46692	down	8.58289e+06	4.2753e+06	7.51326e+06	4.56175e+06	3.49406e+06	8.97145e+07	1.98696e+07	1.98562e+07	9.56843e+06	8.73976e+06
Sepiapterin	2.00698	1.00503	0.0320874	0.92	1.12948	up	2.32676e+06	4.64663e+06	4.44816e+06	5.41329e+06	4.42343e+06	1.99762e+06	3.11435e+06	787462	2.1138e+06	2.57894e+06
2-{[methyl(2,3,4,5,6-pentahydroxyhexyl)amino]methylidene}malononitrile	0.510076	-0.971215	0.0321186	0.92	1.25599	down	2.51461e+07	2.29966e+07	2.21849e+07	2.04092e+07	9.50019e+06	3.84931e+07	5.17801e+07	2.66099e+07	2.2221e+07	5.74098e+07
2,4-dihydroxyheptadec-16-en-1-yl acetate	4.95986	2.3103	0.032131	1	1.37402	up	2.52233e+06	2.04971e+07	2.34423e+06	2.84461e+06	6.0977e+06	600281	1.67438e+06	1.11657e+06	1.74071e+06	1.78477e+06
Nicotinuric acid	2.83994	1.50586	0.033144	0.88	1.14169	up	5.24779e+07	2.20008e+07	8.50571e+07	3.34554e+07	9.35362e+07	3.03402e+07	2.46338e+07	6.00719e+06	2.72608e+07	1.265e+07
Vitamin A	2.51995	1.3334	0.0333986	1	1.44813	up	2.96112e+07	3.13365e+07	1.29968e+07	1.75772e+07	1.67776e+07	1.07049e+07	1.13937e+07	2.06676e+06	6.24876e+06	1.25626e+07
Gly-Phe	0.393131	-1.34692	0.0346333	0.84	1.21158	down	2.35775e+08	1.98985e+08	3.546e+08	1.30784e+08	2.5853e+08	9.04509e+08	8.53722e+08	4.95854e+08	1.93618e+08	5.50468e+08
N-(1-benzothiophen-2-yl)-N'-(2-methylphenyl)urea	6.23832	2.64116	0.034899	0.92	1.31445	up	7.20892e+06	2.02542e+07	8.42263e+07	6.1272e+06	1.95663e+07	3.69572e+06	7.62911e+06	3.78378e+06	4.40922e+06	2.50458e+06
Epinephrine bitartrate	3.54748	1.82679	0.0351184	0.92	1.53318	up	6.15737e+07	2.5656e+07	7.60814e+07	5.24474e+07	1.03354e+07	1.98539e+07	2.39689e+07	3.84169e+06	5.95412e+06	1.01152e+07
L-Tyrosine	0.37213	-1.42612	0.0361085	0.84	1.49738	down	7.80317e+08	7.01792e+08	8.56728e+08	4.02895e+08	6.03496e+08	3.26538e+09	2.38246e+09	1.36025e+09	6.03211e+08	1.3781e+09
QMK	0.239986	-2.05898	0.0361734	0.92	1.33746	down	299715	65515.6	411149	104867	75528.1	521881	754190	2.0653e+06	167094	478334
N-Tetradecanamide	1.67155	0.741185	0.036384	0.88	1.46093	up	7.07356e+08	6.12292e+08	7.06968e+08	6.5234e+08	6.2566e+08	2.58414e+08	2.41664e+08	4.7895e+08	6.66162e+08	3.31788e+08
Salvinorin B	0.334171	-1.58134	0.0369244	0.88	1.54267	down	258464	134072	108256	110849	128188	500566	266194	121580	612861	712724
Υ-L-Glutamyl-L-glutamic acid	0.573314	-0.802604	0.0373297	0.92	1.1531	down	2.54173e+07	1.75249e+07	3.36839e+07	2.07289e+07	2.42454e+07	5.87219e+07	6.12393e+07	3.53408e+07	2.89897e+07	2.78092e+07
LLK	0.41429	-1.27129	0.0385702	0.88	1.14377	down	3.33096e+07	1.09906e+07	4.44591e+07	1.13534e+07	2.09119e+07	1.10507e+08	6.09656e+07	4.26572e+07	2.50869e+07	5.2909e+07
LPE 12:0	0.414385	-1.27096	0.0386243	0.88	1.43495	down	1.35119e+06	2.44425e+06	1.4054e+06	2.27636e+06	2.82846e+06	8.31509e+06	5.38321e+06	3.21021e+06	1.83124e+06	6.13001e+06
Ne-(1-Carboxymethyl)-L-lysine	0.266808	-1.90613	0.0390585	0.88	1.40831	down	1.41782e+07	6.67232e+06	1.87103e+07	4.42627e+06	1.02242e+07	1.0102e+08	4.76109e+07	2.47476e+07	1.20712e+07	1.77347e+07
N-(5-Aminopentyl)acetamide	0.281788	-1.82732	0.0392906	0.88	1.28702	down	1.54213e+07	1.11082e+07	4.40042e+06	4.70835e+06	4.64653e+06	6.93036e+06	4.35941e+07	3.42357e+07	1.19347e+07	4.62664e+07
N-cyclohexyl-2-(3-methyl-5-isoxazolyl)benzamide	2.89964	1.53588	0.0395907	0.96	1.30017	up	6.42995e+06	1.62538e+07	2.94129e+06	3.54481e+06	4.67374e+06	3.04508e+06	2.86249e+06	1.86717e+06	1.84097e+06	2.05593e+06
4-Hydroxybenzaldehyde	0.320796	-1.64027	0.0405666	0.84	1.51978	down	4.98863e+07	6.68092e+07	7.22714e+07	3.66887e+07	5.63215e+07	2.27865e+08	3.41633e+08	1.33561e+08	4.73398e+07	1.28594e+08
L-Homocitrulline	0.595168	-0.748631	0.0411185	0.92	1.01394	down	1.73079e+07	1.53045e+07	1.55914e+07	1.29362e+07	1.70445e+07	4.16731e+07	3.07544e+07	1.69297e+07	1.99149e+07	2.20935e+07
WKK	0.338309	-1.56359	0.0425189	0.84	1.32966	down	1.72138e+06	2.41073e+06	3.09327e+06	2.00438e+06	2.03136e+06	1.00894e+07	1.01581e+07	1.78447e+06	4.45239e+06	6.80216e+06
Methyl dihydrojasmonate	0.623969	-0.680454	0.0425451	0.88	1.30235	down	1.36018e+07	1.16831e+07	2.00594e+07	1.59857e+07	1.41056e+07	3.00615e+07	3.2855e+07	1.94632e+07	1.42073e+07	2.43094e+07
3'-Hydroxystanozolol	0.204909	-2.28695	0.0428749	0.84	1.33985	down	1.69722e+06	783374	2.53101e+06	288856	1.47647e+06	1.88442e+07	6.13301e+06	4.27038e+06	1.35798e+06	2.46728e+06
Norverapamil	0.13121	-2.93005	0.0437388	0.84	1.4625	down	1.23083e+06	1.21986e+06	1.91359e+06	2.28481e+06	616060	993870	3.53675e+06	2.48997e+07	1.31358e+07	1.28044e+07
PDMP	3.59675	1.84669	0.0438277	0.92	1.29359	up	1.30207e+06	3.08282e+06	634384	396180	1.92147e+06	523671	508382	314027	304378	389419
Proline	0.528972	-0.918736	0.0443635	0.88	1.46878	down	3.08397e+08	4.00211e+08	2.95413e+08	2.39849e+08	2.64548e+08	4.23038e+08	7.61513e+08	6.0657e+08	2.67632e+08	7.92848e+08
N1-(2-pyridylmethyl)-2-[3,5-di(trifluoromethyl)benzoyl]benzamide	0.287281	-1.79947	0.0445307	0.84	1.27003	down	1.06007e+06	617259	1.07838e+07	641965	5.45377e+06	1.22334e+07	2.86903e+07	4.76033e+06	1.39133e+07	4.99772e+06
Indole-3-acrylic acid	0.425695	-1.23211	0.0446202	0.84	1.26829	down	5.88371e+08	5.04778e+08	8.71549e+08	3.14862e+08	6.33558e+08	1.94882e+09	2.01683e+09	1.1487e+09	4.52156e+08	1.27669e+09
AKB48 N-(4-hydroxypentyl) metabolite	0.311973	-1.68051	0.0456603	0.84	1.37784	down	1.82092e+07	6.15174e+06	2.6265e+07	5.59258e+06	1.20741e+07	9.97912e+07	3.30448e+07	4.89091e+07	1.19073e+07	2.52533e+07
VLK	0.419056	-1.25479	0.0466483	0.88	1.03887	down	3.7629e+07	1.22254e+07	3.633e+07	1.18297e+07	1.90948e+07	1.19584e+08	5.75716e+07	3.75737e+07	2.64661e+07	3.82633e+07
Nicotinic acid	0.631293	-0.663618	0.0469823	0.92	1.4444	down	2.39289e+09	1.59236e+09	8.90542e+08	2.25157e+09	1.83273e+09	2.88975e+09	3.12263e+09	3.45898e+09	1.95394e+09	2.76793e+09
Oleoyl ethylamide	2.23175	1.15818	0.047137	0.84	1.36884	up	3.19506e+06	2.76533e+06	2.2526e+06	860164	2.11463e+06	373665	486329	695849	2.95552e+06	501643
Glycyl-L-leucine	0.37115	-1.42993	0.0480743	0.84	1.31588	down	5.77606e+07	3.82774e+07	4.10122e+07	2.0643e+07	5.74701e+07	2.31684e+08	1.41237e+08	9.12841e+07	3.6276e+07	7.92402e+07
Serotonin	0.506626	-0.981008	0.0487815	0.84	1.27531	down	596784	383496	971168	690688	1.00728e+06	2.26759e+06	1.94375e+06	783591	841617	1.36684e+06
Phylloquinone	2.48589	1.31376	0.0494144	0.84	1.24516	up	731921	3.02968e+06	742932	1.21019e+06	1.59511e+06	186579	459536	586604	840447	867360

## Sheet: GA50 vs WT
Name	FC	log2FC	Pvalue	ROC	VIP	Up.Down	GA50_DSS3d1	GA50_DSS3d2	GA50_DSS3d3	GA50_DSS3d4	GA50_DSS3d5	WT4	WT5	WT3	WT1	WT2
D-Pantethine	0.0953276	-3.39096	6.31294e-06	1	2.21527	down	2.69172e+06	1.81673e+06	1.7292e+06	1.82869e+06	3.19837e+06	2.20595e+07	1.52854e+07	2.81754e+07	1.60962e+07	3.65519e+07
Biliverdin	18.9738	4.24594	1.26175e-05	1	2.07885	up	1.17077e+07	2.2634e+07	1.85314e+07	2.40969e+07	8.26093e+06	683531	821917	1.35068e+06	815553	820350
4-Phenylbutyric acid	25.6451	4.68061	1.90073e-05	1	1.73181	up	2.9751e+07	5.88278e+07	1.01601e+08	8.42393e+07	3.48733e+07	1.63497e+06	2.09407e+06	2.42136e+06	3.68267e+06	2.22743e+06
2-Phenylpropionic acid	10.6177	3.4084	3.65973e-05	1	1.87265	up	8.66657e+06	8.91248e+06	1.2966e+07	1.1366e+07	8.13378e+06	607592	519038	1.14799e+06	1.35449e+06	1.08423e+06
16α-Hydroxydehydroepiandrosterone	0.355162	-1.49345	7.98055e-05	1	2.14954	down	6.29283e+07	4.63853e+07	5.38895e+07	5.44576e+07	3.70867e+07	1.74582e+08	1.13653e+08	1.07022e+08	1.75967e+08	1.46048e+08
Spermine	0.110834	-3.17353	0.000101926	1	1.76778	down	647490	602666	992439	366597	547907	3.00518e+06	1.08351e+07	3.38495e+06	5.5659e+06	5.69383e+06
Pregnenolone	0.491567	-1.02454	0.00012482	1	1.39202	down	6.33673e+06	7.1944e+06	6.96954e+06	5.33643e+06	7.72398e+06	1.21046e+07	1.4741e+07	1.12163e+07	1.28848e+07	1.7327e+07
4-fluoro-N-[4-(4-methylpiperazino)phenyl]benzenesulfonamide	3.9227	1.97185	0.000246389	1	1.71901	up	1.04264e+06	1.08878e+06	1.14993e+06	576352	1.18138e+06	317027	396184	204180	152338	214866
Pipecolic acid	0.125523	-2.99398	0.000387511	1	1.98235	down	4.01232e+07	1.99712e+07	2.05132e+07	3.9363e+07	9.49061e+07	5.3892e+08	3.42948e+08	4.23241e+08	1.88703e+08	2.18041e+08
Spermidine	0.0227418	-5.45851	0.000449225	1	2.02712	down	5.02765e+06	3.57307e+06	3.36362e+06	1.62039e+07	4.25151e+07	4.96604e+08	8.0372e+08	6.60989e+08	3.12006e+08	8.34762e+08
Cytosine	5.31476	2.41	0.000456389	1	2.10731	up	3.33145e+07	3.60658e+07	6.19197e+07	2.89152e+07	6.5678e+07	7.79185e+06	1.43002e+07	1.0666e+07	3.76644e+06	5.97852e+06
DL-Lysine	0.136226	-2.87593	0.00048003	1	1.96439	down	4.44521e+07	2.33766e+07	2.10212e+07	4.41917e+07	1.02331e+08	5.4552e+08	3.45758e+08	4.26628e+08	1.90303e+08	2.19601e+08
Methanandamide	3.74886	1.90645	0.000883198	1	1.95648	up	5.93077e+06	1.33081e+07	1.06235e+07	8.91156e+06	4.65449e+06	2.98388e+06	2.9296e+06	1.26259e+06	2.20025e+06	2.20811e+06
Ethyl chrysanthemumate	0.476978	-1.068	0.000966754	1	1.90276	down	1.59778e+07	1.0578e+07	1.16823e+07	1.59763e+07	1.15402e+07	3.58712e+07	2.65576e+07	1.81952e+07	2.90403e+07	2.81924e+07
IKK	0.198533	-2.33255	0.00097969	1	1.90857	down	751220	585367	731828	672164	1.78884e+06	3.55692e+06	5.12546e+06	8.86926e+06	2.22064e+06	3.04216e+06
N1-(2-pyridylmethyl)-2-[3,5-di(trifluoromethyl)benzoyl]benzamide	0.0937818	-3.41455	0.0010044	1	1.69861	down	667783	1.49169e+06	705479	1.46075e+06	1.73214e+06	1.22334e+07	2.86903e+07	4.76033e+06	1.39133e+07	4.99772e+06
IRH	0.10448	-3.25871	0.00114283	1	1.7542	down	2.41939e+06	2.07719e+06	1.49987e+06	2.48687e+06	386694	2.80531e+07	1.21268e+07	1.83317e+07	2.13177e+07	5.06775e+06
13-HPODE	0.61363	-0.70456	0.00120053	1	1.8029	down	6.01347e+06	4.81383e+06	6.9084e+06	4.88586e+06	5.4009e+06	1.09964e+07	9.12177e+06	7.8583e+06	7.52449e+06	1.01658e+07
SLK	0.208298	-2.26328	0.00139815	1	1.84842	down	1.11836e+07	6.777e+06	3.76193e+06	1.48096e+07	1.48608e+07	6.80856e+07	5.3551e+07	5.21961e+07	2.97303e+07	4.3165e+07
15-Deoxy-Δ12,14-prostaglandin J2-2-glycerol ester	3.53908	1.82338	0.00143019	1	1.56125	up	7.56802e+06	7.2539e+06	8.2049e+06	1.04924e+07	7.82989e+06	1.75672e+06	1.24181e+06	3.53376e+06	3.20337e+06	1.94791e+06
Arachidonic acid	2.09058	1.0639	0.00176796	1	1.90875	up	1.16927e+07	1.72945e+07	1.26586e+07	1.72664e+07	1.66702e+07	8.45807e+06	7.96332e+06	4.98045e+06	5.34337e+06	9.4087e+06
LPE 20:4	2.03223	1.02306	0.00189385	1	1.26178	up	3.53052e+07	4.14964e+07	3.57019e+07	6.56072e+07	3.59105e+07	2.69481e+07	2.19332e+07	1.89065e+07	1.95291e+07	1.79968e+07
Reserpine	3.73877	1.90256	0.00199188	1	1.91067	up	1.06044e+07	5.17046e+06	3.43546e+06	9.31427e+06	8.18101e+06	3.12791e+06	1.62698e+06	950415	1.60066e+06	2.5116e+06
S-Adenosylmethionine	0.0687776	-3.86192	0.00222354	1	1.91343	down	601751	629196	200264	900568	4.22838e+06	2.35674e+07	1.76455e+07	2.11388e+07	1.16721e+07	2.13583e+07
2-[(3S)-1-(1H-Indol-3-ylmethyl)-3-pyrrolidinyl]-1H-benzimidazole	0.461479	-1.11566	0.00232214	1	1.58693	down	9.33441e+06	8.19171e+06	1.43308e+07	8.05976e+06	6.59686e+06	1.64614e+07	2.41151e+07	2.76118e+07	1.82631e+07	1.43409e+07
Methylimidazoleacetic acid	0.350733	-1.51155	0.002457	1	1.8315	down	7.15543e+07	5.47598e+07	8.89322e+07	1.0431e+08	7.49501e+07	2.00505e+08	3.31726e+08	1.44392e+08	1.4095e+08	3.07232e+08
Histamine	0.0769792	-3.69939	0.00253401	1	1.88343	down	9.2524e+06	1.31792e+07	1.04737e+06	1.56004e+06	6.04719e+06	4.5536e+07	1.89562e+08	8.69129e+07	2.80828e+07	5.37316e+07
DL-Arginine	0.143353	-2.80236	0.00307314	0.96	1.78162	down	8.40553e+07	3.32341e+07	2.10133e+07	5.81812e+07	1.82614e+08	7.95183e+08	4.71902e+08	8.82773e+08	1.63928e+08	3.3072e+08
DPK	0.220188	-2.18319	0.00319162	0.96	1.81237	down	622709	296721	406452	243810	885003	2.16839e+06	1.61756e+06	2.24226e+06	4.29386e+06	826133
N-[4-(diethylamino)phenyl]-N'-phenylurea	0.304896	-1.71361	0.00345866	1	2.01828	down	2.85832e+06	1.0602e+06	1.17015e+06	2.66712e+06	967880	5.10377e+06	4.68175e+06	5.13693e+06	7.99966e+06	5.68989e+06
S-Adenosyl-L-methionine	0.248558	-2.00835	0.00377818	1	1.85886	down	682580	267638	215012	221017	868894	2.27809e+06	2.07735e+06	970294	1.51786e+06	2.22932e+06
Ocfentanil-d5	0.530728	-0.913954	0.00388769	1	1.0372	down	2.61516e+06	3.36537e+06	2.11943e+06	1.69286e+06	2.06956e+06	4.82077e+06	6.28768e+06	4.07156e+06	3.43754e+06	3.73359e+06
12,13-EODE	0.180357	-2.47107	0.00389668	1	1.83522	down	1.85582e+08	7.44193e+07	3.52577e+07	2.0091e+08	2.31813e+08	1.23842e+09	8.90805e+08	3.50353e+08	9.6222e+08	5.94529e+08
TLK	0.246944	-2.01775	0.0039307	1	1.67229	down	7.68963e+06	8.4049e+06	3.22723e+06	1.03533e+07	1.30766e+07	6.63977e+07	4.18106e+07	2.51028e+07	1.61972e+07	2.36146e+07
3-hydroxy-3-methylpentanedioic acid	2.64378	1.4026	0.00413612	0.96	1.31019	up	1.60611e+07	1.58556e+07	2.84458e+07	9.95441e+06	2.48158e+07	7.33535e+06	1.00585e+07	6.153e+06	7.65106e+06	4.78571e+06
LNK	0.213655	-2.22664	0.00449302	1	1.55917	down	507414	846229	809901	1.41047e+06	951319	4.20918e+06	2.81221e+06	2.12213e+06	9.85815e+06	2.17886e+06
Guggulsterone	0.418575	-1.25644	0.00454746	0.96	1.78462	down	1.81096e+06	1.24096e+06	1.53885e+06	1.93446e+06	3.04652e+06	6.04003e+06	6.06999e+06	2.6872e+06	3.29376e+06	4.77647e+06
LPE 22:6	1.76933	0.8232	0.00458253	1	1.43675	up	2.47302e+07	1.75266e+07	1.75812e+07	3.00603e+07	2.24459e+07	1.55182e+07	1.43361e+07	8.54578e+06	1.20216e+07	1.30738e+07
PC (3:0/16:4)	1.62321	0.698853	0.00479818	1	1.05585	up	3.52017e+07	2.93656e+07	2.80987e+07	2.80487e+07	3.80164e+07	1.79951e+07	2.67145e+07	1.50539e+07	1.6494e+07	2.15307e+07
Indole-3-acetic acid	0.477933	-1.06512	0.0050289	1	1.09451	down	6.37437e+06	3.19677e+06	7.37477e+06	5.29856e+06	5.90674e+06	8.45709e+06	1.48216e+07	1.56585e+07	1.13657e+07	8.59905e+06
morphine-d3	0.150867	-2.72865	0.00512736	1	1.78867	down	1.35017e+06	323892	280251	998780	842111	4.59218e+06	1.5256e+06	1.28357e+07	2.75568e+06	3.44683e+06
trans-4-Phenyl-4-piperidinocyclohexanol	0.218321	-2.19548	0.00532824	1	1.80372	down	1.02509e+07	6.84332e+06	4.13068e+06	7.10052e+06	1.11807e+07	6.61692e+07	3.9978e+07	4.27836e+07	1.26357e+07	1.93881e+07
Harmine	0.27373	-1.86917	0.00550029	0.96	1.61607	down	818831	661798	468417	947963	1.14414e+06	4.27645e+06	4.21758e+06	1.07492e+06	3.09211e+06	2.1022e+06
PC (14:1e/3:0)	3.77974	1.91829	0.00557632	1	1.3941	up	7.30637e+06	5.25745e+06	3.50032e+06	2.75411e+06	6.97993e+06	2.39764e+06	419977	1.06265e+06	1.0904e+06	1.8547e+06
2-Arachidonoyl glycerol	3.02772	1.59823	0.00559318	1	1.70142	up	1.84512e+07	1.99455e+07	5.56699e+07	2.73758e+07	1.93984e+07	9.25975e+06	9.13236e+06	4.77869e+06	6.67953e+06	1.66668e+07
1-(4-Methoxyphenyl)-2-propanone	2.07741	1.05478	0.00576893	1	1.71351	up	2.04912e+07	1.77663e+07	3.15973e+07	2.93281e+07	3.96561e+07	1.40043e+07	1.15206e+07	1.45304e+07	1.11152e+07	1.56622e+07
(+)-ar-Turmerone	1.75555	0.811921	0.00600713	1	1.80032	up	1.39191e+07	1.55628e+07	2.38167e+07	1.38386e+07	1.57357e+07	7.86007e+06	9.40725e+06	6.5106e+06	1.21588e+07	1.12695e+07
EKK	0.188062	-2.41072	0.00605622	1	1.61408	down	2.15239e+06	746763	1.01244e+06	1.25489e+06	2.29109e+06	2.02329e+07	4.38452e+06	7.67454e+06	3.56769e+06	3.79528e+06
GKK	0.303713	-1.71922	0.00624621	0.96	1.32386	down	1.31143e+06	1.17848e+06	1.90314e+06	716862	888832	6.24073e+06	3.71606e+06	5.6975e+06	2.28307e+06	1.81399e+06
INK	0.207162	-2.27117	0.00630285	1	1.81735	down	5.8797e+06	2.75199e+06	1.24814e+06	5.16246e+06	5.787e+06	4.3895e+07	1.28801e+07	2.41137e+07	9.13367e+06	1.05234e+07
ACar 12:0	0.429805	-1.21825	0.00657303	0.96	1.24577	down	2.24254e+06	4.89967e+06	2.60657e+06	2.95205e+06	4.43111e+06	6.62639e+06	1.08581e+07	4.53817e+06	6.63578e+06	1.12013e+07
Gly-Phe	0.266717	-1.90662	0.00659023	0.96	1.78258	down	1.06304e+08	1.3768e+08	1.44486e+08	1.08971e+08	3.02223e+08	9.04509e+08	8.53722e+08	4.95854e+08	1.93618e+08	5.50468e+08
3-Hydroxypicolinic acid	0.336164	-1.57276	0.00681713	1	1.70867	down	3.1823e+06	3.23171e+06	3.9782e+06	1.80528e+06	2.73684e+06	8.75484e+06	4.47792e+06	1.73555e+07	6.3453e+06	7.49217e+06
(5E)-7-methylidene-10-oxo-4-(propan-2-yl)undec-5-enoic acid	1.70799	0.772303	0.00692257	1	1.77598	up	7.07864e+07	6.64923e+07	1.19422e+08	6.96671e+07	7.46032e+07	4.1718e+07	4.137e+07	3.53969e+07	5.73037e+07	5.89729e+07
cis-gondoic acid	3.1122	1.63793	0.00697887	0.96	1.34842	up	4.01395e+06	1.84575e+06	3.87906e+06	5.65631e+06	2.38102e+06	1.05755e+06	999573	1.13985e+06	431165	2.0836e+06
Isoferulic acid	1.69232	0.759002	0.00748105	0.92	1.26406	up	1.08861e+08	7.63441e+07	1.08437e+08	1.33225e+08	1.30951e+08	6.32869e+07	4.50956e+07	8.1926e+07	5.88321e+07	8.04772e+07
Υ-L-Glutamyl-L-glutamic acid	0.446985	-1.1617	0.00795666	1	1.75285	down	2.33167e+07	1.61582e+07	1.22356e+07	1.60219e+07	2.70735e+07	5.87219e+07	6.12393e+07	3.53408e+07	2.89897e+07	2.78092e+07
LMK	0.104112	-3.26379	0.00797353	1	1.84224	down	973089	757868	362844	768452	900611	1.9435e+07	2.28979e+06	9.23649e+06	2.4775e+06	2.70364e+06
7-alpha-carboxy-17-alpha-carboxyethylandrostan lactone phenyl ester	1.97252	0.980042	0.00828379	1	1.71469	up	1.21241e+07	1.38725e+07	2.46141e+07	1.9404e+07	1.13024e+07	1.01911e+07	9.84795e+06	8.39257e+06	5.64512e+06	7.1482e+06
2-Amino-1,3,4-octadecanetriol	6.50833	2.70229	0.00841354	1	1.87283	up	9.02839e+07	8.70576e+07	9.9625e+07	4.88678e+08	3.98593e+08	2.29074e+07	1.85164e+07	3.58547e+07	3.5918e+07	6.56877e+07
ethyl 4-methyl-2-(1H-pyrrol-1-yl)-1,3-thiazole-5-carboxylate	0.248385	-2.00935	0.0087112	1	1.81222	down	981851	294309	261527	1.01928e+06	1.54214e+06	5.9229e+06	2.47908e+06	3.52328e+06	2.22329e+06	2.35446e+06
Betulin	0.423556	-1.23938	0.00878964	0.92	1.58609	down	2.17482e+06	1.0216e+06	1.0939e+06	892274	1.60452e+06	2.75366e+06	4.72768e+06	3.76088e+06	1.58039e+06	3.20153e+06
4-(cyclohexylmethyl)-6-(2-thienyl)-2,3-dihydropyridazin-3-one hydrate	0.20366	-2.29576	0.0090214	0.88	1.58134	down	1.55321e+06	1.34723e+06	268560	1.27686e+06	1.21723e+06	6.40425e+06	7.24259e+06	1.27239e+06	6.19773e+06	6.68962e+06
EMK	0.27622	-1.85611	0.00934291	1	1.56202	down	4.63135e+06	4.51842e+06	3.7537e+06	1.77362e+06	3.53087e+06	3.01357e+07	1.18437e+07	9.61739e+06	5.82402e+06	8.49744e+06
H-Gly-Pro-OH	0.583566	-0.777033	0.00953881	1	1.8447	down	2.35123e+07	1.98429e+07	2.24825e+07	2.19482e+07	2.44285e+07	5.76405e+07	3.8062e+07	3.1926e+07	2.95896e+07	3.50728e+07
2-Methylbutyroylcarnitine	2.49587	1.31954	0.0110405	0.96	1.71995	up	7.89748e+06	1.86384e+07	1.14293e+07	2.03054e+07	2.46973e+07	8.87068e+06	6.42849e+06	6.0956e+06	4.83395e+06	7.01332e+06
6-Methoxy-2-naphthoic acid	0.57348	-0.802184	0.0112793	0.88	1.18038	down	596246	594520	641087	366462	493624	1.14589e+06	1.11346e+06	1.05517e+06	583491	796025
5-Methylcytosine	0.627023	-0.67341	0.0123566	0.96	1.56273	down	4.7228e+06	3.5214e+06	4.54829e+06	6.3287e+06	5.18087e+06	8.02348e+06	1.09505e+07	6.33927e+06	5.97413e+06	7.47052e+06
TMK	0.252719	-1.9844	0.0126937	0.96	1.67605	down	274764	110622	171788	254872	381101	2.22668e+06	529725	944563	352877	667402
TNK	0.301125	-1.73157	0.0130742	0.92	1.35307	down	1.77403e+06	2.82758e+06	1.03249e+06	553584	2.59827e+06	8.01486e+06	9.234e+06	4.59061e+06	2.33508e+06	5.00259e+06
2-ethyl-2-(3-methoxyphenyl)cyclohexanone oxime	3.0464	1.6071	0.0134383	0.92	1.50874	up	8.95386e+06	2.1743e+06	7.2215e+06	3.25345e+06	6.38188e+06	1.63398e+06	1.30425e+06	3.72135e+06	1.04222e+06	1.48447e+06
Lysope 14:0	0.413367	-1.2745	0.0144588	0.96	1.1666	down	1.13674e+07	9.09186e+06	7.60037e+06	5.92374e+06	6.84137e+06	3.42792e+07	2.00326e+07	2.10728e+07	9.63046e+06	1.37464e+07
YLK	0.137582	-2.86164	0.0144847	1	1.74767	down	347191	272470	363826	316375	407067	6.65001e+06	1.98745e+06	2.25898e+06	687932	822249
5,6,7-trihydroxy-2-(4-methoxyphenyl)-4H-chromen-4-one	0.253128	-1.98206	0.0145483	0.92	1.35358	down	1.24611e+06	980448	831416	1.04165e+06	1.61654e+06	5.32123e+06	6.52293e+06	3.58111e+06	1.15042e+06	6.00639e+06
L-Homocitrulline	0.461696	-1.11498	0.0148605	1	1.72996	down	1.66663e+07	5.77856e+06	9.49091e+06	1.40253e+07	1.46899e+07	4.16731e+07	3.07544e+07	1.69297e+07	1.99149e+07	2.20935e+07
4-(1H-pyrazol-1-yl)-N,N-bis(2-pyridinylmethyl)benzenesulfonamide	3.97771	1.99194	0.0151649	1	1.18737	up	9.10795e+06	1.50127e+07	4.22344e+07	7.32571e+06	9.41062e+06	5.35633e+06	5.36912e+06	4.08848e+06	3.663e+06	2.41231e+06
PC (2:0/13:1)	2.15099	1.105	0.015381	1	1.65075	up	2.32559e+07	1.5798e+07	1.38811e+07	2.48997e+07	2.08718e+07	9.97101e+06	3.6626e+06	1.15155e+07	8.85642e+06	1.18835e+07
VMH	0.459397	-1.12219	0.0154303	0.96	1.07144	down	1.53259e+06	2.16288e+06	2.62299e+06	1.50527e+06	850499	2.40256e+06	5.21302e+06	3.06966e+06	5.45714e+06	2.73938e+06
N-Acetylhistamine	0.200147	-2.32086	0.0161387	1	1.82812	down	1.43602e+07	2.60459e+07	6.75111e+06	7.96478e+07	1.28053e+08	2.99784e+08	3.33671e+08	2.0604e+08	2.67481e+08	1.66377e+08
ILK	0.197022	-2.34357	0.0162425	1	1.72873	down	1.41967e+07	7.54965e+06	4.90997e+06	1.21381e+07	1.53697e+07	1.37061e+08	3.20967e+07	6.61894e+07	1.76644e+07	2.19037e+07
Imidazoleacetic acid	0.313385	-1.67399	0.0163574	0.96	1.42696	down	5.13388e+06	2.73795e+06	1.25016e+06	5.30935e+06	6.8741e+06	1.797e+07	2.2964e+07	1.09992e+07	1.04817e+07	5.56998e+06
Eicosapentaenoic acid	0.616309	-0.698274	0.0166861	0.92	1.68108	down	5.96714e+08	4.61498e+08	6.83719e+08	8.08346e+08	5.29259e+08	1.3804e+09	1.07206e+09	6.53292e+08	9.18994e+08	9.71993e+08
Glycoursodeoxycholic acid	0.364848	-1.45463	0.0172916	0.92	1.52531	down	3.13936e+06	3.57031e+06	2.31715e+06	3.78647e+06	6.03971e+06	5.00359e+06	5.30229e+06	1.54929e+07	1.6393e+07	9.48172e+06
SQH	0.260787	-1.93905	0.0179181	0.92	1.26722	down	4.48335e+06	3.22897e+06	3.45766e+06	1.00942e+07	4.16975e+06	6.41511e+06	3.63684e+07	2.97938e+07	8.78897e+06	1.61612e+07
Lysopa 16:0	0.357843	-1.4826	0.0182709	0.88	1.57842	down	2.46846e+06	985400	1.37882e+06	706092	4.63888e+06	7.52687e+06	4.61277e+06	4.10977e+06	4.22234e+06	7.96989e+06
PC (14:0e/2:0)	2.17337	1.11993	0.0189194	0.92	1.35087	up	1.00694e+08	6.15714e+07	5.92913e+07	1.54061e+08	7.16298e+07	6.78191e+07	3.15025e+07	2.35853e+07	2.89585e+07	5.39198e+07
5-Hydroxylysine	0.509441	-0.973013	0.0191519	0.92	1.15812	down	802473	670241	1.10372e+06	385007	626045	1.85905e+06	1.40986e+06	1.54975e+06	732439	1.4909e+06
15-Deoxy-Δ12,14-prostaglandin A1	1.53308	0.616435	0.0193699	0.92	1.39049	up	3.64265e+06	1.92176e+06	3.46752e+06	2.89832e+06	2.73008e+06	2.19019e+06	1.43559e+06	2.23465e+06	1.78477e+06	1.91746e+06
Oleanolic acid	0.296667	-1.75308	0.0197008	0.96	1.43463	down	1.03881e+08	4.80382e+07	1.18005e+07	5.25374e+07	4.17874e+07	7.07201e+07	1.74327e+08	1.64623e+08	1.23501e+08	3.3664e+08
Pyridoxamine	0.257149	-1.95932	0.0198676	0.96	1.49488	down	7.4544e+06	3.57097e+06	3.56352e+06	7.50588e+06	1.18793e+07	6.14796e+07	1.33055e+07	2.95765e+07	1.91856e+07	8.57099e+06
H-Trp-NH2	0.177365	-2.49521	0.0199403	0.96	1.66425	down	259035	183814	194779	218455	393892	2.1086e+06	1.49514e+06	389254	2.65633e+06	398136
Methyl dihydrojasmonate	0.566452	-0.819975	0.0201357	0.92	1.59543	down	1.60814e+07	1.10636e+07	1.064e+07	1.40345e+07	1.66622e+07	3.00615e+07	3.2855e+07	1.94632e+07	1.42073e+07	2.43094e+07
Indole-3-acrylic acid	0.361663	-1.46728	0.0214008	0.92	1.56924	down	7.51446e+08	3.208e+08	3.44479e+08	3.4276e+08	7.15449e+08	1.94882e+09	2.01683e+09	1.1487e+09	4.52156e+08	1.27669e+09
Ascorbyl palmitate	1.87638	0.907954	0.0215847	1	1.66934	up	2.94558e+07	2.72625e+07	4.01824e+07	3.1514e+07	2.56378e+07	7.19669e+06	1.91453e+07	1.86441e+07	1.60009e+07	2.11138e+07
GPK	0.604677	-0.725762	0.0218754	1	1.63212	down	7.57697e+06	7.12678e+06	7.86481e+06	6.92046e+06	7.60222e+06	1.14791e+07	1.76798e+07	1.09966e+07	7.90548e+06	1.32796e+07
PC (18:4e/2:0)	3.22283	1.68833	0.0222639	0.92	1.6223	up	3.41653e+06	5.38237e+06	1.06903e+07	6.77257e+06	1.80162e+06	1.86733e+06	2.62163e+06	1.10744e+06	1.32893e+06	1.78236e+06
4-Quinolinecarboxylic acid	0.554104	-0.851772	0.0224754	0.92	1.14779	down	3.24856e+06	1.59918e+06	1.63229e+06	1.92921e+06	3.98279e+06	3.68459e+06	4.73835e+06	4.81939e+06	3.35206e+06	5.7697e+06
QMK	0.201947	-2.30795	0.0228302	0.92	1.40532	down	306123	209013	117266	50731.2	121991	521881	754190	2.0653e+06	167094	478334
3-Methylindole	0.433463	-1.20602	0.0232164	0.92	1.69308	down	1.5698e+07	1.04379e+07	8.17927e+06	1.1052e+07	1.65048e+07	4.26296e+07	3.83588e+07	2.33555e+07	1.17972e+07	2.65975e+07
4-[4-(1-phenyl-1H-1,2,4-triazol-5-yl)-1,3-thiazol-2-yl]pyridine	0.389242	-1.36126	0.0235425	0.96	1.48096	down	1.04392e+06	316789	1.25025e+06	770606	2.17858e+06	3.70968e+06	3.71385e+06	2.23022e+06	2.95521e+06	1.67558e+06
geranyl pp	0.386923	-1.36988	0.0238532	0.92	1.60783	down	702047	476278	907712	819268	2.06797e+06	4.16281e+06	3.44107e+06	1.45453e+06	2.64881e+06	1.14619e+06
N-(3,5-dimethyl-4-isoxazolyl)-N'-(2-phenoxyethyl)urea	0.391324	-1.35356	0.0243721	0.92	1.44946	down	1.64282e+07	7.93736e+06	6.33532e+06	4.29922e+06	5.25632e+06	3.86791e+07	1.097e+07	2.2993e+07	1.03234e+07	1.99068e+07
5'-S-Methyl-5'-thioadenosine	0.278165	-1.84599	0.0246875	0.92	1.45298	down	997111	1.05768e+06	1.01501e+06	1.34695e+06	3.36265e+06	2.16722e+06	5.6789e+06	9.82232e+06	1.82296e+06	8.47552e+06
3-Hydroxylidocaine	7.42988	2.89334	0.0247089	0.88	1.32961	up	1.98042e+07	9.66483e+06	1.37031e+07	1.01552e+06	1.54707e+07	642733	2.20503e+06	706624	1.67358e+06	2.80154e+06
Trigonelline	0.567176	-0.818132	0.02528	0.92	1.40019	down	2.65588e+08	1.82207e+08	1.95814e+08	4.41814e+08	4.08592e+08	5.71661e+08	7.2836e+08	3.99874e+08	4.6011e+08	4.74127e+08
ethyl 2-cyano-3-(3-thienyl)acrylate	0.161688	-2.62871	0.025643	0.88	1.27742	down	4.58825e+06	1.00172e+06	858632	3.50794e+06	2.71863e+06	4.30652e+06	2.65409e+07	2.7759e+06	1.54278e+07	2.93415e+07
6,7,8-trimethoxy-2H-chromen-2-one	0.158998	-2.65292	0.0256676	0.88	1.46351	down	455868	875885	556512	1.47097e+06	1.24047e+06	3.86672e+06	8.84966e+06	756991	3.67721e+06	1.17786e+07
11-Deoxy prostaglandin F1β	2.48065	1.31072	0.0257344	1	1.63137	up	1.49911e+07	1.86163e+07	2.96275e+07	1.75587e+07	1.53343e+07	9.50386e+06	2.05098e+06	1.16542e+07	7.08371e+06	8.45827e+06
2-Arachidonyl Glycerol ether	2.88311	1.52762	0.0257898	0.84	1.454	up	519183	1.52982e+06	2.3429e+06	2.52259e+06	1.94021e+06	627599	557337	426850	599857	859591
VLH	0.300374	-1.73517	0.0266724	0.88	1.45566	down	3.06673e+07	1.12707e+07	4.27339e+06	8.55539e+06	2.08206e+07	1.10751e+08	4.31097e+07	4.91385e+07	1.8008e+07	3.06367e+07
N-[2-chloro-6-(trifluoromethoxy)phenyl]-2,2-dimethylpropanamide	0.232602	-2.10406	0.0269023	0.92	1.47502	down	1.25466e+06	342280	153645	5.3131e+06	966525	2.94261e+06	1.47991e+07	3.50283e+06	7.78638e+06	5.49241e+06
Melatonin	14.0187	3.80928	0.0273356	0.92	1.55209	up	5.9677e+06	1.45104e+07	1.92395e+08	1.45028e+08	3.40947e+07	2.52119e+06	3.0443e+06	3.89451e+06	1.46781e+07	3.82424e+06
ELK	0.185326	-2.43186	0.0273951	1	1.55364	down	7.37375e+06	3.15295e+06	3.60206e+06	4.55368e+06	8.69924e+06	8.97145e+07	1.98696e+07	1.98562e+07	9.56843e+06	8.73976e+06
2-{[methyl(2,3,4,5,6-pentahydroxyhexyl)amino]methylidene}malononitrile	0.485581	-1.04222	0.0274056	0.96	1.39615	down	1.99054e+07	8.46362e+06	1.96336e+07	2.64722e+07	2.09486e+07	3.84931e+07	5.17801e+07	2.66099e+07	2.2221e+07	5.74098e+07
L-Alanyl-L-proline	0.406055	-1.30025	0.0279478	0.92	1.35659	down	3.57248e+07	3.24981e+07	1.81733e+07	2.62744e+07	8.96015e+07	9.79685e+07	1.30335e+08	4.28657e+07	1.60374e+08	6.65967e+07
alpha-Farnesene	0.438498	-1.18936	0.030374	0.88	1.33822	down	9.86845e+06	2.93144e+06	1.60595e+07	3.80234e+06	4.4677e+06	1.94896e+07	1.57139e+07	1.33146e+07	2.15909e+07	1.45651e+07
Skatole	0.428849	-1.22146	0.0308095	0.92	1.60064	down	1.50431e+07	9.52791e+06	9.34477e+06	1.02521e+07	1.48415e+07	4.15411e+07	3.71553e+07	2.25745e+07	1.04698e+07	2.58588e+07
allantoate	25.7063	4.68405	0.0319625	0.8	1.36696	up	3.04677e+08	5.42392e+07	6.44631e+07	3.00373e+06	1.4181e+08	5.23188e+06	5.68246e+06	3.64533e+06	3.66351e+06	3.88006e+06
Glycitein	0.259729	-1.94492	0.0331988	0.92	1.39255	down	8.29424e+07	2.25587e+07	9.41247e+06	5.68143e+07	1.77882e+08	4.73161e+08	4.07024e+08	9.38717e+07	2.45852e+08	1.26148e+08
Estriol	1.89989	0.925913	0.03334	0.92	1.43911	up	7.81381e+06	1.15145e+07	1.72852e+07	5.60344e+06	1.04277e+07	7.0568e+06	5.89319e+06	4.46622e+06	5.25323e+06	5.03993e+06
5α-Pregnan-3,20-dione	0.483121	-1.04954	0.0335153	0.88	1.64815	down	9.69394e+06	1.89274e+07	3.14566e+07	1.00216e+07	7.98629e+06	4.89024e+07	2.36604e+07	2.18559e+07	4.2922e+07	2.42871e+07
3-Methoxy prostaglandin F1α	1.93097	0.949327	0.0335629	0.92	1.31387	up	1.10051e+07	6.12723e+06	1.50431e+07	6.75422e+06	7.52036e+06	6.50428e+06	2.65559e+06	2.82836e+06	5.90407e+06	6.16298e+06
LSD-d3	0.423673	-1.23898	0.033956	0.92	1.51203	down	2.41225e+06	1.52962e+06	3.30472e+06	962748	1.70769e+06	3.48532e+06	4.84407e+06	9.63899e+06	3.00972e+06	2.42918e+06
Tetradecanedioic acid	0.633318	-0.658999	0.0341023	0.92	1.46246	down	2.41011e+07	2.02677e+07	2.18695e+07	1.97679e+07	4.46447e+07	4.63097e+07	4.53089e+07	4.37786e+07	2.59371e+07	4.49617e+07
Bilirubin	102.003	6.67247	0.0343223	1	1.34639	up	593058	4.72211e+07	1.70447e+07	3.19522e+07	290264	145445	214985	185965	221801	183751
D-Raffinose	0.423158	-1.24073	0.0345062	0.92	1.48149	down	3.38382e+07	8.21204e+06	9.47155e+06	2.6378e+07	2.5937e+07	4.9131e+07	3.21682e+07	2.73121e+07	4.89473e+07	8.78268e+07
2-(14,15-Epoxyeicosatrienoyl) glycerol	1.89416	0.921558	0.0346967	0.92	1.41404	up	4.50347e+08	4.51117e+08	2.49778e+08	4.1889e+08	5.02891e+08	2.66809e+08	2.24447e+08	1.06506e+08	1.25268e+08	3.71398e+08
Methyl nicotinate	0.418306	-1.25737	0.0361275	0.88	1.45869	down	5.08695e+06	3.75235e+06	2.76561e+06	1.04789e+07	1.3855e+07	2.74767e+07	1.5057e+07	8.46659e+06	2.34295e+07	1.14852e+07
10-Nitrolinoleate	6.55634	2.71289	0.0367181	0.84	1.46016	up	1.2128e+07	1.97488e+06	1.03514e+07	935043	7.40718e+06	1.04164e+06	1.05971e+06	935861	600287	1.36476e+06
DLK	0.651609	-0.617922	0.0371257	0.96	1.66173	down	1.08563e+06	1.12459e+06	1.66366e+06	649989	1.31506e+06	1.87451e+06	1.80442e+06	1.78647e+06	1.86093e+06	1.63446e+06
GLK	0.189995	-2.39597	0.0382717	0.92	1.47051	down	6.32255e+06	3.72696e+06	1.11431e+06	6.00593e+06	1.59948e+07	1.04128e+08	3.09725e+07	2.04037e+07	7.96477e+06	1.10858e+07
Sedanolide	0.623893	-0.680629	0.0386401	0.92	1.41621	down	2.23557e+07	9.072e+06	1.69096e+07	1.50575e+07	2.32828e+07	3.36767e+07	3.41221e+07	2.14293e+07	2.61068e+07	2.35953e+07
ANH	5.73803	2.52056	0.0395291	0.84	1.12512	up	1.87512e+07	6.72625e+06	1.25855e+07	895115	6.26115e+06	1.05179e+06	1.2306e+06	809010	980815	3.80841e+06
Morphine	8.76592	3.1319	0.0400405	0.84	1.22701	up	1.2619e+07	2.45853e+06	1.20442e+07	477800	1.29667e+07	680208	565832	2.59555e+06	343937	442193
α-Lactose	0.473337	-1.07906	0.0402536	0.88	1.1453	down	3.46897e+07	9.27887e+06	8.80145e+06	2.28175e+07	1.29208e+07	3.49223e+07	5.37979e+07	2.1981e+07	2.28701e+07	5.34171e+07
QLK	0.275175	-1.86158	0.0417736	0.92	1.49745	down	9.35636e+06	4.72759e+06	1.50355e+06	5.4005e+06	7.71461e+06	5.17226e+07	2.38712e+07	1.25911e+07	6.65321e+06	9.46868e+06
2-hydroxy-6-[(8Z,11Z)-pentadeca-8,11,14-trien-1-yl]benzoic acid	0.58873	-0.764322	0.0419843	0.88	1.37491	down	4.41549e+06	6.14705e+06	9.93507e+06	7.22481e+06	6.5434e+06	8.56941e+06	1.33219e+07	1.78355e+07	1.14443e+07	7.03182e+06
PC (14:0e/3:0)	3.64645	1.86649	0.042046	0.88	1.32105	up	3.31251e+07	1.11438e+07	5.86411e+06	4.97046e+07	1.59598e+07	7.5906e+06	3.84841e+06	2.99359e+06	1.01137e+07	7.20986e+06
PC (16:1e/3:0)	2.93685	1.55427	0.042405	0.88	1.36503	up	2.80536e+06	2.12729e+06	836196	6.20444e+06	2.01106e+06	966502	626110	572612	1.24369e+06	1.35277e+06
Pilocarpine	11.512	3.52507	0.0432006	0.84	1.28093	up	9.09936e+06	1.2606e+06	7.99123e+06	320680	6.54888e+06	458364	430141	484486	295081	522752
MAG (18:3)	2.9377	1.55469	0.0433316	0.88	1.20268	up	1.3607e+09	1.15925e+09	6.78687e+08	5.73618e+08	1.57671e+09	6.26661e+08	1.69565e+08	6.22902e+07	7.8153e+07	8.84126e+08
(±)8-HEPE	0.550781	-0.86045	0.0441409	0.88	1.40382	down	6.5641e+06	4.49155e+06	1.43005e+07	1.10626e+07	4.45268e+06	1.14218e+07	1.56356e+07	2.24838e+07	1.25737e+07	1.20913e+07
VMK	1.50591	0.59064	0.0443875	0.84	1.46836	up	1.11822e+07	9.09411e+06	9.25735e+06	5.04345e+06	8.95268e+06	4.43299e+06	5.94412e+06	7.20084e+06	5.1719e+06	6.15605e+06
1-(3,4-dimethoxyphenyl)ethan-1-one oxime	7.02912	2.81334	0.0444942	0.8	1.33866	up	4.76778e+07	9.78737e+06	1.39833e+07	2.11553e+06	2.74914e+07	2.96982e+06	3.65873e+06	2.3706e+06	2.4871e+06	2.89041e+06
MLK	0.376182	-1.4105	0.0450948	0.88	1.29242	down	8.81181e+06	1.92129e+06	1.42176e+06	2.22381e+06	7.362e+06	2.27131e+07	1.14749e+07	8.46941e+06	4.21987e+06	1.09157e+07
N-[1-(4-methoxy-2-oxo-2H-pyran-6-yl)-2-methylbutyl]acetamide	12.5122	3.64526	0.0453596	0.8	1.21512	up	8.23247e+08	1.51903e+08	5.78617e+08	1.97405e+07	7.36379e+08	5.10914e+07	4.67875e+07	4.35038e+07	2.07762e+07	2.2452e+07
Gly-Tyr-Ala	0.512532	-0.964286	0.045687	0.88	1.30504	down	2.2524e+07	1.5311e+07	1.74042e+07	1.23479e+07	2.07544e+07	5.66837e+07	3.97193e+07	2.45778e+07	1.62039e+07	3.51782e+07
22(S)-Hydroxycholesterol	0.592449	-0.755236	0.0459415	0.88	1.42283	down	1.93179e+07	9.15012e+06	8.76756e+06	1.54283e+07	1.71749e+07	2.10072e+07	3.12822e+07	1.96589e+07	1.41496e+07	3.17835e+07
AKK	10.4854	3.39031	0.0461578	0.84	1.36483	up	1.30644e+07	1.39892e+07	2.5737e+07	687020	3.44123e+06	1.51388e+06	1.30928e+06	976551	601179	1.02752e+06
(-)-Caryophyllene oxide	0.560671	-0.834774	0.0467027	0.84	1.35118	down	4.14953e+09	1.66195e+09	1.50942e+09	3.12151e+09	2.73644e+09	4.62867e+09	6.29352e+09	3.51409e+09	2.71081e+09	6.35839e+09
1,4-dihydroxyheptadec-16-en-2-yl acetate	2.09717	1.06844	0.0467811	0.92	1.50211	up	1.93302e+08	1.90449e+08	1.12924e+08	1.22068e+08	2.51174e+08	9.92483e+07	1.20167e+08	2.47828e+07	5.41372e+07	1.16471e+08
N3,N4-Dimethyl-L-arginine	0.365152	-1.45343	0.0471707	0.88	1.21483	down	4.15012e+07	1.84852e+07	1.02637e+07	9.36909e+07	1.18429e+08	2.65625e+08	1.85224e+08	8.32071e+07	1.36173e+08	1.03066e+08
N-Formylkynurenine	0.475234	-1.07329	0.0477264	0.84	1.29254	down	3.68913e+06	3.24557e+06	2.22176e+06	2.81525e+06	3.49943e+06	9.62288e+06	1.00608e+07	3.48654e+06	3.3804e+06	6.00413e+06
RKK	0.468555	-1.09371	0.0478825	0.88	1.19946	down	2.30997e+06	1.77049e+06	789701	917855	2.41245e+06	6.67207e+06	2.98289e+06	3.40778e+06	1.65439e+06	2.78451e+06
Adenosine	0.512382	-0.964708	0.0480389	0.88	1.24633	down	3.252e+08	1.35071e+08	3.17851e+08	2.69036e+08	9.07004e+08	7.31425e+08	9.68845e+08	5.59912e+08	9.26572e+08	6.27123e+08
Adipamide	0.525718	-0.92764	0.0481888	0.88	1.24591	down	3.69746e+06	1.977e+06	952762	1.07107e+06	2.50106e+06	4.35283e+06	3.20183e+06	5.65074e+06	2.24138e+06	3.95403e+06
2-Acetylpyridine	0.264653	-1.91783	0.0482538	0.84	1.40061	down	3.1397e+06	2.52904e+06	2.04682e+06	4.01011e+06	6.25498e+06	1.13346e+07	3.06004e+07	2.48829e+06	9.4945e+06	1.40228e+07
3-Oxo-7alpha,12alpha-hydroxy-5beta-cholanoic acid	1.61242	0.68923	0.0487748	0.88	1.44834	up	1.84465e+09	3.33034e+09	1.99821e+09	1.60721e+09	3.4731e+09	1.63049e+09	1.88262e+09	1.39937e+09	1.1741e+09	1.51286e+09
KNK	0.216199	-2.20957	0.0488357	0.88	1.44794	down	781566	405411	320115	1.20018e+06	463167	8.99174e+06	1.47249e+06	2.40867e+06	721975	1.06954e+06
Adrenosterone	1.65017	0.722611	0.049645	0.88	1.24165	up	9.83106e+06	8.8928e+06	1.68646e+07	7.79032e+06	1.50504e+07	6.74203e+06	9.73884e+06	8.13467e+06	3.89762e+06	6.89491e+06
2-(2-amino-3-methylbutanamido)-3-phenylpropanoic acid	0.400064	-1.3217	0.0496823	0.84	1.07446	down	1.80175e+08	8.72642e+07	3.92521e+07	5.29326e+07	3.13986e+07	4.21286e+08	1.84043e+08	1.36181e+08	7.60017e+07	1.59889e+08
