# Supplementary material for: Tannins amount determines whether tannase-containing bacteria are probiotic or pathogenic in IBD
Source: Life Sci Alliance. 2023 Feb 9;6(5):e202201702. doi: 10.26508/lsa.202201702 (PMC9911794; doi:10.26508/lsa.202201702)
Supplement: Supplementary file 9 [file LSA-2022-01702_TableS3.xlsx]

## Sheet: DSS vs Control.up_KEGGenrich
KEGGID	Description	GeneRatio	BgRatio	pvalue	padj	geneID	geneName	keggID	Count
hsa05164	Influenza A	49/1092	127/5709	1.96598e-07	6.05521e-05	ENSG00000134321/ENSG00000121858/ENSG00000089127/ENSG00000157601/ENSG00000111335/ENSG00000111331/ENSG00000137747/ENSG00000136244/ENSG00000137648/ENSG00000169429/ENSG00000126803/ENSG00000115267/ENSG00000090339/ENSG00000107201/ENSG00000170581/ENSG00000115415/ENSG00000169245/ENSG00000100906/ENSG00000055332/ENSG00000160710/ENSG00000140464/ENSG00000185507/ENSG00000172936/ENSG00000005339/ENSG00000213928…	RSAD2/TNFSF10/OAS1/MX1/OAS2/OAS3/TMPRSS13/IL6/TMPRSS4/CXCL8/HSPA2/IFIH1/ICAM1/DDX58/STAT2/STAT1/CXCL10/NFKBIA/EIF2AK2/ADAR/PML/IRF7/MYD88/CREBBP/IRF9/EP300/MAVS/CIITA/JAK1/MAPK10/EIF2AK3/IKBKE/DNAJC3/TLR3/JUN/TLR4/JAK2/NXT2/MAP2K6/RNASEL/IFNGR1/PIK3R1/TICAM1/NLRX1/CASP1/PIK3CB/TLR7/TYK2/PIK3CA	hsa:91543/hsa:8743/hsa:4938/hsa:4599/hsa:4939/hsa:4940/hsa:84000/hsa:3569/hsa:56649/hsa:3576/hsa:3306/hsa:64135/hsa:3383/hsa:23586/hsa:6773/hsa:6772/hsa:3627/hsa:4792/hsa:5610/hsa:103/hsa:5371/hsa:3665/hsa:4615/hsa:1387/hsa:10379/hsa:2033/hsa:57506/hsa:4261/hsa:3716/hsa:5602/hsa:9451/hsa:9641/hsa:5611/hsa:7098/hsa:3725/hsa:7099/hsa:3717/hsa:55916/hsa:5608/hsa:6041/hsa:3459/hsa:5295/hsa:148022/hsa…	49
hsa05160	Hepatitis C	43/1092	108/5709	3.99549e-07	6.15305e-05	ENSG00000089127/ENSG00000163347/ENSG00000111335/ENSG00000111331/ENSG00000113946/ENSG00000169429/ENSG00000185745/ENSG00000125347/ENSG00000107201/ENSG00000170581/ENSG00000130164/ENSG00000115415/ENSG00000100906/ENSG00000055332/ENSG00000186951/ENSG00000185507/ENSG00000168610/ENSG00000115904/ENSG00000213928/ENSG00000088888/ENSG00000074211/ENSG00000189143/ENSG00000186350/ENSG00000213937/ENSG00000124762…	OAS1/CLDN1/OAS2/OAS3/CLDN16/CXCL8/IFIT1/IRF1/DDX58/STAT2/LDLR/STAT1/NFKBIA/EIF2AK2/PPARA/IRF7/STAT3/SOS1/IRF9/MAVS/PPP2R2C/CLDN4/RXRA/CLDN9/CDKN1A/JAK1/MAPK10/EIF2AK3/EGFR/IKBKE/TLR3/SOS2/KRAS/CLDN3/CLDN23/RNASEL/PIAS1/PIK3R1/TICAM1/PIK3CB/BRAF/TYK2/PIK3CA	hsa:4938/hsa:9076/hsa:4939/hsa:4940/hsa:10686/hsa:3576/hsa:3434/hsa:3659/hsa:23586/hsa:6773/hsa:3949/hsa:6772/hsa:4792/hsa:5610/hsa:5465/hsa:3665/hsa:6774/hsa:6654/hsa:10379/hsa:57506/hsa:5522/hsa:1364/hsa:6256/hsa:9080/hsa:1026/hsa:3716/hsa:5602/hsa:9451/hsa:1956/hsa:9641/hsa:7098/hsa:6655/hsa:3845/hsa:1365/hsa:137075/hsa:6041/hsa:8554/hsa:5295/hsa:148022/hsa:5291/hsa:673/hsa:7297/hsa:5290	43
hsa04919	Thyroid hormone signaling pathway	38/1092	100/5709	7.0984e-06	0.00072877	ENSG00000143153/ENSG00000074181/ENSG00000124151/ENSG00000162552/ENSG00000159200/ENSG00000150907/ENSG00000148400/ENSG00000138448/ENSG00000135679/ENSG00000115415/ENSG00000141027/ENSG00000108510/ENSG00000100644/ENSG00000005339/ENSG00000163399/ENSG00000100393/ENSG00000197943/ENSG00000114166/ENSG00000211448/ENSG00000186350/ENSG00000140396/ENSG00000184634/ENSG00000084676/ENSG00000126351/ENSG00000197122…	ATP1B1/NOTCH3/NCOA3/WNT4/RCAN1/FOXO1/NOTCH1/ITGAV/MDM2/STAT1/NCOR1/MED13/HIF1A/CREBBP/ATP1A1/EP300/PLCG2/KAT2B/DIO2/RXRA/NCOA2/MED12/NCOA1/THRA/SRC/MED1/MED13L/KRAS/PLCD3/SIN3A/PRKACB/MED12L/PIK3R1/PLCD1/PIK3CB/TSC2/MTOR/PIK3CA	hsa:481/hsa:4854/hsa:8202/hsa:54361/hsa:1827/hsa:2308/hsa:4851/hsa:3685/hsa:4193/hsa:6772/hsa:9611/hsa:9969/hsa:3091/hsa:1387/hsa:476/hsa:2033/hsa:5336/hsa:8850/hsa:1734/hsa:6256/hsa:10499/hsa:9968/hsa:8648/hsa:7067/hsa:6714/hsa:5469/hsa:23389/hsa:3845/hsa:113026/hsa:25942/hsa:5567/hsa:116931/hsa:5295/hsa:5333/hsa:5291/hsa:7249/hsa:2475/hsa:5290	38
hsa05162	Measles	35/1092	97/5709	5.82397e-05	0.00448446	ENSG00000121858/ENSG00000089127/ENSG00000157601/ENSG00000111335/ENSG00000126561/ENSG00000111331/ENSG00000136244/ENSG00000126803/ENSG00000115267/ENSG00000107201/ENSG00000170581/ENSG00000115415/ENSG00000105327/ENSG00000100906/ENSG00000114423/ENSG00000055332/ENSG00000160710/ENSG00000185507/ENSG00000168610/ENSG00000172936/ENSG00000213928/ENSG00000088888/ENSG00000137462/ENSG00000162434/ENSG00000172071…	TNFSF10/OAS1/MX1/OAS2/STAT5A/OAS3/IL6/HSPA2/IFIH1/DDX58/STAT2/STAT1/BBC3/NFKBIA/CBLB/EIF2AK2/ADAR/IRF7/STAT3/MYD88/IRF9/MAVS/TLR2/JAK1/EIF2AK3/IKBKE/TLR4/JAK2/TAB2/IFNGR1/PIK3R1/PIK3CB/TLR7/TYK2/PIK3CA	hsa:8743/hsa:4938/hsa:4599/hsa:4939/hsa:6776/hsa:4940/hsa:3569/hsa:3306/hsa:64135/hsa:23586/hsa:6773/hsa:6772/hsa:27113/hsa:4792/hsa:868/hsa:5610/hsa:103/hsa:3665/hsa:6774/hsa:4615/hsa:10379/hsa:57506/hsa:7097/hsa:3716/hsa:9451/hsa:9641/hsa:7099/hsa:3717/hsa:23118/hsa:3459/hsa:5295/hsa:5291/hsa:51284/hsa:7297/hsa:5290	35
hsa05167	Kaposi sarcoma-associated herpesvirus infection	50/1092	157/5709	7.96301e-05	0.00490522	ENSG00000178372/ENSG00000139112/ENSG00000136244/ENSG00000169429/ENSG00000090339/ENSG00000159200/ENSG00000170581/ENSG00000112715/ENSG00000115415/ENSG00000100906/ENSG00000055332/ENSG00000138685/ENSG00000185507/ENSG00000168610/ENSG00000100644/ENSG00000005339/ENSG00000213928/ENSG00000100393/ENSG00000197943/ENSG00000124762/ENSG00000162434/ENSG00000109339/ENSG00000127928/ENSG00000125730/ENSG00000263528…	CALML5/GABARAPL1/IL6/CXCL8/ICAM1/RCAN1/STAT2/VEGFA/STAT1/NFKBIA/EIF2AK2/FGF2/IRF7/STAT3/HIF1A/CREBBP/IRF9/EP300/PLCG2/CDKN1A/JAK1/MAPK10/GNGT1/C3/IKBKE/SRC/TLR3/FOS/JUN/NFATC3/NFATC4/KRAS/JAK2/ZFP36/PDGFB/MAP2K6/CCR3/CREB1/SYK/GNG4/IFNGR1/ITPR2/PIK3R1/TICAM1/ATG14/CCR1/PIK3CB/MTOR/TYK2/PIK3CA	hsa:51806/hsa:23710/hsa:3569/hsa:3576/hsa:3383/hsa:1827/hsa:6773/hsa:7422/hsa:6772/hsa:4792/hsa:5610/hsa:2247/hsa:3665/hsa:6774/hsa:3091/hsa:1387/hsa:10379/hsa:2033/hsa:5336/hsa:1026/hsa:3716/hsa:5602/hsa:2792/hsa:718/hsa:9641/hsa:6714/hsa:7098/hsa:2353/hsa:3725/hsa:4775/hsa:4776/hsa:3845/hsa:3717/hsa:7538/hsa:5155/hsa:5608/hsa:1232/hsa:1385/hsa:6850/hsa:2786/hsa:3459/hsa:3709/hsa:5295/hsa:148022…	50
hsa04630	JAK-STAT signaling pathway	41/1092	123/5709	0.00011305	0.00580325	ENSG00000126561/ENSG00000016402/ENSG00000136244/ENSG00000137193/ENSG00000022267/ENSG00000170581/ENSG00000115415/ENSG00000168610/ENSG00000174564/ENSG00000115904/ENSG00000005339/ENSG00000213928/ENSG00000170677/ENSG00000100393/ENSG00000142677/ENSG00000198223/ENSG00000164136/ENSG00000124762/ENSG00000162434/ENSG00000146648/ENSG00000124334/ENSG00000115145/ENSG00000100485/ENSG00000145623/ENSG00000096968…	STAT5A/IL20RA/IL6/PIM1/FHL1/STAT2/STAT1/STAT3/IL20RB/SOS1/CREBBP/IRF9/SOCS6/EP300/IL22RA1/CSF2RA/IL15/CDKN1A/JAK1/EGFR/IL9R/STAM2/SOS2/OSMR/JAK2/SOCS1/PIAS3/PDGFB/IFNLR1/IFNL1/PIAS1/IFNGR1/IL7/STAT4/IL7R/PIK3R1/IL10RB/PIK3CB/MTOR/TYK2/PIK3CA	hsa:6776/hsa:53832/hsa:3569/hsa:5292/hsa:2273/hsa:6773/hsa:6772/hsa:6774/hsa:53833/hsa:6654/hsa:1387/hsa:10379/hsa:9306/hsa:2033/hsa:58985/hsa:1438/hsa:3600/hsa:1026/hsa:3716/hsa:1956/hsa:3581/hsa:10254/hsa:6655/hsa:9180/hsa:3717/hsa:8651/hsa:10401/hsa:5155/hsa:163702/hsa:282618/hsa:8554/hsa:3459/hsa:3574/hsa:6775/hsa:3575/hsa:5295/hsa:3588/hsa:5291/hsa:2475/hsa:7297/hsa:5290	41
hsa04625	C-type lectin receptor signaling pathway	32/1092	90/5709	0.000164689	0.00724633	ENSG00000172243/ENSG00000178372/ENSG00000136244/ENSG00000125347/ENSG00000102970/ENSG00000141068/ENSG00000170581/ENSG00000135679/ENSG00000115415/ENSG00000100906/ENSG00000114423/ENSG00000069399/ENSG00000130592/ENSG00000213928/ENSG00000197943/ENSG00000196914/ENSG00000083799/ENSG00000109339/ENSG00000263528/ENSG00000197122/ENSG00000177606/ENSG00000072736/ENSG00000100968/ENSG00000133703/ENSG00000077150…	CLEC7A/CALML5/IL6/IRF1/CCL17/KSR1/STAT2/MDM2/STAT1/NFKBIA/CBLB/BCL3/LSP1/IRF9/PLCG2/ARHGEF12/CYLD/MAPK10/IKBKE/SRC/JUN/NFATC3/NFATC4/KRAS/NFKB2/CCL22/SYK/ITPR2/PIK3R1/CASP1/PIK3CB/PIK3CA	hsa:64581/hsa:51806/hsa:3569/hsa:3659/hsa:6361/hsa:8844/hsa:6773/hsa:4193/hsa:6772/hsa:4792/hsa:868/hsa:602/hsa:4046/hsa:10379/hsa:5336/hsa:23365/hsa:1540/hsa:5602/hsa:9641/hsa:6714/hsa:3725/hsa:4775/hsa:4776/hsa:3845/hsa:4791/hsa:6367/hsa:6850/hsa:3709/hsa:5295/hsa:834/hsa:5291/hsa:5290	32
hsa05168	Herpes simplex infection	44/1092	138/5709	0.000204773	0.00788378	ENSG00000089127/ENSG00000111335/ENSG00000111331/ENSG00000136244/ENSG00000133794/ENSG00000185745/ENSG00000115267/ENSG00000107201/ENSG00000137709/ENSG00000170581/ENSG00000115415/ENSG00000100906/ENSG00000055332/ENSG00000140464/ENSG00000185507/ENSG00000172936/ENSG00000005339/ENSG00000006704/ENSG00000213928/ENSG00000100393/ENSG00000056558/ENSG00000088888/ENSG00000137462/ENSG00000164136/ENSG00000162434…	OAS1/OAS2/OAS3/IL6/ARNTL/IFIT1/IFIH1/DDX58/POU2F3/STAT2/STAT1/NFKBIA/EIF2AK2/PML/IRF7/MYD88/CREBBP/GTF2IRD1/IRF9/EP300/TRAF1/MAVS/TLR2/IL15/JAK1/PER1/MAPK10/EIF2AK3/C3/NECTIN2/IKBKE/TLR3/FOS/JUN/GTF2I/SP100/JAK2/TAB2/RNASEL/POLR2A/IFNGR1/CLOCK/TICAM1/TYK2	hsa:4938/hsa:4939/hsa:4940/hsa:3569/hsa:406/hsa:3434/hsa:64135/hsa:23586/hsa:25833/hsa:6773/hsa:6772/hsa:4792/hsa:5610/hsa:5371/hsa:3665/hsa:4615/hsa:1387/hsa:9569/hsa:10379/hsa:2033/hsa:7185/hsa:57506/hsa:7097/hsa:3600/hsa:3716/hsa:5187/hsa:5602/hsa:9451/hsa:718/hsa:5819/hsa:9641/hsa:7098/hsa:2353/hsa:3725/hsa:2969/hsa:6672/hsa:3717/hsa:23118/hsa:6041/hsa:5430/hsa:3459/hsa:9575/hsa:148022/hsa:72…	44
hsa05205	Proteoglycans in cancer	53/1092	177/5709	0.000290489	0.00994116	ENSG00000029534/ENSG00000162552/ENSG00000122861/ENSG00000138448/ENSG00000135679/ENSG00000112715/ENSG00000161638/ENSG00000148660/ENSG00000138685/ENSG00000136068/ENSG00000168610/ENSG00000100234/ENSG00000100644/ENSG00000115904/ENSG00000135925/ENSG00000111432/ENSG00000197943/ENSG00000164171/ENSG00000196914/ENSG00000155760/ENSG00000109458/ENSG00000173083/ENSG00000137462/ENSG00000124762/ENSG00000166225…	ANK1/WNT4/PLAU/ITGAV/MDM2/VEGFA/ITGA5/CAMK2G/FGF2/FLNB/STAT3/TIMP3/HIF1A/SOS1/WNT10A/FZD10/PLCG2/ITGA2/ARHGEF12/FZD7/GAB1/HPSE/TLR2/CDKN1A/FRS2/FZD5/PDCD4/EGFR/PLAUR/SMO/SRC/ANK3/PTCH1/SOS2/PPP1R12B/HSPG2/KRAS/SDC4/HBEGF/FZD4/ERBB3/TLR4/TIAM1/PRKACB/WNT3A/ITPR2/ROCK1/PIK3R1/CAMK2A/PIK3CB/BRAF/MTOR/PIK3CA	hsa:286/hsa:54361/hsa:5328/hsa:3685/hsa:4193/hsa:7422/hsa:3678/hsa:818/hsa:2247/hsa:2317/hsa:6774/hsa:7078/hsa:3091/hsa:6654/hsa:80326/hsa:11211/hsa:5336/hsa:3673/hsa:23365/hsa:8324/hsa:2549/hsa:10855/hsa:7097/hsa:1026/hsa:10818/hsa:7855/hsa:27250/hsa:1956/hsa:5329/hsa:6608/hsa:6714/hsa:288/hsa:5727/hsa:6655/hsa:4660/hsa:3339/hsa:3845/hsa:6385/hsa:1839/hsa:8322/hsa:2065/hsa:7099/hsa:7074/hsa:5567…	53
hsa04928	Parathyroid hormone synthesis, secretion and action	31/1092	90/5709	0.000396208	0.0122032	ENSG00000157227/ENSG00000137745/ENSG00000137486/ENSG00000170776/ENSG00000182158/ENSG00000065989/ENSG00000075651/ENSG00000109062/ENSG00000153234/ENSG00000130522/ENSG00000186350/ENSG00000124762/ENSG00000204103/ENSG00000174233/ENSG00000198569/ENSG00000146648/ENSG00000132694/ENSG00000162337/ENSG00000170345/ENSG00000068305/ENSG00000185591/ENSG00000107485/ENSG00000113070/ENSG00000124813/ENSG00000125966…	MMP14/MMP13/ARRB1/AKAP13/CREB3L2/PDE4A/PLD1/SLC9A3R1/NR4A2/JUND/RXRA/CDKN1A/MAFB/ADCY6/SLC34A3/EGFR/ARHGEF11/LRP5/FOS/MEF2A/SP1/GATA3/HBEGF/RUNX2/MMP24/PRKACB/CREB3L3/CREB1/ITPR2/BRAF/ADCY7	hsa:4323/hsa:4322/hsa:408/hsa:11214/hsa:64764/hsa:5141/hsa:5337/hsa:9368/hsa:4929/hsa:3727/hsa:6256/hsa:1026/hsa:9935/hsa:112/hsa:142680/hsa:1956/hsa:9826/hsa:4041/hsa:2353/hsa:4205/hsa:6667/hsa:2625/hsa:1839/hsa:860/hsa:10893/hsa:5567/hsa:84699/hsa:1385/hsa:3709/hsa:673/hsa:113	31
hsa04380	Osteoclast differentiation	33/1092	99/5709	0.000514249	0.0136348	ENSG00000125740/ENSG00000116701/ENSG00000170581/ENSG00000115415/ENSG00000100906/ENSG00000182578/ENSG00000101307/ENSG00000213928/ENSG00000197943/ENSG00000075426/ENSG00000083799/ENSG00000164761/ENSG00000130522/ENSG00000182866/ENSG00000187098/ENSG00000162434/ENSG00000109339/ENSG00000170345/ENSG00000184371/ENSG00000177606/ENSG00000077150/ENSG00000185338/ENSG00000055208/ENSG00000108984/ENSG00000118260…	FOSB/NCF2/STAT2/STAT1/NFKBIA/CSF1R/SIRPB1/IRF9/PLCG2/FOSL2/CYLD/TNFRSF11B/JUND/LCK/MITF/JAK1/MAPK10/FOS/CSF1/JUN/NFKB2/SOCS1/TAB2/MAP2K6/CREB1/SYK/IFNGR1/TNFRSF11A/PIK3R1/PIK3CB/SQSTM1/TYK2/PIK3CA	hsa:2354/hsa:4688/hsa:6773/hsa:6772/hsa:4792/hsa:1436/hsa:10326/hsa:10379/hsa:5336/hsa:2355/hsa:1540/hsa:4982/hsa:3727/hsa:3932/hsa:4286/hsa:3716/hsa:5602/hsa:2353/hsa:1435/hsa:3725/hsa:4791/hsa:8651/hsa:23118/hsa:5608/hsa:1385/hsa:6850/hsa:3459/hsa:8792/hsa:5295/hsa:5291/hsa:8878/hsa:7297/hsa:5290	33
hsa04620	Toll-like receptor signaling pathway	27/1092	76/5709	0.000531225	0.0136348	ENSG00000118785/ENSG00000136244/ENSG00000169429/ENSG00000170458/ENSG00000107968/ENSG00000115415/ENSG00000169245/ENSG00000100906/ENSG00000185507/ENSG00000172936/ENSG00000174130/ENSG00000137462/ENSG00000101017/ENSG00000109339/ENSG00000263528/ENSG00000164342/ENSG00000170345/ENSG00000177606/ENSG00000136869/ENSG00000055208/ENSG00000108984/ENSG00000174125/ENSG00000145675/ENSG00000127666/ENSG00000051382…	SPP1/IL6/CXCL8/CD14/MAP3K8/STAT1/CXCL10/NFKBIA/IRF7/MYD88/TLR6/TLR2/CD40/MAPK10/IKBKE/TLR3/FOS/JUN/TLR4/TAB2/MAP2K6/TLR1/PIK3R1/TICAM1/PIK3CB/TLR7/PIK3CA	hsa:6696/hsa:3569/hsa:3576/hsa:929/hsa:1326/hsa:6772/hsa:3627/hsa:4792/hsa:3665/hsa:4615/hsa:10333/hsa:7097/hsa:958/hsa:5602/hsa:9641/hsa:7098/hsa:2353/hsa:3725/hsa:7099/hsa:23118/hsa:5608/hsa:7096/hsa:5295/hsa:148022/hsa:5291/hsa:51284/hsa:5290	27
hsa00100	Steroid biosynthesis	10/1092	18/5709	0.000615412	0.013857	ENSG00000052802/ENSG00000149809/ENSG00000104549/ENSG00000109929/ENSG00000079459/ENSG00000172893/ENSG00000132196/ENSG00000170835/ENSG00000107798/ENSG00000116133	MSMO1/TM7SF2/SQLE/SC5D/FDFT1/DHCR7/HSD17B7/CEL/LIPA/DHCR24	hsa:6307/hsa:7108/hsa:6713/hsa:6309/hsa:2222/hsa:1717/hsa:51478/hsa:1056/hsa:3988/hsa:1718	10
hsa04668	TNF signaling pathway	33/1092	100/5709	0.000629864	0.013857	ENSG00000023445/ENSG00000157227/ENSG00000136244/ENSG00000125347/ENSG00000090339/ENSG00000003400/ENSG00000107968/ENSG00000006210/ENSG00000115009/ENSG00000078401/ENSG00000169245/ENSG00000100906/ENSG00000136848/ENSG00000100784/ENSG00000182158/ENSG00000069399/ENSG00000056558/ENSG00000003402/ENSG00000028137/ENSG00000164136/ENSG00000157625/ENSG00000109339/ENSG00000170345/ENSG00000184371/ENSG00000177606…	BIRC3/MMP14/IL6/IRF1/ICAM1/CASP10/MAP3K8/CX3CL1/CCL20/EDN1/CXCL10/NFKBIA/DAB2IP/RPS6KA5/CREB3L2/BCL3/TRAF1/CFLAR/TNFRSF1B/IL15/TAB3/MAPK10/FOS/CSF1/JUN/TAB2/MAP2K6/CREB3L3/CREB1/PIK3R1/PIK3CB/PIK3CA/MAP3K5	hsa:330/hsa:4323/hsa:3569/hsa:3659/hsa:3383/hsa:843/hsa:1326/hsa:6376/hsa:6364/hsa:1906/hsa:3627/hsa:4792/hsa:153090/hsa:9252/hsa:64764/hsa:602/hsa:7185/hsa:8837/hsa:7133/hsa:3600/hsa:257397/hsa:5602/hsa:2353/hsa:1435/hsa:3725/hsa:23118/hsa:5608/hsa:84699/hsa:1385/hsa:5295/hsa:5291/hsa:5290/hsa:4217	33
hsa05165	Human papillomavirus infection	79/1092	296/5709	0.000680152	0.0139658	ENSG00000118785/ENSG00000157601/ENSG00000135114/ENSG00000124171/ENSG00000074181/ENSG00000162552/ENSG00000125347/ENSG00000069812/ENSG00000115221/ENSG00000105855/ENSG00000150907/ENSG00000189056/ENSG00000148400/ENSG00000138448/ENSG00000170581/ENSG00000172037/ENSG00000135679/ENSG00000112715/ENSG00000161638/ENSG00000115415/ENSG00000055332/ENSG00000041982/ENSG00000182158/ENSG00000115904/ENSG00000005339…	SPP1/MX1/OASL/PARD6B/NOTCH3/WNT4/IRF1/HES2/ITGB6/ITGB8/FOXO1/RELN/NOTCH1/ITGAV/STAT2/LAMB2/MDM2/VEGFA/ITGA5/STAT1/EIF2AK2/TNC/CREB3L2/SOS1/CREBBP/DVL3/WNT10A/PSEN1/VWF/IRF9/FZD10/PPP2R5E/COL1A1/EP300/SLC9A3R1/RBL2/ITGA2/THBS3/ATP6V1B1/FZD7/PPP2R2C/CDKN1A/JAK1/ITGA1/UBR4/FZD5/EGFR/HDAC6/IKBKE/MAML3/PPP2R5B/LAMA5/TLR3/ITGA10/TCF7L1/HES1/SOS2/KRAS/FZD4/COL4A4/ITGA6/PRKACB/WNT3A/CREB3L3/CREB1/CRB3/DL…	hsa:6696/hsa:4599/hsa:8638/hsa:84612/hsa:4854/hsa:54361/hsa:3659/hsa:54626/hsa:3694/hsa:3696/hsa:2308/hsa:5649/hsa:4851/hsa:3685/hsa:6773/hsa:3913/hsa:4193/hsa:7422/hsa:3678/hsa:6772/hsa:5610/hsa:3371/hsa:64764/hsa:6654/hsa:1387/hsa:1857/hsa:80326/hsa:5663/hsa:7450/hsa:10379/hsa:11211/hsa:5529/hsa:1277/hsa:2033/hsa:9368/hsa:5934/hsa:3673/hsa:7059/hsa:525/hsa:8324/hsa:5522/hsa:1026/hsa:3716/hsa:36…	79
hsa05161	Hepatitis B	39/1092	125/5709	0.000747182	0.0143833	ENSG00000126561/ENSG00000136244/ENSG00000169429/ENSG00000115267/ENSG00000107201/ENSG00000003400/ENSG00000170581/ENSG00000115415/ENSG00000100906/ENSG00000185507/ENSG00000168610/ENSG00000182158/ENSG00000172936/ENSG00000005339/ENSG00000166949/ENSG00000100393/ENSG00000088888/ENSG00000137462/ENSG00000124762/ENSG00000162434/ENSG00000109339/ENSG00000095015/ENSG00000263528/ENSG00000197122/ENSG00000164342…	STAT5A/IL6/CXCL8/IFIH1/DDX58/CASP10/STAT2/STAT1/NFKBIA/IRF7/STAT3/CREB3L2/MYD88/CREBBP/SMAD3/EP300/MAVS/TLR2/CDKN1A/JAK1/MAPK10/MAP3K1/IKBKE/SRC/TLR3/FOS/JUN/NFATC3/NFATC4/HSPG2/KRAS/TLR4/CREB3L3/CREB1/STAT4/PIK3R1/TICAM1/PIK3CB/PIK3CA	hsa:6776/hsa:3569/hsa:3576/hsa:64135/hsa:23586/hsa:843/hsa:6773/hsa:6772/hsa:4792/hsa:3665/hsa:6774/hsa:64764/hsa:4615/hsa:1387/hsa:4088/hsa:2033/hsa:57506/hsa:7097/hsa:1026/hsa:3716/hsa:5602/hsa:4214/hsa:9641/hsa:6714/hsa:7098/hsa:2353/hsa:3725/hsa:4775/hsa:4776/hsa:3339/hsa:3845/hsa:7099/hsa:84699/hsa:1385/hsa:6775/hsa:5295/hsa:148022/hsa:5291/hsa:5290	39
hsa04137	Mitophagy - animal	23/1092	63/5709	0.000874695	0.0158474	ENSG00000139112/ENSG00000177169/ENSG00000123240/ENSG00000100644/ENSG00000104946/ENSG00000198925/ENSG00000181652/ENSG00000187098/ENSG00000136436/ENSG00000109339/ENSG00000172071/ENSG00000197122/ENSG00000099968/ENSG00000177606/ENSG00000106052/ENSG00000185591/ENSG00000158828/ENSG00000133703/ENSG00000188554/ENSG00000138592/ENSG00000164442/ENSG00000118689/ENSG00000161011	GABARAPL1/ULK1/OPTN/HIF1A/TBC1D17/ATG9A/ATG9B/MITF/CALCOCO2/MAPK10/EIF2AK3/SRC/BCL2L13/JUN/TAX1BP1/SP1/PINK1/KRAS/NBR1/USP8/CITED2/FOXO3/SQSTM1	hsa:23710/hsa:8408/hsa:10133/hsa:3091/hsa:79735/hsa:79065/hsa:285973/hsa:4286/hsa:10241/hsa:5602/hsa:9451/hsa:6714/hsa:23786/hsa:3725/hsa:8887/hsa:6667/hsa:65018/hsa:3845/hsa:4077/hsa:9101/hsa:10370/hsa:2309/hsa:8878	23
hsa05202	Transcriptional misregulation in cancer	47/1092	162/5709	0.00133487	0.0228411	ENSG00000104368/ENSG00000113916/ENSG00000023445/ENSG00000164120/ENSG00000010030/ENSG00000136244/ENSG00000185630/ENSG00000169429/ENSG00000170458/ENSG00000122861/ENSG00000196092/ENSG00000109787/ENSG00000150907/ENSG00000172493/ENSG00000139083/ENSG00000147050/ENSG00000033170/ENSG00000135679/ENSG00000182578/ENSG00000173801/ENSG00000141027/ENSG00000140464/ENSG00000146674/ENSG00000064300/ENSG00000056558…	PLAT/BCL6/BIRC3/HPGD/ETV7/IL6/PBX1/CXCL8/CD14/PLAU/PAX5/KLF3/FOXO1/AFF1/ETV6/KDM6A/FUT8/MDM2/CSF1R/JUP/NCOR1/PML/IGFBP3/NGFR/TRAF1/CEBPA/RXRA/NUPR1/MITF/CDKN1A/SPINT1/CD40/HIST1H3E/SMAD1/SIX4/SP1/MYCN/JMJD1C/REL/RUNX2/KMT2A/UTY/PAX3/SIN3A/NR4A3/CCNT2/BCL11B	hsa:5327/hsa:604/hsa:330/hsa:3248/hsa:51513/hsa:3569/hsa:5087/hsa:3576/hsa:929/hsa:5328/hsa:5079/hsa:51274/hsa:2308/hsa:4299/hsa:2120/hsa:7403/hsa:2530/hsa:4193/hsa:1436/hsa:3728/hsa:9611/hsa:5371/hsa:3486/hsa:4804/hsa:7185/hsa:1050/hsa:6256/hsa:26471/hsa:4286/hsa:1026/hsa:6692/hsa:958/hsa:8353/hsa:4086/hsa:51804/hsa:6667/hsa:4613/hsa:221037/hsa:5966/hsa:860/hsa:4297/hsa:7404/hsa:5077/hsa:25942/h…	47
hsa01521	EGFR tyrosine kinase inhibitor resistance	24/1092	69/5709	0.00149304	0.0241762	ENSG00000136244/ENSG00000112715/ENSG00000068078/ENSG00000138685/ENSG00000168610/ENSG00000115904/ENSG00000197943/ENSG00000109458/ENSG00000162434/ENSG00000146648/ENSG00000197122/ENSG00000100485/ENSG00000133703/ENSG00000065361/ENSG00000096968/ENSG00000196712/ENSG00000100311/ENSG00000153094/ENSG00000118689/ENSG00000145675/ENSG00000051382/ENSG00000157764/ENSG00000198793/ENSG00000121879	IL6/VEGFA/FGFR3/FGF2/STAT3/SOS1/PLCG2/GAB1/JAK1/EGFR/SRC/SOS2/KRAS/ERBB3/JAK2/NF1/PDGFB/BCL2L11/FOXO3/PIK3R1/PIK3CB/BRAF/MTOR/PIK3CA	hsa:3569/hsa:7422/hsa:2261/hsa:2247/hsa:6774/hsa:6654/hsa:5336/hsa:2549/hsa:3716/hsa:1956/hsa:6714/hsa:6655/hsa:3845/hsa:2065/hsa:3717/hsa:4763/hsa:5155/hsa:10018/hsa:2309/hsa:5295/hsa:5291/hsa:673/hsa:2475/hsa:5290	24
hsa04621	NOD-like receptor signaling pathway	42/1092	142/5709	0.00156988	0.0241762	ENSG00000089127/ENSG00000162645/ENSG00000162654/ENSG00000111335/ENSG00000023445/ENSG00000117228/ENSG00000111331/ENSG00000139112/ENSG00000136244/ENSG00000169429/ENSG00000170581/ENSG00000115415/ENSG00000100906/ENSG00000132357/ENSG00000185507/ENSG00000172936/ENSG00000213928/ENSG00000184584/ENSG00000088888/ENSG00000103313/ENSG00000162434/ENSG00000157625/ENSG00000109339/ENSG00000263528/ENSG00000117226…	OAS1/GBP2/GBP4/OAS2/BIRC3/GBP1/OAS3/GABARAPL1/IL6/CXCL8/STAT2/STAT1/NFKBIA/CARD6/IRF7/MYD88/IRF9/TMEM173/MAVS/MEFV/JAK1/TAB3/MAPK10/IKBKE/GBP3/NLRP1/JUN/ANTXR1/RNF31/TLR4/TAB2/ERBIN/RNASEL/ITPR2/TP53BP1/TICAM1/NLRP12/CARD8/NLRX1/CASP1/RBCK1/TYK2	hsa:4938/hsa:2634/hsa:115361/hsa:4939/hsa:330/hsa:2633/hsa:4940/hsa:23710/hsa:3569/hsa:3576/hsa:6773/hsa:6772/hsa:4792/hsa:84674/hsa:3665/hsa:4615/hsa:10379/hsa:340061/hsa:57506/hsa:4210/hsa:3716/hsa:257397/hsa:5602/hsa:9641/hsa:2635/hsa:22861/hsa:3725/hsa:84168/hsa:55072/hsa:7099/hsa:23118/hsa:55914/hsa:6041/hsa:3709/hsa:7158/hsa:148022/hsa:91662/hsa:22900/hsa:79671/hsa:834/hsa:10616/hsa:7297	42
hsa04330	Notch signaling pathway	17/1092	44/5709	0.00198838	0.0291629	ENSG00000074181/ENSG00000163840/ENSG00000148400/ENSG00000110042/ENSG00000005339/ENSG00000161202/ENSG00000080815/ENSG00000100393/ENSG00000114166/ENSG00000196782/ENSG00000138613/ENSG00000151694/ENSG00000114315/ENSG00000196498/ENSG00000138433/ENSG00000184384/ENSG00000162736	NOTCH3/DTX3L/NOTCH1/DTX4/CREBBP/DVL3/PSEN1/EP300/KAT2B/MAML3/APH1B/ADAM17/HES1/NCOR2/CIR1/MAML2/NCSTN	hsa:4854/hsa:151636/hsa:4851/hsa:23220/hsa:1387/hsa:1857/hsa:5663/hsa:2033/hsa:8850/hsa:55534/hsa:83464/hsa:6868/hsa:3280/hsa:9612/hsa:9541/hsa:84441/hsa:23385	17
hsa05200	Pathways in cancer	110/1092	454/5709	0.00295865	0.0414211	ENSG00000178372/ENSG00000196730/ENSG00000147883/ENSG00000023445/ENSG00000126561/ENSG00000074181/ENSG00000124151/ENSG00000136244/ENSG00000077092/ENSG00000162552/ENSG00000169429/ENSG00000137193/ENSG00000100292/ENSG00000196611/ENSG00000150907/ENSG00000136160/ENSG00000148400/ENSG00000138448/ENSG00000170581/ENSG00000172037/ENSG00000135679/ENSG00000112715/ENSG00000068078/ENSG00000198431/ENSG00000115415…	CALML5/DAPK1/CDKN2B/BIRC3/STAT5A/NOTCH3/NCOA3/IL6/RARB/WNT4/CXCL8/PIM1/HMOX1/MMP1/FOXO1/EDNRB/NOTCH1/ITGAV/STAT2/LAMB2/MDM2/VEGFA/FGFR3/TXNRD1/STAT1/BBC3/NFKBIA/CSF1R/CAMK2G/EPAS1/BMP2/JUP/RASSF5/PML/RPS6KA5/FGF2/EGLN3/STAT3/HIF1A/SOS1/CREBBP/DVL3/WNT10A/PLD1/FZD10/SMAD3/EP300/TRAF1/PLCG2/ITGA2/CEBPA/ARHGEF12/FZD7/DAPK2/CDH1/RXRA/CSF2RA/IL15/MITF/CDKN1A/BDKRB2/JAK1/NCOA1/ADCY6/FZD5/MAPK10/GNGT1/E…	hsa:51806/hsa:1612/hsa:1030/hsa:330/hsa:6776/hsa:4854/hsa:8202/hsa:3569/hsa:5915/hsa:54361/hsa:3576/hsa:5292/hsa:3162/hsa:4312/hsa:2308/hsa:1910/hsa:4851/hsa:3685/hsa:6773/hsa:3913/hsa:4193/hsa:7422/hsa:2261/hsa:7296/hsa:6772/hsa:27113/hsa:4792/hsa:1436/hsa:818/hsa:2034/hsa:650/hsa:3728/hsa:83593/hsa:5371/hsa:9252/hsa:2247/hsa:112399/hsa:6774/hsa:3091/hsa:6654/hsa:1387/hsa:1857/hsa:80326/hsa:5337…	110
hsa04012	ErbB signaling pathway	25/1092	77/5709	0.00353294	0.0452464	ENSG00000126561/ENSG00000124882/ENSG00000071051/ENSG00000174808/ENSG00000114423/ENSG00000148660/ENSG00000115904/ENSG00000197943/ENSG00000109458/ENSG00000124762/ENSG00000109339/ENSG00000146648/ENSG00000197122/ENSG00000177606/ENSG00000100485/ENSG00000133703/ENSG00000113070/ENSG00000065361/ENSG00000137843/ENSG00000145675/ENSG00000070808/ENSG00000051382/ENSG00000157764/ENSG00000198793/ENSG00000121879	STAT5A/EREG/NCK2/BTC/CBLB/CAMK2G/SOS1/PLCG2/GAB1/CDKN1A/MAPK10/EGFR/SRC/JUN/SOS2/KRAS/HBEGF/ERBB3/PAK6/PIK3R1/CAMK2A/PIK3CB/BRAF/MTOR/PIK3CA	hsa:6776/hsa:2069/hsa:8440/hsa:685/hsa:868/hsa:818/hsa:6654/hsa:5336/hsa:2549/hsa:1026/hsa:5602/hsa:1956/hsa:6714/hsa:3725/hsa:6655/hsa:3845/hsa:1839/hsa:2065/hsa:106821730/hsa:5295/hsa:815/hsa:5291/hsa:673/hsa:2475/hsa:5290	25
hsa04068	FoxO signaling pathway	35/1092	118/5709	0.00354377	0.0452464	ENSG00000121858/ENSG00000113916/ENSG00000147883/ENSG00000139112/ENSG00000136244/ENSG00000156804/ENSG00000204060/ENSG00000150907/ENSG00000184481/ENSG00000135679/ENSG00000100889/ENSG00000168610/ENSG00000115904/ENSG00000005339/ENSG00000166949/ENSG00000100393/ENSG00000103479/ENSG00000112096/ENSG00000124762/ENSG00000109339/ENSG00000146648/ENSG00000171105/ENSG00000100485/ENSG00000133703/ENSG00000185950…	TNFSF10/BCL6/CDKN2B/GABARAPL1/IL6/FBXO32/FOXO6/FOXO1/FOXO4/MDM2/PCK2/STAT3/SOS1/CREBBP/SMAD3/EP300/RBL2/SOD2/CDKN1A/MAPK10/EGFR/INSR/SOS2/KRAS/IRS2/BCL2L11/FOXO3/AGAP2/IL7R/PIK3R1/PIK3CB/BRAF/PRKAA2/PIK3CA/FBXO25	hsa:8743/hsa:604/hsa:1030/hsa:23710/hsa:3569/hsa:114907/hsa:100132074/hsa:2308/hsa:4303/hsa:4193/hsa:5106/hsa:6774/hsa:6654/hsa:1387/hsa:4088/hsa:2033/hsa:5934/hsa:6648/hsa:1026/hsa:5602/hsa:1956/hsa:3643/hsa:6655/hsa:3845/hsa:8660/hsa:10018/hsa:2309/hsa:116986/hsa:3575/hsa:5295/hsa:5291/hsa:673/hsa:5563/hsa:5290/hsa:26260	35
hsa05219	Bladder cancer	15/1092	39/5709	0.00379102	0.0452464	ENSG00000196730/ENSG00000169429/ENSG00000196611/ENSG00000135679/ENSG00000112715/ENSG00000068078/ENSG00000100784/ENSG00000035664/ENSG00000039068/ENSG00000124762/ENSG00000146648/ENSG00000197122/ENSG00000133703/ENSG00000113070/ENSG00000157764	DAPK1/CXCL8/MMP1/MDM2/VEGFA/FGFR3/RPS6KA5/DAPK2/CDH1/CDKN1A/EGFR/SRC/KRAS/HBEGF/BRAF	hsa:1612/hsa:3576/hsa:4312/hsa:4193/hsa:7422/hsa:2261/hsa:9252/hsa:23604/hsa:999/hsa:1026/hsa:1956/hsa:6714/hsa:3845/hsa:1839/hsa:673	15
hsa04915	Estrogen signaling pathway	31/1092	102/5709	0.00393294	0.0452464	ENSG00000178372/ENSG00000171401/ENSG00000124151/ENSG00000126803/ENSG00000186832/ENSG00000171346/ENSG00000182158/ENSG00000115904/ENSG00000140396/ENSG00000084676/ENSG00000174233/ENSG00000146648/ENSG00000197122/ENSG00000170345/ENSG00000177606/ENSG00000100485/ENSG00000164867/ENSG00000185591/ENSG00000133703/ENSG00000113070/ENSG00000142875/ENSG00000171345/ENSG00000060566/ENSG00000118260/ENSG00000123104…	CALML5/KRT13/NCOA3/HSPA2/KRT16/KRT15/CREB3L2/SOS1/NCOA2/NCOA1/ADCY6/EGFR/SRC/FOS/JUN/SOS2/NOS3/SP1/KRAS/HBEGF/PRKACB/KRT19/CREB3L3/CREB1/ITPR2/PIK3R1/GPER1/CTSD/PIK3CB/ADCY7/PIK3CA	hsa:51806/hsa:3860/hsa:8202/hsa:3306/hsa:3868/hsa:3866/hsa:64764/hsa:6654/hsa:10499/hsa:8648/hsa:112/hsa:1956/hsa:6714/hsa:2353/hsa:3725/hsa:6655/hsa:4846/hsa:6667/hsa:3845/hsa:1839/hsa:5567/hsa:3880/hsa:84699/hsa:1385/hsa:3709/hsa:5295/hsa:2852/hsa:1509/hsa:5291/hsa:113/hsa:5290	31
hsa00140	Steroid hormone biosynthesis	13/1092	32/5709	0.0039664	0.0452464	ENSG00000151632/ENSG00000187134/ENSG00000196139/ENSG00000140465/ENSG00000138061/ENSG00000160870/ENSG00000101846/ENSG00000088002/ENSG00000140459/ENSG00000132196/ENSG00000203857/ENSG00000172817/ENSG00000025423	AKR1C2/AKR1C1/AKR1C3/CYP1A1/CYP1B1/CYP3A7/STS/SULT2B1/CYP11A1/HSD17B7/HSD3B1/CYP7B1/HSD17B6	hsa:1646/hsa:1645/hsa:8644/hsa:1543/hsa:1545/hsa:1551/hsa:412/hsa:6820/hsa:1583/hsa:51478/hsa:3283/hsa:9420/hsa:8630	13
hsa04060	Cytokine-cytokine receptor interaction	51/1092	191/5709	0.00577547	0.0635302	ENSG00000121858/ENSG00000130513/ENSG00000181634/ENSG00000136689/ENSG00000016402/ENSG00000136244/ENSG00000125657/ENSG00000169429/ENSG00000135960/ENSG00000102970/ENSG00000049249/ENSG00000008517/ENSG00000006606/ENSG00000146072/ENSG00000163083/ENSG00000006210/ENSG00000115009/ENSG00000169245/ENSG00000182578/ENSG00000125845/ENSG00000174564/ENSG00000064300/ENSG00000120949/ENSG00000164761/ENSG00000028137…	TNFSF10/GDF15/TNFSF15/IL1RN/IL20RA/IL6/TNFSF9/CXCL8/EDAR/CCL17/TNFRSF9/IL32/CCL26/TNFRSF21/INHBB/CX3CL1/CCL20/CXCL10/CSF1R/BMP2/IL20RB/NGFR/TNFRSF8/TNFRSF11B/TNFRSF1B/CD70/IL22RA1/CSF2RA/TNFSF12/IL15/CD40/IL9R/BMPR2/CSF1/IL17C/OSMR/BMPR1A/CCL22/CCR3/ACKR3/IFNLR1/TNFRSF17/IFNL1/IFNGR1/IL7/IL7R/TNFRSF11A/ACVR2B/IL10RB/CCR1/TNFSF8	hsa:8743/hsa:9518/hsa:9966/hsa:3557/hsa:53832/hsa:3569/hsa:8744/hsa:3576/hsa:10913/hsa:6361/hsa:3604/hsa:9235/hsa:10344/hsa:27242/hsa:3625/hsa:6376/hsa:6364/hsa:3627/hsa:1436/hsa:650/hsa:53833/hsa:4804/hsa:943/hsa:4982/hsa:7133/hsa:970/hsa:58985/hsa:1438/hsa:8742/hsa:3600/hsa:958/hsa:3581/hsa:659/hsa:1435/hsa:27189/hsa:9180/hsa:657/hsa:6367/hsa:1232/hsa:57007/hsa:163702/hsa:608/hsa:282618/hsa:345…	51
hsa04216	Ferroptosis	14/1092	37/5709	0.00604032	0.0641524	ENSG00000100292/ENSG00000151726/ENSG00000047457/ENSG00000023909/ENSG00000151012/ENSG00000110911/ENSG00000130066/ENSG00000197142/ENSG00000123983/ENSG00000111684/ENSG00000072274/ENSG00000138449/ENSG00000161905/ENSG00000001084	HMOX1/ACSL1/CP/GCLM/SLC7A11/SLC11A2/SAT1/ACSL5/ACSL3/LPCAT3/TFRC/SLC40A1/ALOX15/GCLC	hsa:3162/hsa:2180/hsa:1356/hsa:2730/hsa:23657/hsa:4891/hsa:6303/hsa:51703/hsa:2181/hsa:10162/hsa:7037/hsa:30061/hsa:246/hsa:2729	14
hsa04360	Axon guidance	43/1092	157/5709	0.00669196	0.0669614	ENSG00000107731/ENSG00000124171/ENSG00000074527/ENSG00000162552/ENSG00000112902/ENSG00000092964/ENSG00000168758/ENSG00000071051/ENSG00000182580/ENSG00000148660/ENSG00000172602/ENSG00000116106/ENSG00000075223/ENSG00000185033/ENSG00000197943/ENSG00000076356/ENSG00000196914/ENSG00000154380/ENSG00000196220/ENSG00000169242/ENSG00000172830/ENSG00000128602/ENSG00000153993/ENSG00000197122/ENSG00000204217…	UNC5B/PARD6B/NTN4/WNT4/SEMA5A/DPYSL2/SEMA4C/NCK2/EPHB3/CAMK2G/RND1/EPHA4/SEMA3C/SEMA4B/PLCG2/PLXNA2/ARHGEF12/ENAH/SRGAP3/EFNA1/SSH3/SMO/SEMA3D/SRC/BMPR2/PTCH1/NFATC3/NFATC4/KRAS/PLXNB2/PAK6/SEMA4A/RGS3/ABLIM1/ABLIM3/ROCK1/EPHA2/PIK3R1/CAMK2A/PIK3CB/SEMA4G/SEMA4D/PIK3CA	hsa:219699/hsa:84612/hsa:59277/hsa:54361/hsa:9037/hsa:1808/hsa:54910/hsa:8440/hsa:2049/hsa:818/hsa:27289/hsa:2043/hsa:10512/hsa:10509/hsa:5336/hsa:5362/hsa:23365/hsa:55740/hsa:9901/hsa:1942/hsa:54961/hsa:6608/hsa:223117/hsa:6714/hsa:659/hsa:5727/hsa:4775/hsa:4776/hsa:3845/hsa:23654/hsa:106821730/hsa:64218/hsa:5998/hsa:3983/hsa:22885/hsa:6093/hsa:1969/hsa:5295/hsa:815/hsa:5291/hsa:57715/hsa:10507/…	43
hsa05152	Tuberculosis	37/1092	131/5709	0.00673962	0.0669614	ENSG00000172243/ENSG00000178372/ENSG00000136244/ENSG00000170458/ENSG00000141068/ENSG00000003400/ENSG00000111540/ENSG00000115415/ENSG00000148660/ENSG00000143390/ENSG00000134070/ENSG00000130592/ENSG00000172936/ENSG00000005339/ENSG00000100393/ENSG00000174130/ENSG00000196914/ENSG00000179583/ENSG00000137462/ENSG00000162434/ENSG00000109339/ENSG00000125730/ENSG00000197122/ENSG00000063176/ENSG00000163131…	CLEC7A/CALML5/IL6/CD14/KSR1/CASP10/RAB5B/STAT1/CAMK2G/RFX5/IRAK2/LSP1/MYD88/CREBBP/EP300/TLR6/ARHGEF12/CIITA/TLR2/JAK1/MAPK10/C3/SRC/SPHK2/CTSS/TLR4/JAK2/PLA2R1/CREB1/SYK/IFNGR1/TLR1/CTSD/CAMK2A/IL10RB/NFYC/MRC2	hsa:64581/hsa:51806/hsa:3569/hsa:929/hsa:8844/hsa:843/hsa:5869/hsa:6772/hsa:818/hsa:5993/hsa:3656/hsa:4046/hsa:4615/hsa:1387/hsa:2033/hsa:10333/hsa:23365/hsa:4261/hsa:7097/hsa:3716/hsa:5602/hsa:718/hsa:6714/hsa:56848/hsa:1520/hsa:7099/hsa:3717/hsa:22925/hsa:1385/hsa:6850/hsa:3459/hsa:7096/hsa:1509/hsa:815/hsa:3588/hsa:4802/hsa:9902	37
hsa01522	Endocrine resistance	26/1092	86/5709	0.00849671	0.0817808	ENSG00000074181/ENSG00000124151/ENSG00000148400/ENSG00000135679/ENSG00000141027/ENSG00000115904/ENSG00000124762/ENSG00000174233/ENSG00000109339/ENSG00000146648/ENSG00000197122/ENSG00000125686/ENSG00000170345/ENSG00000177606/ENSG00000100485/ENSG00000185591/ENSG00000133703/ENSG00000113070/ENSG00000142875/ENSG00000145675/ENSG00000164850/ENSG00000051382/ENSG00000157764/ENSG00000121281/ENSG00000198793…	NOTCH3/NCOA3/NOTCH1/MDM2/NCOR1/SOS1/CDKN1A/ADCY6/MAPK10/EGFR/SRC/MED1/FOS/JUN/SOS2/SP1/KRAS/HBEGF/PRKACB/PIK3R1/GPER1/PIK3CB/BRAF/ADCY7/MTOR/PIK3CA	hsa:4854/hsa:8202/hsa:4851/hsa:4193/hsa:9611/hsa:6654/hsa:1026/hsa:112/hsa:5602/hsa:1956/hsa:6714/hsa:5469/hsa:2353/hsa:3725/hsa:6655/hsa:6667/hsa:3845/hsa:1839/hsa:5567/hsa:5295/hsa:2852/hsa:5291/hsa:673/hsa:113/hsa:2475/hsa:5290	26
hsa04927	Cortisol synthesis and secretion	16/1092	46/5709	0.00878434	0.0818635	ENSG00000185630/ENSG00000123358/ENSG00000130164/ENSG00000073417/ENSG00000171303/ENSG00000140459/ENSG00000182158/ENSG00000203857/ENSG00000174233/ENSG00000185591/ENSG00000100346/ENSG00000142875/ENSG00000060566/ENSG00000118260/ENSG00000123104/ENSG00000121281	PBX1/NR4A1/LDLR/PDE8A/KCNK3/CYP11A1/CREB3L2/HSD3B1/ADCY6/SP1/CACNA1I/PRKACB/CREB3L3/CREB1/ITPR2/ADCY7	hsa:5087/hsa:3164/hsa:3949/hsa:5151/hsa:3777/hsa:1583/hsa:64764/hsa:3283/hsa:112/hsa:6667/hsa:8911/hsa:5567/hsa:84699/hsa:1385/hsa:3709/hsa:113	16
hsa04211	Longevity regulating pathway	23/1092	74/5709	0.00903688	0.0818635	ENSG00000177169/ENSG00000150907/ENSG00000023287/ENSG00000182158/ENSG00000112096/ENSG00000149212/ENSG00000174233/ENSG00000171105/ENSG00000133703/ENSG00000185950/ENSG00000006831/ENSG00000142875/ENSG00000175224/ENSG00000060566/ENSG00000118260/ENSG00000118689/ENSG00000145675/ENSG00000051382/ENSG00000103197/ENSG00000121281/ENSG00000162409/ENSG00000198793/ENSG00000121879	ULK1/FOXO1/RB1CC1/CREB3L2/SOD2/SESN3/ADCY6/INSR/KRAS/IRS2/ADIPOR2/PRKACB/ATG13/CREB3L3/CREB1/FOXO3/PIK3R1/PIK3CB/TSC2/ADCY7/PRKAA2/MTOR/PIK3CA	hsa:8408/hsa:2308/hsa:9821/hsa:64764/hsa:6648/hsa:143686/hsa:112/hsa:3643/hsa:3845/hsa:8660/hsa:79602/hsa:5567/hsa:9776/hsa:84699/hsa:1385/hsa:2309/hsa:5295/hsa:5291/hsa:7249/hsa:113/hsa:5563/hsa:2475/hsa:5290	23
hsa04140	Autophagy - animal	34/1092	121/5709	0.00994754	0.0875384	ENSG00000196730/ENSG00000139112/ENSG00000070540/ENSG00000078804/ENSG00000177169/ENSG00000165861/ENSG00000023287/ENSG00000100644/ENSG00000136874/ENSG00000198925/ENSG00000003402/ENSG00000035664/ENSG00000083290/ENSG00000181652/ENSG00000109339/ENSG00000172071/ENSG00000155792/ENSG00000178607/ENSG00000133703/ENSG00000066739/ENSG00000185950/ENSG00000110046/ENSG00000102710/ENSG00000142875/ENSG00000175224…	DAPK1/GABARAPL1/WIPI1/TP53INP2/ULK1/ZFYVE1/RB1CC1/HIF1A/STX17/ATG9A/CFLAR/DAPK2/ULK2/ATG9B/MAPK10/EIF2AK3/DEPTOR/ERN1/KRAS/ATG2B/IRS2/ATG2A/SUPT20H/PRKACB/ATG13/VMP1/PIK3R1/ATG14/CTSD/PIK3CB/TSC2/PRKAA2/MTOR/PIK3CA	hsa:1612/hsa:23710/hsa:55062/hsa:58476/hsa:8408/hsa:53349/hsa:9821/hsa:3091/hsa:55014/hsa:79065/hsa:8837/hsa:23604/hsa:9706/hsa:285973/hsa:5602/hsa:9451/hsa:64798/hsa:2081/hsa:3845/hsa:55102/hsa:8660/hsa:23130/hsa:55578/hsa:5567/hsa:9776/hsa:81671/hsa:5295/hsa:22863/hsa:1509/hsa:5291/hsa:7249/hsa:5563/hsa:2475/hsa:5290	34
hsa03320	PPAR signaling pathway	18/1092	55/5709	0.0112976	0.0966574	ENSG00000099194/ENSG00000173391/ENSG00000196611/ENSG00000151726/ENSG00000186951/ENSG00000100889/ENSG00000161533/ENSG00000134824/ENSG00000197142/ENSG00000123983/ENSG00000186350/ENSG00000065833/ENSG00000167676/ENSG00000110090/ENSG00000112033/ENSG00000166819/ENSG00000205560/ENSG00000095637	SCD/OLR1/MMP1/ACSL1/PPARA/PCK2/ACOX1/FADS2/ACSL5/ACSL3/RXRA/ME1/PLIN4/CPT1A/PPARD/PLIN1/CPT1B/SORBS1	hsa:6319/hsa:4973/hsa:4312/hsa:2180/hsa:5465/hsa:5106/hsa:51/hsa:9415/hsa:51703/hsa:2181/hsa:6256/hsa:4199/hsa:729359/hsa:1374/hsa:5467/hsa:5346/hsa:1375/hsa:10580	18
hsa04066	HIF-1 signaling pathway	26/1092	88/5709	0.0116581	0.0970454	ENSG00000136244/ENSG00000100292/ENSG00000112715/ENSG00000078401/ENSG00000148660/ENSG00000129521/ENSG00000168610/ENSG00000100644/ENSG00000005339/ENSG00000100393/ENSG00000197943/ENSG00000106366/ENSG00000124762/ENSG00000146648/ENSG00000171105/ENSG00000154188/ENSG00000164867/ENSG00000136869/ENSG00000072274/ENSG00000143437/ENSG00000027697/ENSG00000145675/ENSG00000070808/ENSG00000051382/ENSG00000198793…	IL6/HMOX1/VEGFA/EDN1/CAMK2G/EGLN3/STAT3/HIF1A/CREBBP/EP300/PLCG2/SERPINE1/CDKN1A/EGFR/INSR/ANGPT1/NOS3/TLR4/TFRC/ARNT/IFNGR1/PIK3R1/CAMK2A/PIK3CB/MTOR/PIK3CA	hsa:3569/hsa:3162/hsa:7422/hsa:1906/hsa:818/hsa:112399/hsa:6774/hsa:3091/hsa:1387/hsa:2033/hsa:5336/hsa:5054/hsa:1026/hsa:1956/hsa:3643/hsa:284/hsa:4846/hsa:7099/hsa:7037/hsa:405/hsa:3459/hsa:5295/hsa:815/hsa:5291/hsa:2475/hsa:5290	26
hsa05211	Renal cell carcinoma	20/1092	64/5709	0.0134895	0.109336	ENSG00000112715/ENSG00000116016/ENSG00000107263/ENSG00000129521/ENSG00000100644/ENSG00000115904/ENSG00000005339/ENSG00000100393/ENSG00000109458/ENSG00000124762/ENSG00000177606/ENSG00000100485/ENSG00000133703/ENSG00000137843/ENSG00000100311/ENSG00000143437/ENSG00000145675/ENSG00000051382/ENSG00000157764/ENSG00000121879	VEGFA/EPAS1/RAPGEF1/EGLN3/HIF1A/SOS1/CREBBP/EP300/GAB1/CDKN1A/JUN/SOS2/KRAS/PAK6/PDGFB/ARNT/PIK3R1/PIK3CB/BRAF/PIK3CA	hsa:7422/hsa:2034/hsa:2889/hsa:112399/hsa:3091/hsa:6654/hsa:1387/hsa:2033/hsa:2549/hsa:1026/hsa:3725/hsa:6655/hsa:3845/hsa:106821730/hsa:5155/hsa:405/hsa:5295/hsa:5291/hsa:673/hsa:5290	20
hsa04151	PI3K-Akt signaling pathway	71/1092	292/5709	0.0143493	0.113322	ENSG00000118785/ENSG00000136244/ENSG00000115221/ENSG00000105855/ENSG00000189056/ENSG00000138448/ENSG00000172037/ENSG00000135679/ENSG00000124882/ENSG00000112715/ENSG00000123358/ENSG00000161638/ENSG00000068078/ENSG00000182578/ENSG00000041982/ENSG00000138685/ENSG00000100889/ENSG00000182158/ENSG00000115904/ENSG00000110799/ENSG00000064300/ENSG00000154001/ENSG00000108821/ENSG00000103479/ENSG00000164171…	SPP1/IL6/ITGB6/ITGB8/RELN/ITGAV/LAMB2/MDM2/EREG/VEGFA/NR4A1/ITGA5/FGFR3/CSF1R/TNC/FGF2/PCK2/CREB3L2/SOS1/VWF/NGFR/PPP2R5E/COL1A1/RBL2/ITGA2/THBS3/PPP2R2C/TLR2/RXRA/CDKN1A/JAK1/ITGA1/EFNA1/GNGT1/EGFR/PPP2R5B/LAMA5/INSR/CSF1/ANGPT1/ITGA10/SOS2/NOS3/KRAS/ERBB3/OSMR/TLR4/LPAR5/JAK2/COL4A4/ITGA6/PDGFB/BCL2L11/PIK3AP1/CREB3L3/CREB1/FOXO3/SYK/PHLPP2/GNG4/IL7/MAGI1/EPHA2/IL7R/PIK3R1/THBS4/PIK3CB/TSC2/PRK…	hsa:6696/hsa:3569/hsa:3694/hsa:3696/hsa:5649/hsa:3685/hsa:3913/hsa:4193/hsa:2069/hsa:7422/hsa:3164/hsa:3678/hsa:2261/hsa:1436/hsa:3371/hsa:2247/hsa:5106/hsa:64764/hsa:6654/hsa:7450/hsa:4804/hsa:5529/hsa:1277/hsa:5934/hsa:3673/hsa:7059/hsa:5522/hsa:7097/hsa:6256/hsa:1026/hsa:3716/hsa:3672/hsa:1942/hsa:2792/hsa:1956/hsa:5526/hsa:3911/hsa:3643/hsa:1435/hsa:284/hsa:8515/hsa:6655/hsa:4846/hsa:3845/hsa…	71
hsa04934	Cushing syndrome	35/1092	129/5709	0.0157012	0.120899	ENSG00000147883/ENSG00000185630/ENSG00000162552/ENSG00000123358/ENSG00000130164/ENSG00000148660/ENSG00000073417/ENSG00000171303/ENSG00000140459/ENSG00000182158/ENSG00000161202/ENSG00000135925/ENSG00000111432/ENSG00000155760/ENSG00000124762/ENSG00000203857/ENSG00000174233/ENSG00000163251/ENSG00000146648/ENSG00000152284/ENSG00000185591/ENSG00000138592/ENSG00000174804/ENSG00000118058/ENSG00000100346…	CDKN2B/PBX1/WNT4/NR4A1/LDLR/CAMK2G/PDE8A/KCNK3/CYP11A1/CREB3L2/DVL3/WNT10A/FZD10/FZD7/CDKN1A/HSD3B1/ADCY6/FZD5/EGFR/TCF7L1/SP1/USP8/FZD4/KMT2A/CACNA1I/PRKACB/WNT3A/ARNT/CREB3L3/CREB1/ITPR2/CAMK2A/BRAF/KMT2D/ADCY7	hsa:1030/hsa:5087/hsa:54361/hsa:3164/hsa:3949/hsa:818/hsa:5151/hsa:3777/hsa:1583/hsa:64764/hsa:1857/hsa:80326/hsa:11211/hsa:8324/hsa:1026/hsa:3283/hsa:112/hsa:7855/hsa:1956/hsa:83439/hsa:6667/hsa:9101/hsa:8322/hsa:4297/hsa:8911/hsa:5567/hsa:89780/hsa:405/hsa:84699/hsa:1385/hsa:3709/hsa:815/hsa:673/hsa:8085/hsa:113	35
hsa04925	Aldosterone synthesis and secretion	22/1092	74/5709	0.0180109	0.126927	ENSG00000143153/ENSG00000178372/ENSG00000123358/ENSG00000130164/ENSG00000105287/ENSG00000148660/ENSG00000171303/ENSG00000140459/ENSG00000182158/ENSG00000058668/ENSG00000163399/ENSG00000153234/ENSG00000203857/ENSG00000174233/ENSG00000186642/ENSG00000100346/ENSG00000142875/ENSG00000060566/ENSG00000118260/ENSG00000123104/ENSG00000070808/ENSG00000121281	ATP1B1/CALML5/NR4A1/LDLR/PRKD2/CAMK2G/KCNK3/CYP11A1/CREB3L2/ATP2B4/ATP1A1/NR4A2/HSD3B1/ADCY6/PDE2A/CACNA1I/PRKACB/CREB3L3/CREB1/ITPR2/CAMK2A/ADCY7	hsa:481/hsa:51806/hsa:3164/hsa:3949/hsa:25865/hsa:818/hsa:3777/hsa:1583/hsa:64764/hsa:493/hsa:476/hsa:4929/hsa:3283/hsa:112/hsa:5138/hsa:8911/hsa:5567/hsa:84699/hsa:1385/hsa:3709/hsa:815/hsa:113	22
hsa04514	Cell adhesion molecules (CAMs)	26/1092	91/5709	0.0181148	0.126927	ENSG00000179776/ENSG00000163347/ENSG00000261371/ENSG00000113946/ENSG00000090339/ENSG00000105855/ENSG00000138448/ENSG00000165246/ENSG00000160223/ENSG00000105695/ENSG00000277117/ENSG00000039068/ENSG00000189143/ENSG00000213937/ENSG00000101017/ENSG00000012124/ENSG00000130202/ENSG00000170017/ENSG00000124145/ENSG00000165215/ENSG00000253958/ENSG00000067141/ENSG00000091409/ENSG00000154721/ENSG00000169992…	CDH5/CLDN1/PECAM1/CLDN16/ICAM1/ITGB8/ITGAV/NLGN4Y/ICOSLG/MAG/FP565260.3/CDH1/CLDN4/CLDN9/CD40/CD22/NECTIN2/ALCAM/SDC4/CLDN3/CLDN23/NEO1/ITGA6/JAM2/NLGN2/CD276	hsa:1003/hsa:9076/hsa:5175/hsa:10686/hsa:3383/hsa:3696/hsa:3685/hsa:22829/hsa:23308/hsa:4099/hsa:102723996/hsa:999/hsa:1364/hsa:9080/hsa:958/hsa:933/hsa:5819/hsa:214/hsa:6385/hsa:1365/hsa:137075/hsa:4756/hsa:3655/hsa:58494/hsa:57555/hsa:80381	26
hsa04933	AGE-RAGE signaling pathway in diabetic complications	26/1092	91/5709	0.0181148	0.126927	ENSG00000126561/ENSG00000136244/ENSG00000169429/ENSG00000090339/ENSG00000137193/ENSG00000150907/ENSG00000112715/ENSG00000078401/ENSG00000115415/ENSG00000168610/ENSG00000166949/ENSG00000108821/ENSG00000197943/ENSG00000106366/ENSG00000109339/ENSG00000168542/ENSG00000177606/ENSG00000164867/ENSG00000133703/ENSG00000161714/ENSG00000096968/ENSG00000081052/ENSG00000145675/ENSG00000187091/ENSG00000051382…	STAT5A/IL6/CXCL8/ICAM1/PIM1/FOXO1/VEGFA/EDN1/STAT1/STAT3/SMAD3/COL1A1/PLCG2/SERPINE1/MAPK10/COL3A1/JUN/NOS3/KRAS/PLCD3/JAK2/COL4A4/PIK3R1/PLCD1/PIK3CB/PIK3CA	hsa:6776/hsa:3569/hsa:3576/hsa:3383/hsa:5292/hsa:2308/hsa:7422/hsa:1906/hsa:6772/hsa:6774/hsa:4088/hsa:1277/hsa:5336/hsa:5054/hsa:5602/hsa:1281/hsa:3725/hsa:4846/hsa:3845/hsa:113026/hsa:3717/hsa:1286/hsa:5295/hsa:5333/hsa:5291/hsa:5290	26
hsa04710	Circadian rhythm	11/1092	30/5709	0.0184544	0.126927	ENSG00000133794/ENSG00000123095/ENSG00000134107/ENSG00000126368/ENSG00000170485/ENSG00000179094/ENSG00000069667/ENSG00000118260/ENSG00000134852/ENSG00000198963/ENSG00000162409	ARNTL/BHLHE41/BHLHE40/NR1D1/NPAS2/PER1/RORA/CREB1/CLOCK/RORB/PRKAA2	hsa:406/hsa:79365/hsa:8553/hsa:9572/hsa:4862/hsa:5187/hsa:6095/hsa:1385/hsa:9575/hsa:6096/hsa:5563	11
hsa04512	ECM-receptor interaction	21/1092	70/5709	0.0185494	0.126927	ENSG00000118785/ENSG00000115221/ENSG00000105855/ENSG00000189056/ENSG00000138448/ENSG00000172037/ENSG00000161638/ENSG00000173402/ENSG00000041982/ENSG00000110799/ENSG00000108821/ENSG00000164171/ENSG00000169231/ENSG00000213949/ENSG00000130702/ENSG00000143127/ENSG00000142798/ENSG00000124145/ENSG00000081052/ENSG00000091409/ENSG00000113296	SPP1/ITGB6/ITGB8/RELN/ITGAV/LAMB2/ITGA5/DAG1/TNC/VWF/COL1A1/ITGA2/THBS3/ITGA1/LAMA5/ITGA10/HSPG2/SDC4/COL4A4/ITGA6/THBS4	hsa:6696/hsa:3694/hsa:3696/hsa:5649/hsa:3685/hsa:3913/hsa:3678/hsa:1605/hsa:3371/hsa:7450/hsa:1277/hsa:3673/hsa:7059/hsa:3672/hsa:3911/hsa:8515/hsa:3339/hsa:6385/hsa:1286/hsa:3655/hsa:7060	21
hsa04926	Relaxin signaling pathway	31/1092	113/5709	0.0189567	0.126927	ENSG00000137745/ENSG00000137486/ENSG00000196611/ENSG00000136160/ENSG00000112715/ENSG00000078401/ENSG00000100906/ENSG00000182158/ENSG00000115904/ENSG00000166949/ENSG00000108821/ENSG00000174233/ENSG00000109339/ENSG00000127928/ENSG00000146648/ENSG00000197122/ENSG00000168542/ENSG00000170345/ENSG00000177606/ENSG00000100485/ENSG00000164867/ENSG00000133703/ENSG00000081052/ENSG00000142875/ENSG00000060566…	MMP13/ARRB1/MMP1/EDNRB/VEGFA/EDN1/NFKBIA/CREB3L2/SOS1/SMAD3/COL1A1/ADCY6/MAPK10/GNGT1/EGFR/SRC/COL3A1/FOS/JUN/SOS2/NOS3/KRAS/COL4A4/PRKACB/CREB3L3/CREB1/GNG4/PIK3R1/PIK3CB/ADCY7/PIK3CA	hsa:4322/hsa:408/hsa:4312/hsa:1910/hsa:7422/hsa:1906/hsa:4792/hsa:64764/hsa:6654/hsa:4088/hsa:1277/hsa:112/hsa:5602/hsa:2792/hsa:1956/hsa:6714/hsa:1281/hsa:2353/hsa:3725/hsa:6655/hsa:4846/hsa:3845/hsa:1286/hsa:5567/hsa:84699/hsa:1385/hsa:2786/hsa:5295/hsa:5291/hsa:113/hsa:5290	31
hsa05418	Fluid shear stress and atherosclerosis	33/1092	122/5709	0.0194599	0.127525	ENSG00000104368/ENSG00000179776/ENSG00000178372/ENSG00000130707/ENSG00000261371/ENSG00000116701/ENSG00000090339/ENSG00000163273/ENSG00000100292/ENSG00000120129/ENSG00000111199/ENSG00000138448/ENSG00000112715/ENSG00000078401/ENSG00000109339/ENSG00000197122/ENSG00000204217/ENSG00000170345/ENSG00000177606/ENSG00000068305/ENSG00000164867/ENSG00000124145/ENSG00000107779/ENSG00000100311/ENSG00000108984…	PLAT/CDH5/CALML5/ASS1/PECAM1/NCF2/ICAM1/NPPC/HMOX1/DUSP1/TRPV4/ITGAV/VEGFA/EDN1/MAPK10/SRC/BMPR2/FOS/JUN/MEF2A/NOS3/SDC4/BMPR1A/PDGFB/MAP2K6/PIK3R1/ACVR2B/PIK3CB/SQSTM1/PRKAA2/MGST2/PIK3CA/MAP3K5	hsa:5327/hsa:1003/hsa:51806/hsa:445/hsa:5175/hsa:4688/hsa:3383/hsa:4880/hsa:3162/hsa:1843/hsa:59341/hsa:3685/hsa:7422/hsa:1906/hsa:5602/hsa:6714/hsa:659/hsa:2353/hsa:3725/hsa:4205/hsa:4846/hsa:6385/hsa:657/hsa:5155/hsa:5608/hsa:5295/hsa:93/hsa:5291/hsa:8878/hsa:5563/hsa:4258/hsa:5290/hsa:4217	33
hsa04142	Lysosome	32/1092	118/5709	0.0204207	0.131033	ENSG00000078081/ENSG00000103811/ENSG00000162511/ENSG00000119899/ENSG00000109323/ENSG00000221988/ENSG00000178597/ENSG00000110911/ENSG00000134243/ENSG00000100299/ENSG00000197217/ENSG00000163131/ENSG00000107331/ENSG00000141458/ENSG00000105612/ENSG00000107798/ENSG00000189067/ENSG00000127415/ENSG00000164073/ENSG00000188603/ENSG00000090674/ENSG00000166340/ENSG00000068697/ENSG00000166747/ENSG00000174080…	LAMP3/CTSH/LAPTM5/SLC17A5/MANBA/PPT2/PSAPL1/SLC11A2/SORT1/ARSA/ENTPD4/CTSS/ABCA2/NPC1/DNASE2/LIPA/LITAF/IDUA/MFSD8/CLN3/MCOLN1/TPP1/LAPTM4A/AP1G1/CTSF/AP1G2/GM2A/HYAL1/CTSD/MAN2B1/GNPTAB/HGSNAT	hsa:27074/hsa:1512/hsa:7805/hsa:26503/hsa:4126/hsa:9374/hsa:768239/hsa:4891/hsa:6272/hsa:410/hsa:9583/hsa:1520/hsa:20/hsa:4864/hsa:1777/hsa:3988/hsa:9516/hsa:3425/hsa:256471/hsa:1201/hsa:57192/hsa:1200/hsa:9741/hsa:164/hsa:8722/hsa:8906/hsa:2760/hsa:3373/hsa:1509/hsa:4125/hsa:79158/hsa:138050	32
hsa04960	Aldosterone-regulated sodium reabsorption	10/1092	27/5709	0.0225095	0.141488	ENSG00000143153/ENSG00000166828/ENSG00000111319/ENSG00000163399/ENSG00000171105/ENSG00000168447/ENSG00000133703/ENSG00000145675/ENSG00000051382/ENSG00000121879	ATP1B1/SCNN1G/SCNN1A/ATP1A1/INSR/SCNN1B/KRAS/PIK3R1/PIK3CB/PIK3CA	hsa:481/hsa:6340/hsa:6337/hsa:476/hsa:3643/hsa:6338/hsa:3845/hsa:5295/hsa:5291/hsa:5290	10
hsa04152	AMPK signaling pathway	29/1092	106/5709	0.0235631	0.143079	ENSG00000099194/ENSG00000177169/ENSG00000150907/ENSG00000113161/ENSG00000100889/ENSG00000182158/ENSG00000154001/ENSG00000074211/ENSG00000102547/ENSG00000169710/ENSG00000266173/ENSG00000068971/ENSG00000171105/ENSG00000103150/ENSG00000082146/ENSG00000185950/ENSG00000006831/ENSG00000072310/ENSG00000060566/ENSG00000118260/ENSG00000118689/ENSG00000110090/ENSG00000145675/ENSG00000205560/ENSG00000051382…	SCD/ULK1/FOXO1/HMGCR/PCK2/CREB3L2/PPP2R5E/PPP2R2C/CAB39L/FASN/STRADA/PPP2R5B/INSR/MLYCD/STRADB/IRS2/ADIPOR2/SREBF1/CREB3L3/CREB1/FOXO3/CPT1A/PIK3R1/CPT1B/PIK3CB/TSC2/PRKAA2/MTOR/PIK3CA	hsa:6319/hsa:8408/hsa:2308/hsa:3156/hsa:5106/hsa:64764/hsa:5529/hsa:5522/hsa:81617/hsa:2194/hsa:92335/hsa:5526/hsa:3643/hsa:23417/hsa:55437/hsa:8660/hsa:79602/hsa:6720/hsa:84699/hsa:1385/hsa:2309/hsa:1374/hsa:5295/hsa:1375/hsa:5291/hsa:7249/hsa:5563/hsa:2475/hsa:5290	29
hsa04917	Prolactin signaling pathway	18/1092	59/5709	0.0236916	0.143079	ENSG00000126561/ENSG00000125347/ENSG00000115415/ENSG00000168610/ENSG00000115904/ENSG00000170677/ENSG00000109339/ENSG00000197122/ENSG00000170345/ENSG00000100485/ENSG00000133703/ENSG00000096968/ENSG00000185338/ENSG00000118689/ENSG00000141655/ENSG00000145675/ENSG00000051382/ENSG00000121879	STAT5A/IRF1/STAT1/STAT3/SOS1/SOCS6/MAPK10/SRC/FOS/SOS2/KRAS/JAK2/SOCS1/FOXO3/TNFRSF11A/PIK3R1/PIK3CB/PIK3CA	hsa:6776/hsa:3659/hsa:6772/hsa:6774/hsa:6654/hsa:9306/hsa:5602/hsa:6714/hsa:2353/hsa:6655/hsa:3845/hsa:3717/hsa:8651/hsa:2309/hsa:8792/hsa:5295/hsa:5291/hsa:5290	18
hsa04640	Hematopoietic cell lineage	17/1092	55/5709	0.024222	0.143468	ENSG00000136244/ENSG00000170458/ENSG00000161638/ENSG00000182578/ENSG00000196352/ENSG00000272398/ENSG00000164171/ENSG00000198223/ENSG00000213949/ENSG00000012124/ENSG00000124334/ENSG00000184371/ENSG00000010278/ENSG00000091409/ENSG00000072274/ENSG00000104432/ENSG00000168685	IL6/CD14/ITGA5/CSF1R/CD55/CD24/ITGA2/CSF2RA/ITGA1/CD22/IL9R/CSF1/CD9/ITGA6/TFRC/IL7/IL7R	hsa:3569/hsa:929/hsa:3678/hsa:1436/hsa:1604/hsa:100133941/hsa:3673/hsa:1438/hsa:3672/hsa:933/hsa:3581/hsa:1435/hsa:928/hsa:3655/hsa:7037/hsa:3574/hsa:3575	17
hsa05204	Chemical carcinogenesis	14/1092	43/5709	0.0250804	0.14575	ENSG00000151632/ENSG00000140465/ENSG00000108602/ENSG00000138061/ENSG00000132746/ENSG00000160870/ENSG00000171428/ENSG00000184254/ENSG00000156006/ENSG00000143819/ENSG00000006534/ENSG00000143437/ENSG00000137944/ENSG00000085871	AKR1C2/CYP1A1/ALDH3A1/CYP1B1/ALDH3B2/CYP3A7/NAT1/ALDH1A3/NAT2/EPHX1/ALDH3B1/ARNT/KYAT3/MGST2	hsa:1646/hsa:1543/hsa:218/hsa:1545/hsa:222/hsa:1551/hsa:9/hsa:220/hsa:10/hsa:2052/hsa:221/hsa:405/hsa:56267/hsa:4258	14
hsa00562	Inositol phosphate metabolism	20/1092	68/5709	0.0262539	0.149744	ENSG00000105655/ENSG00000133056/ENSG00000168918/ENSG00000119711/ENSG00000011405/ENSG00000115020/ENSG00000197943/ENSG00000167103/ENSG00000161714/ENSG00000040933/ENSG00000165458/ENSG00000166908/ENSG00000143772/ENSG00000086544/ENSG00000107789/ENSG00000187091/ENSG00000051382/ENSG00000241973/ENSG00000186111/ENSG00000121879	ISYNA1/PIK3C2B/INPP5D/ALDH6A1/PIK3C2A/PIKFYVE/PLCG2/PIP5KL1/PLCD3/INPP4A/INPPL1/PIP4K2C/ITPKB/ITPKC/MINPP1/PLCD1/PIK3CB/PI4KA/PIP5K1C/PIK3CA	hsa:51477/hsa:5287/hsa:3635/hsa:4329/hsa:5286/hsa:200576/hsa:5336/hsa:138429/hsa:113026/hsa:3631/hsa:3636/hsa:79837/hsa:3707/hsa:80271/hsa:9562/hsa:5333/hsa:5291/hsa:5297/hsa:23396/hsa:5290	20
hsa05221	Acute myeloid leukemia	18/1092	60/5709	0.027992	0.156113	ENSG00000126561/ENSG00000170458/ENSG00000137193/ENSG00000182578/ENSG00000173801/ENSG00000140464/ENSG00000168610/ENSG00000115904/ENSG00000245848/ENSG00000152284/ENSG00000100485/ENSG00000133703/ENSG00000112033/ENSG00000145675/ENSG00000051382/ENSG00000157764/ENSG00000198793/ENSG00000121879	STAT5A/CD14/PIM1/CSF1R/JUP/PML/STAT3/SOS1/CEBPA/TCF7L1/SOS2/KRAS/PPARD/PIK3R1/PIK3CB/BRAF/MTOR/PIK3CA	hsa:6776/hsa:929/hsa:5292/hsa:1436/hsa:3728/hsa:5371/hsa:6774/hsa:6654/hsa:1050/hsa:83439/hsa:6655/hsa:3845/hsa:5467/hsa:5295/hsa:5291/hsa:673/hsa:2475/hsa:5290	18
hsa05231	Choline metabolism in cancer	25/1092	90/5709	0.0283842	0.156113	ENSG00000129353/ENSG00000162407/ENSG00000100644/ENSG00000115904/ENSG00000075651/ENSG00000067113/ENSG00000143036/ENSG00000109339/ENSG00000146648/ENSG00000125772/ENSG00000170345/ENSG00000177606/ENSG00000100485/ENSG00000185591/ENSG00000133703/ENSG00000070214/ENSG00000197375/ENSG00000100311/ENSG00000145675/ENSG00000145214/ENSG00000051382/ENSG00000103197/ENSG00000186111/ENSG00000198793/ENSG00000121879	SLC44A2/PLPP3/HIF1A/SOS1/PLD1/PLPP1/SLC44A3/MAPK10/EGFR/GPCPD1/FOS/JUN/SOS2/SP1/KRAS/SLC44A1/SLC22A5/PDGFB/PIK3R1/DGKQ/PIK3CB/TSC2/PIP5K1C/MTOR/PIK3CA	hsa:57153/hsa:8613/hsa:3091/hsa:6654/hsa:5337/hsa:8611/hsa:126969/hsa:5602/hsa:1956/hsa:56261/hsa:2353/hsa:3725/hsa:6655/hsa:6667/hsa:3845/hsa:23446/hsa:6584/hsa:5155/hsa:5295/hsa:1609/hsa:5291/hsa:7249/hsa:23396/hsa:2475/hsa:5290	25
hsa04931	Insulin resistance	26/1092	95/5709	0.0307698	0.166265	ENSG00000131459/ENSG00000136244/ENSG00000150907/ENSG00000101255/ENSG00000100906/ENSG00000147162/ENSG00000186951/ENSG00000100889/ENSG00000168610/ENSG00000182158/ENSG00000109339/ENSG00000132825/ENSG00000171105/ENSG00000164867/ENSG00000185950/ENSG00000072310/ENSG00000060566/ENSG00000118260/ENSG00000110090/ENSG00000145675/ENSG00000205560/ENSG00000051382/ENSG00000198380/ENSG00000162409/ENSG00000198793…	GFPT2/IL6/FOXO1/TRIB3/NFKBIA/OGT/PPARA/PCK2/STAT3/CREB3L2/MAPK10/PPP1R3D/INSR/NOS3/IRS2/SREBF1/CREB3L3/CREB1/CPT1A/PIK3R1/CPT1B/PIK3CB/GFPT1/PRKAA2/MTOR/PIK3CA	hsa:9945/hsa:3569/hsa:2308/hsa:57761/hsa:4792/hsa:8473/hsa:5465/hsa:5106/hsa:6774/hsa:64764/hsa:5602/hsa:5509/hsa:3643/hsa:4846/hsa:8660/hsa:6720/hsa:84699/hsa:1385/hsa:1374/hsa:5295/hsa:1375/hsa:5291/hsa:2673/hsa:5563/hsa:2475/hsa:5290	26
hsa04916	Melanogenesis	24/1092	87/5709	0.0338392	0.177269	ENSG00000178372/ENSG00000162552/ENSG00000136160/ENSG00000078401/ENSG00000148660/ENSG00000182158/ENSG00000005339/ENSG00000161202/ENSG00000135925/ENSG00000111432/ENSG00000100393/ENSG00000155760/ENSG00000187098/ENSG00000174233/ENSG00000163251/ENSG00000152284/ENSG00000133703/ENSG00000174804/ENSG00000142875/ENSG00000154342/ENSG00000060566/ENSG00000118260/ENSG00000070808/ENSG00000121281	CALML5/WNT4/EDNRB/EDN1/CAMK2G/CREB3L2/CREBBP/DVL3/WNT10A/FZD10/EP300/FZD7/MITF/ADCY6/FZD5/TCF7L1/KRAS/FZD4/PRKACB/WNT3A/CREB3L3/CREB1/CAMK2A/ADCY7	hsa:51806/hsa:54361/hsa:1910/hsa:1906/hsa:818/hsa:64764/hsa:1387/hsa:1857/hsa:80326/hsa:11211/hsa:2033/hsa:8324/hsa:4286/hsa:112/hsa:7855/hsa:83439/hsa:3845/hsa:8322/hsa:5567/hsa:89780/hsa:84699/hsa:1385/hsa:815/hsa:113	24
hsa04920	Adipocytokine signaling pathway	17/1092	57/5709	0.0339574	0.177269	ENSG00000151726/ENSG00000100906/ENSG00000186951/ENSG00000100889/ENSG00000168610/ENSG00000197142/ENSG00000028137/ENSG00000123983/ENSG00000186350/ENSG00000109339/ENSG00000185950/ENSG00000006831/ENSG00000096968/ENSG00000110090/ENSG00000205560/ENSG00000162409/ENSG00000198793	ACSL1/NFKBIA/PPARA/PCK2/STAT3/ACSL5/TNFRSF1B/ACSL3/RXRA/MAPK10/IRS2/ADIPOR2/JAK2/CPT1A/CPT1B/PRKAA2/MTOR	hsa:2180/hsa:4792/hsa:5465/hsa:5106/hsa:6774/hsa:51703/hsa:7133/hsa:2181/hsa:6256/hsa:5602/hsa:8660/hsa:79602/hsa:3717/hsa:1374/hsa:1375/hsa:5563/hsa:2475	17
hsa04213	Longevity regulating pathway - multiple species	15/1092	49/5709	0.0359512	0.184295	ENSG00000126803/ENSG00000150907/ENSG00000112096/ENSG00000174233/ENSG00000171105/ENSG00000133703/ENSG00000185950/ENSG00000142875/ENSG00000118689/ENSG00000145675/ENSG00000051382/ENSG00000121281/ENSG00000162409/ENSG00000198793/ENSG00000121879	HSPA2/FOXO1/SOD2/ADCY6/INSR/KRAS/IRS2/PRKACB/FOXO3/PIK3R1/PIK3CB/ADCY7/PRKAA2/MTOR/PIK3CA	hsa:3306/hsa:2308/hsa:6648/hsa:112/hsa:3643/hsa:3845/hsa:8660/hsa:5567/hsa:2309/hsa:5295/hsa:5291/hsa:113/hsa:5563/hsa:2475/hsa:5290	15
hsa05169	Epstein-Barr virus infection	39/1092	155/5709	0.0365596	0.184295	ENSG00000089127/ENSG00000111335/ENSG00000111331/ENSG00000136244/ENSG00000090339/ENSG00000107201/ENSG00000170581/ENSG00000135679/ENSG00000115415/ENSG00000169245/ENSG00000100906/ENSG00000055332/ENSG00000185507/ENSG00000168610/ENSG00000172936/ENSG00000213928/ENSG00000197943/ENSG00000088888/ENSG00000137462/ENSG00000124762/ENSG00000162434/ENSG00000101017/ENSG00000109339/ENSG00000263528/ENSG00000177606…	OAS1/OAS2/OAS3/IL6/ICAM1/DDX58/STAT2/MDM2/STAT1/CXCL10/NFKBIA/EIF2AK2/IRF7/STAT3/MYD88/IRF9/PLCG2/MAVS/TLR2/CDKN1A/JAK1/CD40/MAPK10/IKBKE/JUN/HES1/NFKB2/NCOR2/TAB2/MAP2K6/SIN3A/BCL2L11/SYK/ENTPD8/PIK3R1/CIR1/PIK3CB/TYK2/PIK3CA	hsa:4938/hsa:4939/hsa:4940/hsa:3569/hsa:3383/hsa:23586/hsa:6773/hsa:4193/hsa:6772/hsa:3627/hsa:4792/hsa:5610/hsa:3665/hsa:6774/hsa:4615/hsa:10379/hsa:5336/hsa:57506/hsa:7097/hsa:1026/hsa:3716/hsa:958/hsa:5602/hsa:9641/hsa:3725/hsa:3280/hsa:4791/hsa:9612/hsa:23118/hsa:5608/hsa:25942/hsa:10018/hsa:6850/hsa:377841/hsa:5295/hsa:9541/hsa:5291/hsa:7297/hsa:5290	39
hsa04150	mTOR signaling pathway	35/1092	137/5709	0.0374297	0.184295	ENSG00000162552/ENSG00000177169/ENSG00000176641/ENSG00000130779/ENSG00000134324/ENSG00000115904/ENSG00000161202/ENSG00000135925/ENSG00000111432/ENSG00000116039/ENSG00000155760/ENSG00000102547/ENSG00000083290/ENSG00000266173/ENSG00000106070/ENSG00000163251/ENSG00000164327/ENSG00000155792/ENSG00000162337/ENSG00000171105/ENSG00000100485/ENSG00000133703/ENSG00000082146/ENSG00000174804/ENSG00000177058…	WNT4/ULK1/RNF152/CLIP1/LPIN1/SOS1/DVL3/WNT10A/FZD10/ATP6V1B1/FZD7/CAB39L/ULK2/STRADA/GRB10/FZD5/RICTOR/DEPTOR/LRP5/INSR/SOS2/KRAS/STRADB/FZD4/SLC38A9/SLC7A5/WNT3A/WDR59/PIK3R1/PIK3CB/BRAF/TSC2/PRKAA2/MTOR/PIK3CA	hsa:54361/hsa:8408/hsa:220441/hsa:6249/hsa:23175/hsa:6654/hsa:1857/hsa:80326/hsa:11211/hsa:525/hsa:8324/hsa:81617/hsa:9706/hsa:92335/hsa:2887/hsa:7855/hsa:253260/hsa:64798/hsa:4041/hsa:3643/hsa:6655/hsa:3845/hsa:55437/hsa:8322/hsa:153129/hsa:8140/hsa:89780/hsa:79726/hsa:5295/hsa:5291/hsa:673/hsa:7249/hsa:5563/hsa:2475/hsa:5290	35
hsa05144	Malaria	11/1092	33/5709	0.0376968	0.184295	ENSG00000261371/ENSG00000136244/ENSG00000169429/ENSG00000090339/ENSG00000123384/ENSG00000172936/ENSG00000169231/ENSG00000137462/ENSG00000101017/ENSG00000136869/ENSG00000113296	PECAM1/IL6/CXCL8/ICAM1/LRP1/MYD88/THBS3/TLR2/CD40/TLR4/THBS4	hsa:5175/hsa:3569/hsa:3576/hsa:3383/hsa:4035/hsa:4615/hsa:7059/hsa:7097/hsa:958/hsa:7099/hsa:7060	11
hsa04662	B cell receptor signaling pathway	18/1092	62/5709	0.0383078	0.184356	ENSG00000168918/ENSG00000134215/ENSG00000100906/ENSG00000185885/ENSG00000115904/ENSG00000197943/ENSG00000012124/ENSG00000170345/ENSG00000177606/ENSG00000072736/ENSG00000100485/ENSG00000133703/ENSG00000165458/ENSG00000155629/ENSG00000165025/ENSG00000145675/ENSG00000051382/ENSG00000121879	INPP5D/VAV3/NFKBIA/IFITM1/SOS1/PLCG2/CD22/FOS/JUN/NFATC3/SOS2/KRAS/INPPL1/PIK3AP1/SYK/PIK3R1/PIK3CB/PIK3CA	hsa:3635/hsa:10451/hsa:4792/hsa:8519/hsa:6654/hsa:5336/hsa:933/hsa:2353/hsa:3725/hsa:4775/hsa:6655/hsa:3845/hsa:3636/hsa:118788/hsa:6850/hsa:5295/hsa:5291/hsa:5290	18
hsa05203	Viral carcinogenesis	43/1092	175/5709	0.0420222	0.199121	ENSG00000147883/ENSG00000126561/ENSG00000184678/ENSG00000135679/ENSG00000148180/ENSG00000100906/ENSG00000055332/ENSG00000185507/ENSG00000168610/ENSG00000182158/ENSG00000005339/ENSG00000213928/ENSG00000100393/ENSG00000056558/ENSG00000103479/ENSG00000114166/ENSG00000158373/ENSG00000124762/ENSG00000162434/ENSG00000127481/ENSG00000197837/ENSG00000094631/ENSG00000125730/ENSG00000197122/ENSG00000177606…	CDKN2B/STAT5A/HIST2H2BE/MDM2/GSN/NFKBIA/EIF2AK2/IRF7/STAT3/CREB3L2/CREBBP/IRF9/EP300/TRAF1/RBL2/KAT2B/HIST1H2BD/CDKN1A/JAK1/UBR4/HIST4H4/HDAC6/C3/SRC/JUN/KRAS/REL/HIST2H2BF/SP100/NFKB2/CCR3/PRKACB/CREB3L3/CREB1/SYK/HIST1H2BE/PMAIP1/HIST2H4A/HIST1H4H/PIK3R1/HIST2H4B/PIK3CB/PIK3CA	hsa:1030/hsa:6776/hsa:8349/hsa:4193/hsa:2934/hsa:4792/hsa:5610/hsa:3665/hsa:6774/hsa:64764/hsa:1387/hsa:10379/hsa:2033/hsa:7185/hsa:5934/hsa:8850/hsa:3017/hsa:1026/hsa:3716/hsa:23352/hsa:121504/hsa:10013/hsa:718/hsa:6714/hsa:3725/hsa:3845/hsa:5966/hsa:440689/hsa:6672/hsa:4791/hsa:1232/hsa:5567/hsa:84699/hsa:1385/hsa:6850/hsa:8344/hsa:5366/hsa:8370/hsa:8365/hsa:5295/hsa:554313/hsa:5291/hsa:5290	43
hsa05145	Toxoplasmosis	23/1092	85/5709	0.0456461	0.210293	ENSG00000023445/ENSG00000126803/ENSG00000172037/ENSG00000130164/ENSG00000115415/ENSG00000100906/ENSG00000168610/ENSG00000172936/ENSG00000179583/ENSG00000137462/ENSG00000162434/ENSG00000101017/ENSG00000109339/ENSG00000130702/ENSG00000136869/ENSG00000096968/ENSG00000091409/ENSG00000185338/ENSG00000055208/ENSG00000108984/ENSG00000027697/ENSG00000243646/ENSG00000105397	BIRC3/HSPA2/LAMB2/LDLR/STAT1/NFKBIA/STAT3/MYD88/CIITA/TLR2/JAK1/CD40/MAPK10/LAMA5/TLR4/JAK2/ITGA6/SOCS1/TAB2/MAP2K6/IFNGR1/IL10RB/TYK2	hsa:330/hsa:3306/hsa:3913/hsa:3949/hsa:6772/hsa:4792/hsa:6774/hsa:4615/hsa:4261/hsa:7097/hsa:3716/hsa:958/hsa:5602/hsa:3911/hsa:7099/hsa:3717/hsa:3655/hsa:8651/hsa:23118/hsa:5608/hsa:3459/hsa:3588/hsa:7297	23
hsa04923	Regulation of lipolysis in adipocytes	12/1092	38/5709	0.0458811	0.210293	ENSG00000095303/ENSG00000174233/ENSG00000177666/ENSG00000171105/ENSG00000169252/ENSG00000185950/ENSG00000142875/ENSG00000145675/ENSG00000166819/ENSG00000051382/ENSG00000121281/ENSG00000121879	PTGS1/ADCY6/PNPLA2/INSR/ADRB2/IRS2/PRKACB/PIK3R1/PLIN1/PIK3CB/ADCY7/PIK3CA	hsa:5742/hsa:112/hsa:57104/hsa:3643/hsa:154/hsa:8660/hsa:5567/hsa:5295/hsa:5346/hsa:5291/hsa:113/hsa:5290	12
hsa04913	Ovarian steroidogenesis	11/1092	34/5709	0.0464283	0.210293	ENSG00000196139/ENSG00000140465/ENSG00000138061/ENSG00000130164/ENSG00000140459/ENSG00000132196/ENSG00000203857/ENSG00000174233/ENSG00000171105/ENSG00000142875/ENSG00000121281	AKR1C3/CYP1A1/CYP1B1/LDLR/CYP11A1/HSD17B7/HSD3B1/ADCY6/INSR/PRKACB/ADCY7	hsa:8644/hsa:1543/hsa:1545/hsa:3949/hsa:1583/hsa:51478/hsa:3283/hsa:112/hsa:3643/hsa:5567/hsa:113	11
hsa05142	Chagas disease (American trypanosomiasis)	22/1092	81/5709	0.0480089	0.214301	ENSG00000136244/ENSG00000169429/ENSG00000100906/ENSG00000172936/ENSG00000166949/ENSG00000174130/ENSG00000106366/ENSG00000003402/ENSG00000141404/ENSG00000074211/ENSG00000137462/ENSG00000168398/ENSG00000109339/ENSG00000125730/ENSG00000170345/ENSG00000177606/ENSG00000136869/ENSG00000027697/ENSG00000145675/ENSG00000127666/ENSG00000051382/ENSG00000121879	IL6/CXCL8/NFKBIA/MYD88/SMAD3/TLR6/SERPINE1/CFLAR/GNAL/PPP2R2C/TLR2/BDKRB2/MAPK10/C3/FOS/JUN/TLR4/IFNGR1/PIK3R1/TICAM1/PIK3CB/PIK3CA	hsa:3569/hsa:3576/hsa:4792/hsa:4615/hsa:4088/hsa:10333/hsa:5054/hsa:8837/hsa:2774/hsa:5522/hsa:7097/hsa:624/hsa:5602/hsa:718/hsa:2353/hsa:3725/hsa:7099/hsa:3459/hsa:5295/hsa:148022/hsa:5291/hsa:5290	22
hsa04510	Focal adhesion	43/1092	178/5709	0.0537812	0.236637	ENSG00000118785/ENSG00000023445/ENSG00000115221/ENSG00000105855/ENSG00000134215/ENSG00000189056/ENSG00000138448/ENSG00000172037/ENSG00000112715/ENSG00000161638/ENSG00000041982/ENSG00000107263/ENSG00000136068/ENSG00000115904/ENSG00000110799/ENSG00000108821/ENSG00000164171/ENSG00000169231/ENSG00000213949/ENSG00000109339/ENSG00000146648/ENSG00000058335/ENSG00000130702/ENSG00000197122/ENSG00000177606…	SPP1/BIRC3/ITGB6/ITGB8/VAV3/RELN/ITGAV/LAMB2/VEGFA/ITGA5/TNC/RAPGEF1/FLNB/SOS1/VWF/COL1A1/ITGA2/THBS3/ITGA1/MAPK10/EGFR/RASGRF1/LAMA5/SRC/JUN/ITGA10/SOS2/PPP1R12B/ARHGAP35/PAK6/VCL/COL4A4/ITGA6/PDGFB/MYLK4/ROCK1/ARHGAP5/PIK3R1/THBS4/PIK3CB/BRAF/PIP5K1C/PIK3CA	hsa:6696/hsa:330/hsa:3694/hsa:3696/hsa:10451/hsa:5649/hsa:3685/hsa:3913/hsa:7422/hsa:3678/hsa:3371/hsa:2889/hsa:2317/hsa:6654/hsa:7450/hsa:1277/hsa:3673/hsa:7059/hsa:3672/hsa:5602/hsa:1956/hsa:5923/hsa:3911/hsa:6714/hsa:3725/hsa:8515/hsa:6655/hsa:4660/hsa:2909/hsa:106821730/hsa:7414/hsa:1286/hsa:3655/hsa:5155/hsa:340156/hsa:6093/hsa:394/hsa:5295/hsa:7060/hsa:5291/hsa:673/hsa:23396/hsa:5290	43
hsa04610	Complement and coagulation cascades	15/1092	52/5709	0.0584244	0.253447	ENSG00000104368/ENSG00000243649/ENSG00000122861/ENSG00000120885/ENSG00000003436/ENSG00000196352/ENSG00000110799/ENSG00000106366/ENSG00000168398/ENSG00000182326/ENSG00000011422/ENSG00000125730/ENSG00000166278/ENSG00000159403/ENSG00000197405	PLAT/CFB/PLAU/CLU/TFPI/CD55/VWF/SERPINE1/BDKRB2/C1S/PLAUR/C3/C2/C1R/C5AR1	hsa:5327/hsa:629/hsa:5328/hsa:1191/hsa:7035/hsa:1604/hsa:7450/hsa:5054/hsa:624/hsa:716/hsa:5329/hsa:718/hsa:717/hsa:715/hsa:728	15
hsa04530	Tight junction	36/1092	148/5709	0.0668993	0.27946	ENSG00000105289/ENSG00000163347/ENSG00000124171/ENSG00000171992/ENSG00000105357/ENSG00000144821/ENSG00000113946/ENSG00000126016/ENSG00000106526/ENSG00000109062/ENSG00000074211/ENSG00000189143/ENSG00000213937/ENSG00000109339/ENSG00000095015/ENSG00000197122/ENSG00000177606/ENSG00000165215/ENSG00000253958/ENSG00000109756/ENSG00000156299/ENSG00000142875/ENSG00000112276/ENSG00000154721/ENSG00000114019…	TJP3/CLDN1/PARD6B/SYNPO/MYH14/MYH15/CLDN16/AMOT/ACTR3C/SLC9A3R1/PPP2R2C/CLDN4/CLDN9/MAPK10/MAP3K1/SRC/JUN/CLDN3/CLDN23/RAPGEF2/TIAM1/PRKACB/BVES/JAM2/AMOTL2/CRB3/DLG2/MYH3/RAB8B/MYH7B/MAGI1/ROCK1/CGN/PRKAA2/PATJ/MAP3K5	hsa:27134/hsa:9076/hsa:84612/hsa:11346/hsa:79784/hsa:22989/hsa:10686/hsa:154796/hsa:653857/hsa:9368/hsa:5522/hsa:1364/hsa:9080/hsa:5602/hsa:4214/hsa:6714/hsa:3725/hsa:1365/hsa:137075/hsa:9693/hsa:7074/hsa:5567/hsa:11149/hsa:58494/hsa:51421/hsa:92359/hsa:1740/hsa:4621/hsa:51762/hsa:57644/hsa:9223/hsa:6093/hsa:57530/hsa:5563/hsa:10207/hsa:4217	36
hsa05163	Human cytomegalovirus infection	43/1092	181/5709	0.0678077	0.27946	ENSG00000178372/ENSG00000136244/ENSG00000169429/ENSG00000138448/ENSG00000135679/ENSG00000112715/ENSG00000006210/ENSG00000100906/ENSG00000170776/ENSG00000168610/ENSG00000182158/ENSG00000115904/ENSG00000184584/ENSG00000196914/ENSG00000124762/ENSG00000162434/ENSG00000174233/ENSG00000127928/ENSG00000146648/ENSG00000132694/ENSG00000197122/ENSG00000072736/ENSG00000100968/ENSG00000100485/ENSG00000185591…	CALML5/IL6/CXCL8/ITGAV/MDM2/VEGFA/CX3CL1/NFKBIA/AKAP13/STAT3/CREB3L2/SOS1/TMEM173/ARHGEF12/CDKN1A/JAK1/ADCY6/GNGT1/EGFR/ARHGEF11/SRC/NFATC3/NFATC4/SOS2/SP1/KRAS/PTGER1/MAP2K6/CCR3/PRKACB/CREB3L3/CREB1/GNG4/ITPR2/ROCK1/PIK3R1/IL10RB/CCR1/PIK3CB/TSC2/ADCY7/MTOR/PIK3CA	hsa:51806/hsa:3569/hsa:3576/hsa:3685/hsa:4193/hsa:7422/hsa:6376/hsa:4792/hsa:11214/hsa:6774/hsa:64764/hsa:6654/hsa:340061/hsa:23365/hsa:1026/hsa:3716/hsa:112/hsa:2792/hsa:1956/hsa:9826/hsa:6714/hsa:4775/hsa:4776/hsa:6655/hsa:6667/hsa:3845/hsa:5731/hsa:5608/hsa:1232/hsa:5567/hsa:84699/hsa:1385/hsa:2786/hsa:3709/hsa:6093/hsa:5295/hsa:3588/hsa:1230/hsa:5291/hsa:7249/hsa:113/hsa:2475/hsa:5290	43
hsa04659	Th17 cell differentiation	20/1092	75/5709	0.0679176	0.27946	ENSG00000126561/ENSG00000136244/ENSG00000115415/ENSG00000100906/ENSG00000168610/ENSG00000100644/ENSG00000166949/ENSG00000186350/ENSG00000182866/ENSG00000162434/ENSG00000109339/ENSG00000170345/ENSG00000177606/ENSG00000072736/ENSG00000069667/ENSG00000107485/ENSG00000096968/ENSG00000027697/ENSG00000198793/ENSG00000105397	STAT5A/IL6/STAT1/NFKBIA/STAT3/HIF1A/SMAD3/RXRA/LCK/JAK1/MAPK10/FOS/JUN/NFATC3/RORA/GATA3/JAK2/IFNGR1/MTOR/TYK2	hsa:6776/hsa:3569/hsa:6772/hsa:4792/hsa:6774/hsa:3091/hsa:4088/hsa:6256/hsa:3932/hsa:3716/hsa:5602/hsa:2353/hsa:3725/hsa:4775/hsa:6095/hsa:2625/hsa:3717/hsa:3459/hsa:2475/hsa:7297	20
hsa05224	Breast cancer	31/1092	125/5709	0.0680503	0.27946	ENSG00000074181/ENSG00000124151/ENSG00000162552/ENSG00000148400/ENSG00000138685/ENSG00000115904/ENSG00000161202/ENSG00000135925/ENSG00000111432/ENSG00000155760/ENSG00000124762/ENSG00000084676/ENSG00000163251/ENSG00000146648/ENSG00000162337/ENSG00000170345/ENSG00000177606/ENSG00000152284/ENSG00000114315/ENSG00000100485/ENSG00000185591/ENSG00000133703/ENSG00000174804/ENSG00000165879/ENSG00000077150…	NOTCH3/NCOA3/WNT4/NOTCH1/FGF2/SOS1/DVL3/WNT10A/FZD10/FZD7/CDKN1A/NCOA1/FZD5/EGFR/LRP5/FOS/JUN/TCF7L1/HES1/SOS2/SP1/KRAS/FZD4/FRAT1/NFKB2/WNT3A/PIK3R1/PIK3CB/BRAF/MTOR/PIK3CA	hsa:4854/hsa:8202/hsa:54361/hsa:4851/hsa:2247/hsa:6654/hsa:1857/hsa:80326/hsa:11211/hsa:8324/hsa:1026/hsa:8648/hsa:7855/hsa:1956/hsa:4041/hsa:2353/hsa:3725/hsa:83439/hsa:3280/hsa:6655/hsa:6667/hsa:3845/hsa:8322/hsa:10023/hsa:4791/hsa:89780/hsa:5295/hsa:5291/hsa:673/hsa:2475/hsa:5290	31
hsa05215	Prostate cancer	23/1092	89/5709	0.0720841	0.29213	ENSG00000104368/ENSG00000122861/ENSG00000150907/ENSG00000135679/ENSG00000100906/ENSG00000182158/ENSG00000115904/ENSG00000005339/ENSG00000100393/ENSG00000124762/ENSG00000166145/ENSG00000146648/ENSG00000152284/ENSG00000100485/ENSG00000133703/ENSG00000100311/ENSG00000060566/ENSG00000118260/ENSG00000145675/ENSG00000051382/ENSG00000157764/ENSG00000198793/ENSG00000121879	PLAT/PLAU/FOXO1/MDM2/NFKBIA/CREB3L2/SOS1/CREBBP/EP300/CDKN1A/SPINT1/EGFR/TCF7L1/SOS2/KRAS/PDGFB/CREB3L3/CREB1/PIK3R1/PIK3CB/BRAF/MTOR/PIK3CA	hsa:5327/hsa:5328/hsa:2308/hsa:4193/hsa:4792/hsa:64764/hsa:6654/hsa:1387/hsa:2033/hsa:1026/hsa:6692/hsa:1956/hsa:83439/hsa:6655/hsa:3845/hsa:5155/hsa:84699/hsa:1385/hsa:5295/hsa:5291/hsa:673/hsa:2475/hsa:5290	23
hsa05323	Rheumatoid arthritis	16/1092	58/5709	0.0739833	0.293802	ENSG00000136244/ENSG00000169429/ENSG00000090339/ENSG00000196611/ENSG00000112715/ENSG00000115009/ENSG00000116039/ENSG00000137462/ENSG00000164136/ENSG00000170345/ENSG00000184371/ENSG00000177606/ENSG00000154188/ENSG00000136869/ENSG00000171130/ENSG00000141655	IL6/CXCL8/ICAM1/MMP1/VEGFA/CCL20/ATP6V1B1/TLR2/IL15/FOS/CSF1/JUN/ANGPT1/TLR4/ATP6V0E2/TNFRSF11A	hsa:3569/hsa:3576/hsa:3383/hsa:4312/hsa:7422/hsa:6364/hsa:525/hsa:7097/hsa:3600/hsa:2353/hsa:1435/hsa:3725/hsa:284/hsa:7099/hsa:155066/hsa:8792	16
hsa04210	Apoptosis	31/1092	126/5709	0.0744105	0.293802	ENSG00000121858/ENSG00000023445/ENSG00000103811/ENSG00000163629/ENSG00000003400/ENSG00000105327/ENSG00000100906/ENSG00000136848/ENSG00000056558/ENSG00000003402/ENSG00000109339/ENSG00000172071/ENSG00000178607/ENSG00000163131/ENSG00000170345/ENSG00000177606/ENSG00000163554/ENSG00000133703/ENSG00000184047/ENSG00000108387/ENSG00000153094/ENSG00000041880/ENSG00000141682/ENSG00000123104/ENSG00000174080…	TNFSF10/BIRC3/CTSH/PTPN13/CASP10/BBC3/NFKBIA/DAB2IP/TRAF1/CFLAR/MAPK10/EIF2AK3/ERN1/CTSS/FOS/JUN/SPTA1/KRAS/DIABLO/SEPT4/BCL2L11/PARP3/PMAIP1/ITPR2/CTSF/PIK3R1/CTSD/PIK3CB/SPTAN1/PIK3CA/MAP3K5	hsa:8743/hsa:330/hsa:1512/hsa:5783/hsa:843/hsa:27113/hsa:4792/hsa:153090/hsa:7185/hsa:8837/hsa:5602/hsa:9451/hsa:2081/hsa:1520/hsa:2353/hsa:3725/hsa:6708/hsa:3845/hsa:56616/hsa:5414/hsa:10018/hsa:10039/hsa:5366/hsa:3709/hsa:8722/hsa:5295/hsa:1509/hsa:5291/hsa:6709/hsa:5290/hsa:4217	31
hsa04658	Th1 and Th2 cell differentiation	18/1092	67/5709	0.0756557	0.293802	ENSG00000126561/ENSG00000074181/ENSG00000148400/ENSG00000115415/ENSG00000100906/ENSG00000182866/ENSG00000162434/ENSG00000109339/ENSG00000196782/ENSG00000170345/ENSG00000177606/ENSG00000072736/ENSG00000107485/ENSG00000096968/ENSG00000027697/ENSG00000138378/ENSG00000184384/ENSG00000105397	STAT5A/NOTCH3/NOTCH1/STAT1/NFKBIA/LCK/JAK1/MAPK10/MAML3/FOS/JUN/NFATC3/GATA3/JAK2/IFNGR1/STAT4/MAML2/TYK2	hsa:6776/hsa:4854/hsa:4851/hsa:6772/hsa:4792/hsa:3932/hsa:3716/hsa:5602/hsa:55534/hsa:2353/hsa:3725/hsa:4775/hsa:2625/hsa:3717/hsa:3459/hsa:6775/hsa:84441/hsa:7297	18
hsa04064	NF-kappa B signaling pathway	20/1092	76/5709	0.0763121	0.293802	ENSG00000023445/ENSG00000169429/ENSG00000090339/ENSG00000170458/ENSG00000107201/ENSG00000122861/ENSG00000100906/ENSG00000172936/ENSG00000056558/ENSG00000197943/ENSG00000003402/ENSG00000182866/ENSG00000101017/ENSG00000157625/ENSG00000136869/ENSG00000077150/ENSG00000055208/ENSG00000165025/ENSG00000141655/ENSG00000127666	BIRC3/CXCL8/ICAM1/CD14/DDX58/PLAU/NFKBIA/MYD88/TRAF1/PLCG2/CFLAR/LCK/CD40/TAB3/TLR4/NFKB2/TAB2/SYK/TNFRSF11A/TICAM1	hsa:330/hsa:3576/hsa:3383/hsa:929/hsa:23586/hsa:5328/hsa:4792/hsa:4615/hsa:7185/hsa:5336/hsa:8837/hsa:3932/hsa:958/hsa:257397/hsa:7099/hsa:4791/hsa:23118/hsa:6850/hsa:8792/hsa:148022	20
hsa04622	RIG-I-like receptor signaling pathway	15/1092	54/5709	0.0778427	0.295994	ENSG00000169429/ENSG00000115267/ENSG00000107201/ENSG00000003400/ENSG00000169245/ENSG00000100906/ENSG00000108771/ENSG00000185507/ENSG00000184584/ENSG00000088888/ENSG00000083799/ENSG00000109339/ENSG00000095015/ENSG00000263528/ENSG00000160703	CXCL8/IFIH1/DDX58/CASP10/CXCL10/NFKBIA/DHX58/IRF7/TMEM173/MAVS/CYLD/MAPK10/MAP3K1/IKBKE/NLRX1	hsa:3576/hsa:64135/hsa:23586/hsa:843/hsa:3627/hsa:4792/hsa:79132/hsa:3665/hsa:340061/hsa:57506/hsa:1540/hsa:5602/hsa:4214/hsa:9641/hsa:79671	15
hsa05321	Inflammatory bowel disease (IBD)	11/1092	37/5709	0.0805084	0.302397	ENSG00000136244/ENSG00000115415/ENSG00000168610/ENSG00000166949/ENSG00000137462/ENSG00000177606/ENSG00000069667/ENSG00000107485/ENSG00000136869/ENSG00000027697/ENSG00000138378	IL6/STAT1/STAT3/SMAD3/TLR2/JUN/RORA/GATA3/TLR4/IFNGR1/STAT4	hsa:3569/hsa:6772/hsa:6774/hsa:4088/hsa:7097/hsa:3725/hsa:6095/hsa:2625/hsa:7099/hsa:3459/hsa:6775	11
hsa05206	MicroRNAs in cancer	39/1092	165/5709	0.0841126	0.308557	ENSG00000138061/ENSG00000104081/ENSG00000074181/ENSG00000122861/ENSG00000137193/ENSG00000100292/ENSG00000148400/ENSG00000135679/ENSG00000112715/ENSG00000161638/ENSG00000068078/ENSG00000041982/ENSG00000100784/ENSG00000168610/ENSG00000100234/ENSG00000088305/ENSG00000115904/ENSG00000005339/ENSG00000100393/ENSG00000197943/ENSG00000101224/ENSG00000124762/ENSG00000158402/ENSG00000115419/ENSG00000150593…	CYP1B1/BMF/NOTCH3/PLAU/PIM1/HMOX1/NOTCH1/MDM2/VEGFA/ITGA5/FGFR3/TNC/RPS6KA5/STAT3/TIMP3/DNMT3B/SOS1/CREBBP/EP300/PLCG2/CDC25B/CDKN1A/CDC25C/GLS/PDCD4/EGFR/BMPR2/SOS2/KRAS/ERBB3/IRS2/SOCS1/PDGFB/BCL2L11/WNT3A/MIR30C2/ROCK1/MTOR/PIK3CA	hsa:1545/hsa:90427/hsa:4854/hsa:5328/hsa:5292/hsa:3162/hsa:4851/hsa:4193/hsa:7422/hsa:3678/hsa:2261/hsa:3371/hsa:9252/hsa:6774/hsa:7078/hsa:1789/hsa:6654/hsa:1387/hsa:2033/hsa:5336/hsa:994/hsa:1026/hsa:995/hsa:2744/hsa:27250/hsa:1956/hsa:659/hsa:6655/hsa:3845/hsa:2065/hsa:8660/hsa:8651/hsa:5155/hsa:10018/hsa:89780/hsa:407032/hsa:6093/hsa:2475/hsa:5290	39
hsa00533	Glycosaminoglycan biosynthesis - keratan sulfate	5/1092	13/5709	0.084486	0.308557	ENSG00000033170/ENSG00000086062/ENSG00000183196/ENSG00000170340/ENSG00000156966	FUT8/B4GALT1/CHST6/B3GNT2/B3GNT7	hsa:2530/hsa:2683/hsa:4166/hsa:10678/hsa:93010	5
hsa05146	Amoebiasis	20/1092	77/5709	0.0853748	0.308557	ENSG00000136244/ENSG00000169429/ENSG00000170458/ENSG00000172037/ENSG00000081181/ENSG00000111540/ENSG00000108821/ENSG00000141404/ENSG00000137462/ENSG00000130702/ENSG00000168542/ENSG00000136869/ENSG00000197641/ENSG00000035403/ENSG00000081052/ENSG00000106211/ENSG00000142875/ENSG00000145675/ENSG00000051382/ENSG00000121879	IL6/CXCL8/CD14/LAMB2/ARG2/RAB5B/COL1A1/GNAL/TLR2/LAMA5/COL3A1/TLR4/SERPINB13/VCL/COL4A4/HSPB1/PRKACB/PIK3R1/PIK3CB/PIK3CA	hsa:3569/hsa:3576/hsa:929/hsa:3913/hsa:384/hsa:5869/hsa:1277/hsa:2774/hsa:7097/hsa:3911/hsa:1281/hsa:7099/hsa:5275/hsa:7414/hsa:1286/hsa:3315/hsa:5567/hsa:5295/hsa:5291/hsa:5290	20
hsa00410	beta-Alanine metabolism	9/1092	29/5709	0.0861555	0.308557	ENSG00000108602/ENSG00000132746/ENSG00000184254/ENSG00000119711/ENSG00000100024/ENSG00000183044/ENSG00000103150/ENSG00000006534/ENSG00000111275	ALDH3A1/ALDH3B2/ALDH1A3/ALDH6A1/UPB1/ABAT/MLYCD/ALDH3B1/ALDH2	hsa:218/hsa:222/hsa:220/hsa:4329/hsa:51733/hsa:18/hsa:23417/hsa:221/hsa:217	9
hsa00340	Histidine metabolism	6/1092	17/5709	0.0884593	0.313166	ENSG00000108602/ENSG00000002726/ENSG00000132746/ENSG00000184254/ENSG00000006534/ENSG00000111275	ALDH3A1/AOC1/ALDH3B2/ALDH1A3/ALDH3B1/ALDH2	hsa:218/hsa:26/hsa:222/hsa:220/hsa:221/hsa:217	6
hsa05140	Leishmaniasis	13/1092	47/5709	0.0990517	0.346681	ENSG00000116701/ENSG00000115415/ENSG00000100906/ENSG00000172936/ENSG00000137462/ENSG00000162434/ENSG00000125730/ENSG00000170345/ENSG00000177606/ENSG00000136869/ENSG00000096968/ENSG00000055208/ENSG00000027697	NCF2/STAT1/NFKBIA/MYD88/TLR2/JAK1/C3/FOS/JUN/TLR4/JAK2/TAB2/IFNGR1	hsa:4688/hsa:6772/hsa:4792/hsa:4615/hsa:7097/hsa:3716/hsa:718/hsa:2353/hsa:3725/hsa:7099/hsa:3717/hsa:23118/hsa:3459	13
hsa05133	Pertussis	17/1092	65/5709	0.101447	0.351073	ENSG00000178372/ENSG00000136244/ENSG00000169429/ENSG00000125347/ENSG00000170458/ENSG00000161638/ENSG00000172936/ENSG00000109339/ENSG00000182326/ENSG00000125730/ENSG00000170345/ENSG00000177606/ENSG00000136869/ENSG00000166278/ENSG00000159403/ENSG00000127666/ENSG00000137752	CALML5/IL6/CXCL8/IRF1/CD14/ITGA5/MYD88/MAPK10/C1S/C3/FOS/JUN/TLR4/C2/C1R/TICAM1/CASP1	hsa:51806/hsa:3569/hsa:3576/hsa:3659/hsa:929/hsa:3678/hsa:4615/hsa:5602/hsa:716/hsa:718/hsa:2353/hsa:3725/hsa:7099/hsa:717/hsa:715/hsa:148022/hsa:834	17
hsa00512	Mucin type O-glycan biosynthesis	8/1092	26/5709	0.107036	0.360036	ENSG00000136542/ENSG00000158470/ENSG00000140297/ENSG00000176928/ENSG00000070526/ENSG00000119514/ENSG00000139629/ENSG00000182870	GALNT5/B4GALT5/GCNT3/GCNT4/ST6GALNAC1/GALNT12/GALNT6/GALNT9	hsa:11227/hsa:9334/hsa:9245/hsa:51301/hsa:55808/hsa:79695/hsa:11226/hsa:50614	8
hsa05150	Staphylococcus aureus infection	8/1092	26/5709	0.107036	0.360036	ENSG00000243649/ENSG00000090339/ENSG00000182326/ENSG00000125730/ENSG00000169403/ENSG00000166278/ENSG00000159403/ENSG00000197405	CFB/ICAM1/C1S/C3/PTAFR/C2/C1R/C5AR1	hsa:629/hsa:3383/hsa:716/hsa:718/hsa:5724/hsa:717/hsa:715/hsa:728	8
hsa05223	Non-small cell lung cancer	16/1092	61/5709	0.107543	0.360036	ENSG00000126561/ENSG00000077092/ENSG00000266094/ENSG00000168610/ENSG00000115904/ENSG00000197943/ENSG00000186350/ENSG00000124762/ENSG00000146648/ENSG00000100485/ENSG00000133703/ENSG00000118689/ENSG00000145675/ENSG00000051382/ENSG00000157764/ENSG00000121879	STAT5A/RARB/RASSF5/STAT3/SOS1/PLCG2/RXRA/CDKN1A/EGFR/SOS2/KRAS/FOXO3/PIK3R1/PIK3CB/BRAF/PIK3CA	hsa:6776/hsa:5915/hsa:83593/hsa:6774/hsa:6654/hsa:5336/hsa:6256/hsa:1026/hsa:1956/hsa:6655/hsa:3845/hsa:2309/hsa:5295/hsa:5291/hsa:673/hsa:5290	16
hsa00830	Retinol metabolism	11/1092	39/5709	0.110112	0.364672	ENSG00000140465/ENSG00000128918/ENSG00000160870/ENSG00000167600/ENSG00000135697/ENSG00000042445/ENSG00000162496/ENSG00000072042/ENSG00000170786/ENSG00000121039/ENSG00000025423	CYP1A1/ALDH1A2/CYP3A7/CYP2S1/BCO1/RETSAT/DHRS3/RDH11/SDR16C5/RDH10/HSD17B6	hsa:1543/hsa:8854/hsa:1551/hsa:29785/hsa:53630/hsa:54884/hsa:9249/hsa:51109/hsa:195814/hsa:157506/hsa:8630	11
hsa04964	Proximal tubule bicarbonate reclamation	5/1092	14/5709	0.111549	0.365501	ENSG00000143153/ENSG00000104267/ENSG00000100889/ENSG00000163399/ENSG00000115419	ATP1B1/CA2/PCK2/ATP1A1/GLS	hsa:481/hsa:760/hsa:5106/hsa:476/hsa:2744	5
hsa05134	Legionellosis	13/1092	48/5709	0.113226	0.366844	ENSG00000136244/ENSG00000169429/ENSG00000126803/ENSG00000170458/ENSG00000100906/ENSG00000172936/ENSG00000137462/ENSG00000125730/ENSG00000099968/ENSG00000136869/ENSG00000077150/ENSG00000137752/ENSG00000101210	IL6/CXCL8/HSPA2/CD14/NFKBIA/MYD88/TLR2/C3/BCL2L13/TLR4/NFKB2/CASP1/EEF1A2	hsa:3569/hsa:3576/hsa:3306/hsa:929/hsa:4792/hsa:4615/hsa:7097/hsa:718/hsa:23786/hsa:7099/hsa:4791/hsa:834/hsa:1917	13
hsa04024	cAMP signaling pathway	36/1092	155/5709	0.114341	0.366844	ENSG00000143153/ENSG00000178372/ENSG00000182782/ENSG00000255398/ENSG00000134215/ENSG00000100906/ENSG00000148660/ENSG00000186951/ENSG00000182158/ENSG00000065989/ENSG00000005339/ENSG00000161533/ENSG00000058668/ENSG00000163399/ENSG00000075651/ENSG00000100393/ENSG00000174233/ENSG00000109339/ENSG00000126262/ENSG00000170345/ENSG00000185920/ENSG00000177606/ENSG00000169252/ENSG00000156299/ENSG00000142875…	ATP1B1/CALML5/HCAR2/HCAR3/VAV3/NFKBIA/CAMK2G/PPARA/CREB3L2/PDE4A/CREBBP/ACOX1/ATP2B4/ATP1A1/PLD1/EP300/ADCY6/MAPK10/FFAR2/FOS/PTCH1/JUN/ADRB2/TIAM1/PRKACB/CREB3L3/CREB1/CNGB1/ROCK1/PIK3R1/CAMK2A/HTR1D/PIK3CB/BRAF/ADCY7/PIK3CA	hsa:481/hsa:51806/hsa:338442/hsa:8843/hsa:10451/hsa:4792/hsa:818/hsa:5465/hsa:64764/hsa:5141/hsa:1387/hsa:51/hsa:493/hsa:476/hsa:5337/hsa:2033/hsa:112/hsa:5602/hsa:2867/hsa:2353/hsa:5727/hsa:3725/hsa:154/hsa:7074/hsa:5567/hsa:84699/hsa:1385/hsa:1258/hsa:6093/hsa:5295/hsa:815/hsa:3352/hsa:5291/hsa:673/hsa:113/hsa:5290	36
hsa02010	ABC transporters	10/1092	35/5709	0.115951	0.368173	ENSG00000154263/ENSG00000108846/ENSG00000144452/ENSG00000160179/ENSG00000101986/ENSG00000154265/ENSG00000114770/ENSG00000023839/ENSG00000107331/ENSG00000064687	ABCA10/ABCC3/ABCA12/ABCG1/ABCD1/ABCA5/ABCC5/ABCC2/ABCA2/ABCA7	hsa:10349/hsa:8714/hsa:26154/hsa:9619/hsa:215/hsa:23461/hsa:10057/hsa:1244/hsa:20/hsa:10347	10
hsa04136	Autophagy - other	9/1092	31/5709	0.121916	0.379295	ENSG00000139112/ENSG00000070540/ENSG00000198925/ENSG00000083290/ENSG00000181652/ENSG00000066739/ENSG00000110046/ENSG00000175224/ENSG00000198793	GABARAPL1/WIPI1/ATG9A/ULK2/ATG9B/ATG2B/ATG2A/ATG13/MTOR	hsa:23710/hsa:55062/hsa:79065/hsa:9706/hsa:285973/hsa:55102/hsa:23130/hsa:9776/hsa:2475	9
hsa04215	Apoptosis - multiple species	9/1092	31/5709	0.121916	0.379295	ENSG00000023445/ENSG00000105327/ENSG00000064300/ENSG00000109339/ENSG00000115760/ENSG00000184047/ENSG00000108387/ENSG00000153094/ENSG00000141682	BIRC3/BBC3/NGFR/MAPK10/BIRC6/DIABLO/SEPT4/BCL2L11/PMAIP1	hsa:330/hsa:27113/hsa:4804/hsa:5602/hsa:57448/hsa:56616/hsa:5414/hsa:10018/hsa:5366	9
hsa04550	Signaling pathways regulating pluripotency of stem cells	29/1092	123/5709	0.125774	0.383547	ENSG00000162552/ENSG00000136826/ENSG00000163083/ENSG00000068078/ENSG00000138685/ENSG00000168610/ENSG00000161202/ENSG00000135925/ENSG00000111432/ENSG00000166949/ENSG00000155760/ENSG00000136603/ENSG00000162434/ENSG00000007372/ENSG00000163251/ENSG00000170365/ENSG00000204217/ENSG00000133703/ENSG00000174804/ENSG00000143379/ENSG00000107779/ENSG00000096968/ENSG00000154342/ENSG00000083168/ENSG00000145675…	WNT4/KLF4/INHBB/FGFR3/FGF2/STAT3/DVL3/WNT10A/FZD10/SMAD3/FZD7/SKIL/JAK1/PAX6/FZD5/SMAD1/BMPR2/KRAS/FZD4/SETDB1/BMPR1A/JAK2/WNT3A/KAT6A/PIK3R1/ACVR2B/PIK3CB/JARID2/PIK3CA	hsa:54361/hsa:9314/hsa:3625/hsa:2261/hsa:2247/hsa:6774/hsa:1857/hsa:80326/hsa:11211/hsa:4088/hsa:8324/hsa:6498/hsa:3716/hsa:5080/hsa:7855/hsa:4086/hsa:659/hsa:3845/hsa:8322/hsa:9869/hsa:657/hsa:3717/hsa:89780/hsa:7994/hsa:5295/hsa:93/hsa:5291/hsa:3720/hsa:5290	29
hsa05226	Gastric cancer	29/1092	123/5709	0.125774	0.383547	ENSG00000147883/ENSG00000077092/ENSG00000162552/ENSG00000173801/ENSG00000138685/ENSG00000115904/ENSG00000161202/ENSG00000135925/ENSG00000111432/ENSG00000166949/ENSG00000155760/ENSG00000109458/ENSG00000039068/ENSG00000186350/ENSG00000124762/ENSG00000163251/ENSG00000146648/ENSG00000162337/ENSG00000152284/ENSG00000100485/ENSG00000133703/ENSG00000174804/ENSG00000165879/ENSG00000154342/ENSG00000145675…	CDKN2B/RARB/WNT4/JUP/FGF2/SOS1/DVL3/WNT10A/FZD10/SMAD3/FZD7/GAB1/CDH1/RXRA/CDKN1A/FZD5/EGFR/LRP5/TCF7L1/SOS2/KRAS/FZD4/FRAT1/WNT3A/PIK3R1/PIK3CB/BRAF/MTOR/PIK3CA	hsa:1030/hsa:5915/hsa:54361/hsa:3728/hsa:2247/hsa:6654/hsa:1857/hsa:80326/hsa:11211/hsa:4088/hsa:8324/hsa:2549/hsa:999/hsa:6256/hsa:1026/hsa:7855/hsa:1956/hsa:4041/hsa:83439/hsa:6655/hsa:3845/hsa:8322/hsa:10023/hsa:89780/hsa:5295/hsa:5291/hsa:673/hsa:2475/hsa:5290	29
hsa04657	IL-17 signaling pathway	20/1092	81/5709	0.128458	0.384322	ENSG00000137745/ENSG00000136244/ENSG00000125740/ENSG00000169429/ENSG00000102970/ENSG00000196611/ENSG00000115009/ENSG00000169245/ENSG00000100906/ENSG00000130522/ENSG00000143546/ENSG00000157625/ENSG00000109339/ENSG00000263528/ENSG00000163220/ENSG00000170345/ENSG00000177606/ENSG00000148346/ENSG00000124391/ENSG00000055208	MMP13/IL6/FOSB/CXCL8/CCL17/MMP1/CCL20/CXCL10/NFKBIA/JUND/S100A8/TAB3/MAPK10/IKBKE/S100A9/FOS/JUN/LCN2/IL17C/TAB2	hsa:4322/hsa:3569/hsa:2354/hsa:3576/hsa:6361/hsa:4312/hsa:6364/hsa:3627/hsa:4792/hsa:3727/hsa:6279/hsa:257397/hsa:5602/hsa:9641/hsa:6280/hsa:2353/hsa:3725/hsa:3934/hsa:27189/hsa:23118	20
hsa00561	Glycerolipid metabolism	13/1092	49/5709	0.128523	0.384322	ENSG00000085662/ENSG00000162407/ENSG00000198074/ENSG00000134324/ENSG00000101577/ENSG00000067113/ENSG00000170835/ENSG00000177666/ENSG00000100344/ENSG00000132793/ENSG00000101670/ENSG00000111275/ENSG00000145214	AKR1B1/PLPP3/AKR1B10/LPIN1/LPIN2/PLPP1/CEL/PNPLA2/PNPLA3/LPIN3/LIPG/ALDH2/DGKQ	hsa:231/hsa:8613/hsa:57016/hsa:23175/hsa:9663/hsa:8611/hsa:1056/hsa:57104/hsa:80339/hsa:64900/hsa:9388/hsa:217/hsa:1609	13
hsa04974	Protein digestion and absorption	16/1092	63/5709	0.13434	0.397852	ENSG00000143153/ENSG00000155465/ENSG00000111799/ENSG00000092068/ENSG00000134294/ENSG00000164626/ENSG00000197635/ENSG00000163399/ENSG00000108821/ENSG00000088386/ENSG00000130234/ENSG00000168542/ENSG00000106688/ENSG00000081052/ENSG00000182871/ENSG00000105281	ATP1B1/SLC7A7/COL12A1/SLC7A8/SLC38A2/KCNK5/DPP4/ATP1A1/COL1A1/SLC15A1/ACE2/COL3A1/SLC1A1/COL4A4/COL18A1/SLC1A5	hsa:481/hsa:9056/hsa:1303/hsa:23428/hsa:54407/hsa:8645/hsa:1803/hsa:476/hsa:1277/hsa:6564/hsa:59272/hsa:1281/hsa:6505/hsa:1286/hsa:80781/hsa:6510	16
hsa01212	Fatty acid metabolism	12/1092	45/5709	0.136552	0.399231	ENSG00000099194/ENSG00000151726/ENSG00000221988/ENSG00000161533/ENSG00000134824/ENSG00000197142/ENSG00000123983/ENSG00000169710/ENSG00000149485/ENSG00000196177/ENSG00000110090/ENSG00000205560	SCD/ACSL1/PPT2/ACOX1/FADS2/ACSL5/ACSL3/FASN/FADS1/ACADSB/CPT1A/CPT1B	hsa:6319/hsa:2180/hsa:9374/hsa:51/hsa:9415/hsa:51703/hsa:2181/hsa:2194/hsa:3992/hsa:36/hsa:1374/hsa:1375	12
hsa04310	Wnt signaling pathway	30/1092	129/5709	0.137979	0.399231	ENSG00000162552/ENSG00000162738/ENSG00000185269/ENSG00000148660/ENSG00000005339/ENSG00000161202/ENSG00000135925/ENSG00000080815/ENSG00000111432/ENSG00000166949/ENSG00000119509/ENSG00000100393/ENSG00000155760/ENSG00000163251/ENSG00000109339/ENSG00000101849/ENSG00000100592/ENSG00000162337/ENSG00000177606/ENSG00000072736/ENSG00000100968/ENSG00000152284/ENSG00000104332/ENSG00000174804/ENSG00000165879…	WNT4/VANGL2/NOTUM/CAMK2G/CREBBP/DVL3/WNT10A/PSEN1/FZD10/SMAD3/INVS/EP300/FZD7/FZD5/MAPK10/TBL1X/DAAM1/LRP5/JUN/NFATC3/NFATC4/TCF7L1/SFRP1/FZD4/FRAT1/CHD8/PRKACB/WNT3A/PPARD/CAMK2A	hsa:54361/hsa:57216/hsa:147111/hsa:818/hsa:1387/hsa:1857/hsa:80326/hsa:5663/hsa:11211/hsa:4088/hsa:27130/hsa:2033/hsa:8324/hsa:7855/hsa:5602/hsa:6907/hsa:23002/hsa:4041/hsa:3725/hsa:4775/hsa:4776/hsa:83439/hsa:6422/hsa:8322/hsa:10023/hsa:57680/hsa:5567/hsa:89780/hsa:5467/hsa:815	30
hsa05340	Primary immunodeficiency	6/1092	19/5709	0.138694	0.399231	ENSG00000143390/ENSG00000179583/ENSG00000182866/ENSG00000101017/ENSG00000168685/ENSG00000152457	RFX5/CIITA/LCK/CD40/IL7R/DCLRE1C	hsa:5993/hsa:4261/hsa:3932/hsa:958/hsa:3575/hsa:64421	6
hsa00061	Fatty acid biosynthesis	4/1092	11/5709	0.14216	0.40192	ENSG00000151726/ENSG00000197142/ENSG00000123983/ENSG00000169710	ACSL1/ACSL5/ACSL3/FASN	hsa:2180/hsa:51703/hsa:2181/hsa:2194	4
hsa04062	Chemokine signaling pathway	32/1092	139/5709	0.142238	0.40192	ENSG00000137486/ENSG00000169429/ENSG00000102970/ENSG00000134215/ENSG00000170581/ENSG00000006606/ENSG00000006210/ENSG00000115009/ENSG00000115415/ENSG00000169245/ENSG00000100906/ENSG00000168610/ENSG00000115904/ENSG00000174233/ENSG00000127928/ENSG00000197122/ENSG00000100485/ENSG00000133703/ENSG00000096968/ENSG00000102962/ENSG00000156299/ENSG00000183625/ENSG00000142875/ENSG00000118689/ENSG00000168243…	ARRB1/CXCL8/CCL17/VAV3/STAT2/CCL26/CX3CL1/CCL20/STAT1/CXCL10/NFKBIA/STAT3/SOS1/ADCY6/GNGT1/SRC/SOS2/KRAS/JAK2/CCL22/TIAM1/CCR3/PRKACB/FOXO3/GNG4/ROCK1/PIK3R1/CCR1/PIK3CB/BRAF/ADCY7/PIK3CA	hsa:408/hsa:3576/hsa:6361/hsa:10451/hsa:6773/hsa:10344/hsa:6376/hsa:6364/hsa:6772/hsa:3627/hsa:4792/hsa:6774/hsa:6654/hsa:112/hsa:2792/hsa:6714/hsa:6655/hsa:3845/hsa:3717/hsa:6367/hsa:7074/hsa:1232/hsa:5567/hsa:2309/hsa:2786/hsa:6093/hsa:5295/hsa:1230/hsa:5291/hsa:673/hsa:113/hsa:5290	32
hsa04022	cGMP-PKG signaling pathway	30/1092	130/5709	0.148194	0.41159	ENSG00000143153/ENSG00000178372/ENSG00000135643/ENSG00000074370/ENSG00000170214/ENSG00000136160/ENSG00000184160/ENSG00000182158/ENSG00000058668/ENSG00000163399/ENSG00000006704/ENSG00000168398/ENSG00000174233/ENSG00000171105/ENSG00000186642/ENSG00000072736/ENSG00000100968/ENSG00000068305/ENSG00000164867/ENSG00000169252/ENSG00000138735/ENSG00000185950/ENSG00000263001/ENSG00000145949/ENSG00000060566…	ATP1B1/CALML5/KCNMB4/ATP2A3/ADRA1B/EDNRB/ADRA2C/CREB3L2/ATP2B4/ATP1A1/GTF2IRD1/BDKRB2/ADCY6/INSR/PDE2A/NFATC3/NFATC4/MEF2A/NOS3/ADRB2/PDE5A/IRS2/GTF2I/MYLK4/CREB3L3/CREB1/CNGB1/ITPR2/ROCK1/ADCY7	hsa:481/hsa:51806/hsa:27345/hsa:489/hsa:147/hsa:1910/hsa:152/hsa:64764/hsa:493/hsa:476/hsa:9569/hsa:624/hsa:112/hsa:3643/hsa:5138/hsa:4775/hsa:4776/hsa:4205/hsa:4846/hsa:154/hsa:8654/hsa:8660/hsa:2969/hsa:340156/hsa:84699/hsa:1385/hsa:1258/hsa:3709/hsa:6093/hsa:113	30
hsa04810	Regulation of actin cytoskeleton	42/1092	188/5709	0.148333	0.41159	ENSG00000129675/ENSG00000105357/ENSG00000115221/ENSG00000105855/ENSG00000134215/ENSG00000138448/ENSG00000161638/ENSG00000068078/ENSG00000148180/ENSG00000138685/ENSG00000115904/ENSG00000055163/ENSG00000115020/ENSG00000164171/ENSG00000196914/ENSG00000154380/ENSG00000127084/ENSG00000168398/ENSG00000213949/ENSG00000136002/ENSG00000146648/ENSG00000172830/ENSG00000197122/ENSG00000143127/ENSG00000100485…	ARHGEF6/MYH14/ITGB6/ITGB8/VAV3/ITGAV/ITGA5/FGFR3/GSN/FGF2/SOS1/CYFIP2/PIKFYVE/ITGA2/ARHGEF12/ENAH/FGD3/BDKRB2/ITGA1/ARHGEF4/EGFR/SSH3/SRC/ITGA10/SOS2/PPP1R12B/KRAS/PIP4K2C/ARHGAP35/PAK6/LPAR5/VCL/ITGA6/PDGFB/TIAM1/MYLK4/ROCK1/PIK3R1/PIK3CB/BRAF/PIP5K1C/PIK3CA	hsa:9459/hsa:79784/hsa:3694/hsa:3696/hsa:10451/hsa:3685/hsa:3678/hsa:2261/hsa:2934/hsa:2247/hsa:6654/hsa:26999/hsa:200576/hsa:3673/hsa:23365/hsa:55740/hsa:89846/hsa:624/hsa:3672/hsa:50649/hsa:1956/hsa:54961/hsa:6714/hsa:8515/hsa:6655/hsa:4660/hsa:3845/hsa:79837/hsa:2909/hsa:106821730/hsa:57121/hsa:7414/hsa:3655/hsa:5155/hsa:7074/hsa:340156/hsa:6093/hsa:5295/hsa:5291/hsa:673/hsa:23396/hsa:5290	42
hsa04072	Phospholipase D signaling pathway	28/1092	121/5709	0.154426	0.424673	ENSG00000169429/ENSG00000162407/ENSG00000106976/ENSG00000115904/ENSG00000075651/ENSG00000197943/ENSG00000067113/ENSG00000109458/ENSG00000174233/ENSG00000146648/ENSG00000063176/ENSG00000171105/ENSG00000100485/ENSG00000133703/ENSG00000124493/ENSG00000184574/ENSG00000100055/ENSG00000100311/ENSG00000165025/ENSG00000145675/ENSG00000145214/ENSG00000051382/ENSG00000103197/ENSG00000121281/ENSG00000079805…	CXCL8/PLPP3/DNM1/SOS1/PLD1/PLCG2/PLPP1/GAB1/ADCY6/EGFR/SPHK2/INSR/SOS2/KRAS/GRM4/LPAR5/CYTH4/PDGFB/SYK/PIK3R1/DGKQ/PIK3CB/TSC2/ADCY7/DNM2/PIP5K1C/MTOR/PIK3CA	hsa:3576/hsa:8613/hsa:1759/hsa:6654/hsa:5337/hsa:5336/hsa:8611/hsa:2549/hsa:112/hsa:1956/hsa:56848/hsa:3643/hsa:6655/hsa:3845/hsa:2914/hsa:57121/hsa:27128/hsa:5155/hsa:6850/hsa:5295/hsa:1609/hsa:5291/hsa:7249/hsa:113/hsa:1785/hsa:23396/hsa:2475/hsa:5290	28
hsa00601	Glycosphingolipid biosynthesis - lacto and neolacto series	7/1092	24/5709	0.159219	0.433978	ENSG00000175164/ENSG00000128274/ENSG00000086062/ENSG00000176920/ENSG00000170340/ENSG00000179913/ENSG00000176597	ABO/A4GALT/B4GALT1/FUT2/B3GNT2/B3GNT3/B3GNT5	hsa:28/hsa:53947/hsa:2683/hsa:2524/hsa:10678/hsa:10331/hsa:84002	7
hsa05214	Glioma	16/1092	65/5709	0.164581	0.444658	ENSG00000178372/ENSG00000135679/ENSG00000148660/ENSG00000115904/ENSG00000197943/ENSG00000124762/ENSG00000146648/ENSG00000100485/ENSG00000133703/ENSG00000100311/ENSG00000145675/ENSG00000070808/ENSG00000051382/ENSG00000157764/ENSG00000198793/ENSG00000121879	CALML5/MDM2/CAMK2G/SOS1/PLCG2/CDKN1A/EGFR/SOS2/KRAS/PDGFB/PIK3R1/CAMK2A/PIK3CB/BRAF/MTOR/PIK3CA	hsa:51806/hsa:4193/hsa:818/hsa:6654/hsa:5336/hsa:1026/hsa:1956/hsa:6655/hsa:3845/hsa:5155/hsa:5295/hsa:815/hsa:5291/hsa:673/hsa:2475/hsa:5290	16
hsa04972	Pancreatic secretion	14/1092	56/5709	0.169362	0.451808	ENSG00000143153/ENSG00000158786/ENSG00000074370/ENSG00000064651/ENSG00000105514/ENSG00000104267/ENSG00000058668/ENSG00000163399/ENSG00000170835/ENSG00000174233/ENSG00000137975/ENSG00000162341/ENSG00000123104/ENSG00000121281	ATP1B1/PLA2G2F/ATP2A3/SLC12A2/RAB3D/CA2/ATP2B4/ATP1A1/CEL/ADCY6/CLCA2/TPCN2/ITPR2/ADCY7	hsa:481/hsa:64600/hsa:489/hsa:6558/hsa:9545/hsa:760/hsa:493/hsa:476/hsa:1056/hsa:112/hsa:9635/hsa:219931/hsa:3709/hsa:113	14
hsa04976	Bile secretion	12/1092	47/5709	0.173362	0.451808	ENSG00000143153/ENSG00000108846/ENSG00000130164/ENSG00000113161/ENSG00000104267/ENSG00000163399/ENSG00000023839/ENSG00000186350/ENSG00000143819/ENSG00000174233/ENSG00000142875/ENSG00000121281	ATP1B1/ABCC3/LDLR/HMGCR/CA2/ATP1A1/ABCC2/RXRA/EPHX1/ADCY6/PRKACB/ADCY7	hsa:481/hsa:8714/hsa:3949/hsa:3156/hsa:760/hsa:476/hsa:1244/hsa:6256/hsa:2052/hsa:112/hsa:5567/hsa:113	12
hsa04670	Leukocyte transendothelial migration	22/1092	94/5709	0.174895	0.451808	ENSG00000179776/ENSG00000163347/ENSG00000261371/ENSG00000116701/ENSG00000113946/ENSG00000090339/ENSG00000134215/ENSG00000266094/ENSG00000197943/ENSG00000189143/ENSG00000213937/ENSG00000198561/ENSG00000165215/ENSG00000253958/ENSG00000160007/ENSG00000035403/ENSG00000154721/ENSG00000067900/ENSG00000100852/ENSG00000145675/ENSG00000051382/ENSG00000121879	CDH5/CLDN1/PECAM1/NCF2/CLDN16/ICAM1/VAV3/RASSF5/PLCG2/CLDN4/CLDN9/CTNND1/CLDN3/CLDN23/ARHGAP35/VCL/JAM2/ROCK1/ARHGAP5/PIK3R1/PIK3CB/PIK3CA	hsa:1003/hsa:9076/hsa:5175/hsa:4688/hsa:10686/hsa:3383/hsa:10451/hsa:83593/hsa:5336/hsa:1364/hsa:9080/hsa:1500/hsa:1365/hsa:137075/hsa:2909/hsa:7414/hsa:58494/hsa:6093/hsa:394/hsa:5295/hsa:5291/hsa:5290	22
hsa04742	Taste transduction	10/1092	38/5709	0.175835	0.451808	ENSG00000166828/ENSG00000111319/ENSG00000164626/ENSG00000174233/ENSG00000168447/ENSG00000124493/ENSG00000153253/ENSG00000142875/ENSG00000127364/ENSG00000179546	SCNN1G/SCNN1A/KCNK5/ADCY6/SCNN1B/GRM4/SCN3A/PRKACB/TAS2R4/HTR1D	hsa:6340/hsa:6337/hsa:8645/hsa:112/hsa:6338/hsa:2914/hsa:6328/hsa:5567/hsa:50832/hsa:3352	10
hsa00450	Selenocompound metabolism	5/1092	16/5709	0.176029	0.451808	ENSG00000116761/ENSG00000198431/ENSG00000166986/ENSG00000109618/ENSG00000137944	CTH/TXNRD1/MARS/SEPSECS/KYAT3	hsa:1491/hsa:7296/hsa:4141/hsa:51091/hsa:56267	5
hsa04977	Vitamin digestion and absorption	5/1092	16/5709	0.176029	0.451808	ENSG00000101276/ENSG00000169814/ENSG00000107611/ENSG00000163803/ENSG00000117479	SLC52A3/BTD/CUBN/PLB1/SLC19A2	hsa:113278/hsa:686/hsa:8029/hsa:151056/hsa:10560	5
hsa04722	Neurotrophin signaling pathway	26/1092	114/5709	0.185637	0.472531	ENSG00000178372/ENSG00000100906/ENSG00000111252/ENSG00000148660/ENSG00000134070/ENSG00000100784/ENSG00000107263/ENSG00000115904/ENSG00000080815/ENSG00000064300/ENSG00000197943/ENSG00000109458/ENSG00000166225/ENSG00000134243/ENSG00000109339/ENSG00000095015/ENSG00000177606/ENSG00000100485/ENSG00000133703/ENSG00000118689/ENSG00000145675/ENSG00000070808/ENSG00000051382/ENSG00000157764/ENSG00000121879…	CALML5/NFKBIA/SH2B3/CAMK2G/IRAK2/RPS6KA5/RAPGEF1/SOS1/PSEN1/NGFR/PLCG2/GAB1/FRS2/SORT1/MAPK10/MAP3K1/JUN/SOS2/KRAS/FOXO3/PIK3R1/CAMK2A/PIK3CB/BRAF/PIK3CA/MAP3K5	hsa:51806/hsa:4792/hsa:10019/hsa:818/hsa:3656/hsa:9252/hsa:2889/hsa:6654/hsa:5663/hsa:4804/hsa:5336/hsa:2549/hsa:10818/hsa:6272/hsa:5602/hsa:4214/hsa:3725/hsa:6655/hsa:3845/hsa:2309/hsa:5295/hsa:815/hsa:5291/hsa:673/hsa:5290/hsa:4217	26
hsa04020	Calcium signaling pathway	31/1092	139/5709	0.194829	0.491041	ENSG00000178372/ENSG00000135124/ENSG00000099957/ENSG00000074370/ENSG00000170214/ENSG00000136160/ENSG00000148660/ENSG00000058668/ENSG00000197943/ENSG00000141404/ENSG00000168398/ENSG00000167323/ENSG00000146648/ENSG00000063176/ENSG00000164867/ENSG00000169252/ENSG00000161714/ENSG00000169403/ENSG00000160951/ENSG00000065361/ENSG00000100346/ENSG00000145949/ENSG00000142875/ENSG00000143772/ENSG00000086544…	CALML5/P2RX4/P2RX6/ATP2A3/ADRA1B/EDNRB/CAMK2G/ATP2B4/PLCG2/GNAL/BDKRB2/STIM1/EGFR/SPHK2/NOS3/ADRB2/PLCD3/PTAFR/PTGER1/ERBB3/CACNA1I/MYLK4/PRKACB/ITPKB/ITPKC/LTB4R2/ITPR2/CAMK2A/PLCD1/RYR3/ADCY7	hsa:51806/hsa:5025/hsa:9127/hsa:489/hsa:147/hsa:1910/hsa:818/hsa:493/hsa:5336/hsa:2774/hsa:624/hsa:6786/hsa:1956/hsa:56848/hsa:4846/hsa:154/hsa:113026/hsa:5724/hsa:5731/hsa:2065/hsa:8911/hsa:340156/hsa:5567/hsa:3707/hsa:80271/hsa:56413/hsa:3709/hsa:815/hsa:5333/hsa:6263/hsa:113	31
hsa00600	Sphingolipid metabolism	10/1092	39/5709	0.198498	0.491041	ENSG00000090661/ENSG00000162407/ENSG00000168350/ENSG00000177076/ENSG00000067113/ENSG00000100299/ENSG00000126821/ENSG00000063176/ENSG00000166224/ENSG00000204099	CERS4/PLPP3/DEGS2/ACER2/PLPP1/ARSA/SGPP1/SPHK2/SGPL1/NEU4	hsa:79603/hsa:8613/hsa:123099/hsa:340485/hsa:8611/hsa:410/hsa:81537/hsa:56848/hsa:8879/hsa:129807	10
hsa00980	Metabolism of xenobiotics by cytochrome P450	10/1092	39/5709	0.198498	0.491041	ENSG00000187134/ENSG00000140465/ENSG00000108602/ENSG00000138061/ENSG00000132746/ENSG00000184254/ENSG00000167600/ENSG00000143819/ENSG00000006534/ENSG00000085871	AKR1C1/CYP1A1/ALDH3A1/CYP1B1/ALDH3B2/ALDH1A3/CYP2S1/EPHX1/ALDH3B1/MGST2	hsa:1645/hsa:1543/hsa:218/hsa:1545/hsa:222/hsa:220/hsa:29785/hsa:2052/hsa:221/hsa:4258	10
hsa04672	Intestinal immune network for IgA production	6/1092	21/5709	0.199286	0.491041	ENSG00000136244/ENSG00000160223/ENSG00000277117/ENSG00000164136/ENSG00000101017/ENSG00000048462	IL6/ICOSLG/FP565260.3/IL15/CD40/TNFRSF17	hsa:3569/hsa:23308/hsa:102723996/hsa:3600/hsa:958/hsa:608	6
hsa04623	Cytosolic DNA-sensing pathway	11/1092	44/5709	0.207168	0.506411	ENSG00000136244/ENSG00000107201/ENSG00000169245/ENSG00000100906/ENSG00000160710/ENSG00000185507/ENSG00000184584/ENSG00000088888/ENSG00000263528/ENSG00000124256/ENSG00000137752	IL6/DDX58/CXCL10/NFKBIA/ADAR/IRF7/TMEM173/MAVS/IKBKE/ZBP1/CASP1	hsa:3569/hsa:23586/hsa:3627/hsa:4792/hsa:103/hsa:3665/hsa:340061/hsa:57506/hsa:9641/hsa:81030/hsa:834	11
hsa00592	alpha-Linolenic acid metabolism	5/1092	17/5709	0.212516	0.515394	ENSG00000158786/ENSG00000161533/ENSG00000134824/ENSG00000184381/ENSG00000163803	PLA2G2F/ACOX1/FADS2/PLA2G6/PLB1	hsa:64600/hsa:51/hsa:9415/hsa:8398/hsa:151056	5
hsa05230	Central carbon metabolism in cancer	14/1092	59/5709	0.22593	0.53511	ENSG00000138413/ENSG00000068078/ENSG00000160211/ENSG00000100644/ENSG00000115419/ENSG00000146648/ENSG00000133703/ENSG00000103257/ENSG00000165731/ENSG00000145675/ENSG00000051382/ENSG00000105281/ENSG00000198793/ENSG00000121879	IDH1/FGFR3/G6PD/HIF1A/GLS/EGFR/KRAS/SLC7A5/RET/PIK3R1/PIK3CB/SLC1A5/MTOR/PIK3CA	hsa:3417/hsa:2261/hsa:2539/hsa:3091/hsa:2744/hsa:1956/hsa:3845/hsa:8140/hsa:5979/hsa:5295/hsa:5291/hsa:6510/hsa:2475/hsa:5290	14
hsa00360	Phenylalanine metabolism	4/1092	13/5709	0.226168	0.53511	ENSG00000108602/ENSG00000132746/ENSG00000184254/ENSG00000006534	ALDH3A1/ALDH3B2/ALDH1A3/ALDH3B1	hsa:218/hsa:222/hsa:220/hsa:221	4
hsa05210	Colorectal cancer	19/1092	83/5709	0.226464	0.53511	ENSG00000124882/ENSG00000105327/ENSG00000115904/ENSG00000166949/ENSG00000124762/ENSG00000109339/ENSG00000146648/ENSG00000170345/ENSG00000177606/ENSG00000152284/ENSG00000100485/ENSG00000133703/ENSG00000153094/ENSG00000141682/ENSG00000145675/ENSG00000051382/ENSG00000157764/ENSG00000198793/ENSG00000121879	EREG/BBC3/SOS1/SMAD3/CDKN1A/MAPK10/EGFR/FOS/JUN/TCF7L1/SOS2/KRAS/BCL2L11/PMAIP1/PIK3R1/PIK3CB/BRAF/MTOR/PIK3CA	hsa:2069/hsa:27113/hsa:6654/hsa:4088/hsa:1026/hsa:5602/hsa:1956/hsa:2353/hsa:3725/hsa:83439/hsa:6655/hsa:3845/hsa:10018/hsa:5366/hsa:5295/hsa:5291/hsa:673/hsa:2475/hsa:5290	19
hsa04910	Insulin signaling pathway	27/1092	122/5709	0.227596	0.53511	ENSG00000178372/ENSG00000150907/ENSG00000114423/ENSG00000107263/ENSG00000100889/ENSG00000115904/ENSG00000182473/ENSG00000169710/ENSG00000049769/ENSG00000109339/ENSG00000132825/ENSG00000171105/ENSG00000100485/ENSG00000133703/ENSG00000165458/ENSG00000185950/ENSG00000185338/ENSG00000142875/ENSG00000072310/ENSG00000145675/ENSG00000095637/ENSG00000051382/ENSG00000157764/ENSG00000103197/ENSG00000162409…	CALML5/FOXO1/CBLB/RAPGEF1/PCK2/SOS1/EXOC7/FASN/PPP1R3F/MAPK10/PPP1R3D/INSR/SOS2/KRAS/INPPL1/IRS2/SOCS1/PRKACB/SREBF1/PIK3R1/SORBS1/PIK3CB/BRAF/TSC2/PRKAA2/MTOR/PIK3CA	hsa:51806/hsa:2308/hsa:868/hsa:2889/hsa:5106/hsa:6654/hsa:23265/hsa:2194/hsa:89801/hsa:5602/hsa:5509/hsa:3643/hsa:6655/hsa:3845/hsa:3636/hsa:8660/hsa:8651/hsa:5567/hsa:6720/hsa:5295/hsa:10580/hsa:5291/hsa:673/hsa:7249/hsa:5563/hsa:2475/hsa:5290	27
hsa04217	Necroptosis	30/1092	137/5709	0.231252	0.538833	ENSG00000121858/ENSG00000023445/ENSG00000135821/ENSG00000126561/ENSG00000170581/ENSG00000115415/ENSG00000055332/ENSG00000148660/ENSG00000168610/ENSG00000213928/ENSG00000003402/ENSG00000083799/ENSG00000162434/ENSG00000109339/ENSG00000164342/ENSG00000124256/ENSG00000180573/ENSG00000092098/ENSG00000136869/ENSG00000096968/ENSG00000161905/ENSG00000041880/ENSG00000027697/ENSG00000138378/ENSG00000127666…	TNFSF10/BIRC3/GLUL/STAT5A/STAT2/STAT1/EIF2AK2/CAMK2G/STAT3/IRF9/CFLAR/CYLD/JAK1/MAPK10/TLR3/ZBP1/HIST1H2AC/RNF31/TLR4/JAK2/ALOX15/PARP3/IFNGR1/STAT4/TICAM1/CASP1/CAMK2A/SQSTM1/RBCK1/TYK2	hsa:8743/hsa:330/hsa:2752/hsa:6776/hsa:6773/hsa:6772/hsa:5610/hsa:818/hsa:6774/hsa:10379/hsa:8837/hsa:1540/hsa:3716/hsa:5602/hsa:7098/hsa:81030/hsa:8334/hsa:55072/hsa:7099/hsa:3717/hsa:246/hsa:10039/hsa:3459/hsa:6775/hsa:148022/hsa:834/hsa:815/hsa:8878/hsa:10616/hsa:7297	30
hsa00790	Folate biosynthesis	6/1092	22/5709	0.232678	0.538833	ENSG00000196139/ENSG00000085662/ENSG00000163286/ENSG00000163283/ENSG00000198074/ENSG00000075643	AKR1C3/AKR1B1/ALPG/ALPP/AKR1B10/MOCOS	hsa:8644/hsa:231/hsa:251/hsa:250/hsa:57016/hsa:55034	6
hsa00565	Ether lipid metabolism	9/1092	36/5709	0.239172	0.549739	ENSG00000158786/ENSG00000162407/ENSG00000102886/ENSG00000075651/ENSG00000067113/ENSG00000134255/ENSG00000184381/ENSG00000163803/ENSG00000153982	PLA2G2F/PLPP3/GDPD3/PLD1/PLPP1/CEPT1/PLA2G6/PLB1/GDPD1	hsa:64600/hsa:8613/hsa:79153/hsa:5337/hsa:8611/hsa:10390/hsa:8398/hsa:151056/hsa:284161	9
hsa04912	GnRH signaling pathway	19/1092	84/5709	0.243585	0.555734	ENSG00000178372/ENSG00000157227/ENSG00000148660/ENSG00000115904/ENSG00000075651/ENSG00000174233/ENSG00000109339/ENSG00000095015/ENSG00000146648/ENSG00000197122/ENSG00000177606/ENSG00000100485/ENSG00000133703/ENSG00000113070/ENSG00000108984/ENSG00000142875/ENSG00000123104/ENSG00000070808/ENSG00000121281	CALML5/MMP14/CAMK2G/SOS1/PLD1/ADCY6/MAPK10/MAP3K1/EGFR/SRC/JUN/SOS2/KRAS/HBEGF/MAP2K6/PRKACB/ITPR2/CAMK2A/ADCY7	hsa:51806/hsa:4323/hsa:818/hsa:6654/hsa:5337/hsa:112/hsa:5602/hsa:4214/hsa:1956/hsa:6714/hsa:3725/hsa:6655/hsa:3845/hsa:1839/hsa:5608/hsa:5567/hsa:3709/hsa:815/hsa:113	19
hsa04727	GABAergic synapse	14/1092	60/5709	0.246363	0.55794	ENSG00000135821/ENSG00000139112/ENSG00000134294/ENSG00000102287/ENSG00000094755/ENSG00000174233/ENSG00000115419/ENSG00000127928/ENSG00000183044/ENSG00000197122/ENSG00000115993/ENSG00000142875/ENSG00000168243/ENSG00000121281	GLUL/GABARAPL1/SLC38A2/GABRE/GABRP/ADCY6/GLS/GNGT1/ABAT/SRC/TRAK2/PRKACB/GNG4/ADCY7	hsa:2752/hsa:23710/hsa:54407/hsa:2564/hsa:2568/hsa:112/hsa:2744/hsa:2792/hsa:18/hsa:6714/hsa:66008/hsa:5567/hsa:2786/hsa:113	14
hsa00220	Arginine biosynthesis	5/1092	18/5709	0.251119	0.560467	ENSG00000135821/ENSG00000130707/ENSG00000081181/ENSG00000115419/ENSG00000164867	GLUL/ASS1/ARG2/GLS/NOS3	hsa:2752/hsa:445/hsa:384/hsa:2744/hsa:4846	5
hsa00531	Glycosaminoglycan degradation	5/1092	18/5709	0.251119	0.560467	ENSG00000173083/ENSG00000106302/ENSG00000127415/ENSG00000114378/ENSG00000165102	HPSE/HYAL4/IDUA/HYAL1/HGSNAT	hsa:10855/hsa:23553/hsa:3425/hsa:3373/hsa:138050	5
hsa04070	Phosphatidylinositol signaling system	20/1092	90/5709	0.263113	0.583013	ENSG00000178372/ENSG00000133056/ENSG00000168918/ENSG00000011405/ENSG00000115020/ENSG00000197943/ENSG00000161714/ENSG00000040933/ENSG00000165458/ENSG00000166908/ENSG00000143772/ENSG00000086544/ENSG00000123104/ENSG00000145675/ENSG00000145214/ENSG00000187091/ENSG00000051382/ENSG00000241973/ENSG00000186111/ENSG00000121879	CALML5/PIK3C2B/INPP5D/PIK3C2A/PIKFYVE/PLCG2/PLCD3/INPP4A/INPPL1/PIP4K2C/ITPKB/ITPKC/ITPR2/PIK3R1/DGKQ/PLCD1/PIK3CB/PI4KA/PIP5K1C/PIK3CA	hsa:51806/hsa:5287/hsa:3635/hsa:5286/hsa:200576/hsa:5336/hsa:113026/hsa:3631/hsa:3636/hsa:79837/hsa:3707/hsa:80271/hsa:3709/hsa:5295/hsa:1609/hsa:5333/hsa:5291/hsa:5297/hsa:23396/hsa:5290	20
hsa04973	Carbohydrate digestion and absorption	6/1092	23/5709	0.267638	0.588804	ENSG00000143153/ENSG00000163399/ENSG00000142583/ENSG00000145675/ENSG00000051382/ENSG00000121879	ATP1B1/ATP1A1/SLC2A5/PIK3R1/PIK3CB/PIK3CA	hsa:481/hsa:476/hsa:6518/hsa:5295/hsa:5291/hsa:5290	6
hsa05414	Dilated cardiomyopathy (DCM)	15/1092	66/5709	0.270664	0.591238	ENSG00000115221/ENSG00000105855/ENSG00000138448/ENSG00000161638/ENSG00000173402/ENSG00000164171/ENSG00000155657/ENSG00000213949/ENSG00000174233/ENSG00000143127/ENSG00000091409/ENSG00000134571/ENSG00000142875/ENSG00000075461/ENSG00000121281	ITGB6/ITGB8/ITGAV/ITGA5/DAG1/ITGA2/TTN/ITGA1/ADCY6/ITGA10/ITGA6/MYBPC3/PRKACB/CACNG4/ADCY7	hsa:3694/hsa:3696/hsa:3685/hsa:3678/hsa:1605/hsa:3673/hsa:7273/hsa:3672/hsa:112/hsa:8515/hsa:3655/hsa:4607/hsa:5567/hsa:27092/hsa:113	15
hsa01524	Platinum drug resistance	14/1092	62/5709	0.289175	0.625574	ENSG00000023445/ENSG00000135679/ENSG00000165240/ENSG00000105327/ENSG00000023839/ENSG00000124762/ENSG00000123191/ENSG00000136868/ENSG00000141682/ENSG00000145675/ENSG00000051382/ENSG00000085871/ENSG00000121879/ENSG00000197442	BIRC3/MDM2/ATP7A/BBC3/ABCC2/CDKN1A/ATP7B/SLC31A1/PMAIP1/PIK3R1/PIK3CB/MGST2/PIK3CA/MAP3K5	hsa:330/hsa:4193/hsa:538/hsa:27113/hsa:1244/hsa:1026/hsa:540/hsa:1317/hsa:5366/hsa:5295/hsa:5291/hsa:4258/hsa:5290/hsa:4217	14
hsa00532	Glycosaminoglycan biosynthesis - chondroitin sulfate / dermatan sulfate	5/1092	19/5709	0.29127	0.625574	ENSG00000103489/ENSG00000182022/ENSG00000147408/ENSG00000111962/ENSG00000136213	XYLT1/CHST15/CSGALNACT1/UST/CHST12	hsa:64131/hsa:51363/hsa:55790/hsa:10090/hsa:55501	5
hsa05212	Pancreatic cancer	16/1092	72/5709	0.29363	0.625574	ENSG00000129675/ENSG00000112715/ENSG00000115415/ENSG00000168610/ENSG00000075651/ENSG00000166949/ENSG00000124762/ENSG00000162434/ENSG00000109339/ENSG00000146648/ENSG00000133703/ENSG00000145675/ENSG00000051382/ENSG00000157764/ENSG00000198793/ENSG00000121879	ARHGEF6/VEGFA/STAT1/STAT3/PLD1/SMAD3/CDKN1A/JAK1/MAPK10/EGFR/KRAS/PIK3R1/PIK3CB/BRAF/MTOR/PIK3CA	hsa:9459/hsa:7422/hsa:6772/hsa:6774/hsa:5337/hsa:4088/hsa:1026/hsa:3716/hsa:5602/hsa:1956/hsa:3845/hsa:5295/hsa:5291/hsa:673/hsa:2475/hsa:5290	16
hsa04930	Type II diabetes mellitus	9/1092	38/5709	0.294507	0.625574	ENSG00000182759/ENSG00000109339/ENSG00000171105/ENSG00000185950/ENSG00000185338/ENSG00000145675/ENSG00000051382/ENSG00000198793/ENSG00000121879	MAFA/MAPK10/INSR/IRS2/SOCS1/PIK3R1/PIK3CB/MTOR/PIK3CA	hsa:389692/hsa:5602/hsa:3643/hsa:8660/hsa:8651/hsa:5295/hsa:5291/hsa:2475/hsa:5290	9
hsa00563	Glycosylphosphatidylinositol (GPI)-anchor biosynthesis	6/1092	24/5709	0.303778	0.640846	ENSG00000197563/ENSG00000165282/ENSG00000197121/ENSG00000060642/ENSG00000119227/ENSG00000112293	PIGN/PIGO/PGAP1/PIGV/PIGZ/GPLD1	hsa:23556/hsa:84720/hsa:80055/hsa:55650/hsa:80235/hsa:2822	6
hsa05213	Endometrial cancer	12/1092	53/5709	0.306799	0.642818	ENSG00000115904/ENSG00000039068/ENSG00000124762/ENSG00000146648/ENSG00000152284/ENSG00000100485/ENSG00000133703/ENSG00000118689/ENSG00000145675/ENSG00000051382/ENSG00000157764/ENSG00000121879	SOS1/CDH1/CDKN1A/EGFR/TCF7L1/SOS2/KRAS/FOXO3/PIK3R1/PIK3CB/BRAF/PIK3CA	hsa:6654/hsa:999/hsa:1026/hsa:1956/hsa:83439/hsa:6655/hsa:3845/hsa:2309/hsa:5295/hsa:5291/hsa:673/hsa:5290	12
hsa00511	Other glycan degradation	4/1092	15/5709	0.31922	0.664323	ENSG00000109323/ENSG00000013288/ENSG00000204099/ENSG00000104774	MANBA/MAN2B2/NEU4/MAN2B1	hsa:4126/hsa:23324/hsa:129807/hsa:4125	4
hsa00590	Arachidonic acid metabolism	10/1092	44/5709	0.326785	0.671528	ENSG00000196139/ENSG00000124212/ENSG00000158786/ENSG00000176153/ENSG00000095303/ENSG00000186529/ENSG00000148344/ENSG00000184381/ENSG00000161905/ENSG00000163803	AKR1C3/PTGIS/PLA2G2F/GPX2/PTGS1/CYP4F3/PTGES/PLA2G6/ALOX15/PLB1	hsa:8644/hsa:5740/hsa:64600/hsa:2877/hsa:5742/hsa:4051/hsa:9536/hsa:8398/hsa:246/hsa:151056	10
hsa04218	Cellular senescence	30/1092	144/5709	0.331105	0.671528	ENSG00000178372/ENSG00000147883/ENSG00000136244/ENSG00000169429/ENSG00000150907/ENSG00000111199/ENSG00000135679/ENSG00000266094/ENSG00000146674/ENSG00000166949/ENSG00000103479/ENSG00000106366/ENSG00000152518/ENSG00000124762/ENSG00000110422/ENSG00000113522/ENSG00000072736/ENSG00000100968/ENSG00000133703/ENSG00000111206/ENSG00000108984/ENSG00000118689/ENSG00000123104/ENSG00000145675/ENSG00000051382…	CALML5/CDKN2B/IL6/CXCL8/FOXO1/TRPV4/MDM2/RASSF5/IGFBP3/SMAD3/RBL2/SERPINE1/ZFP36L2/CDKN1A/HIPK3/RAD50/NFATC3/NFATC4/KRAS/FOXM1/MAP2K6/FOXO3/ITPR2/PIK3R1/PIK3CB/SQSTM1/TSC2/HIPK1/MTOR/PIK3CA	hsa:51806/hsa:1030/hsa:3569/hsa:3576/hsa:2308/hsa:59341/hsa:4193/hsa:83593/hsa:3486/hsa:4088/hsa:5934/hsa:5054/hsa:678/hsa:1026/hsa:10114/hsa:10111/hsa:4775/hsa:4776/hsa:3845/hsa:2305/hsa:5608/hsa:2309/hsa:3709/hsa:5295/hsa:5291/hsa:8878/hsa:7249/hsa:204851/hsa:2475/hsa:5290	30
hsa05217	Basal cell carcinoma	13/1092	59/5709	0.332926	0.671528	ENSG00000162552/ENSG00000125845/ENSG00000161202/ENSG00000135925/ENSG00000111432/ENSG00000155760/ENSG00000124762/ENSG00000163251/ENSG00000128602/ENSG00000185920/ENSG00000152284/ENSG00000174804/ENSG00000154342	WNT4/BMP2/DVL3/WNT10A/FZD10/FZD7/CDKN1A/FZD5/SMO/PTCH1/TCF7L1/FZD4/WNT3A	hsa:54361/hsa:650/hsa:1857/hsa:80326/hsa:11211/hsa:8324/hsa:1026/hsa:7855/hsa:6608/hsa:5727/hsa:83439/hsa:8322/hsa:89780	13
hsa05412	Arrhythmogenic right ventricular cardiomyopathy (ARVC)	13/1092	59/5709	0.332926	0.671528	ENSG00000115221/ENSG00000105855/ENSG00000138448/ENSG00000161638/ENSG00000173402/ENSG00000173801/ENSG00000164171/ENSG00000213949/ENSG00000143127/ENSG00000152284/ENSG00000091409/ENSG00000075461/ENSG00000096696	ITGB6/ITGB8/ITGAV/ITGA5/DAG1/JUP/ITGA2/ITGA1/ITGA10/TCF7L1/ITGA6/CACNG4/DSP	hsa:3694/hsa:3696/hsa:3685/hsa:3678/hsa:1605/hsa:3728/hsa:3673/hsa:3672/hsa:8515/hsa:83439/hsa:3655/hsa:27092/hsa:1832	13
hsa04520	Adherens junction	15/1092	69/5709	0.334856	0.671528	ENSG00000143217/ENSG00000136153/ENSG00000005339/ENSG00000166949/ENSG00000100393/ENSG00000039068/ENSG00000146648/ENSG00000130202/ENSG00000198561/ENSG00000197122/ENSG00000171105/ENSG00000152284/ENSG00000035403/ENSG00000149177/ENSG00000095637	NECTIN4/LMO7/CREBBP/SMAD3/EP300/CDH1/EGFR/NECTIN2/CTNND1/SRC/INSR/TCF7L1/VCL/PTPRJ/SORBS1	hsa:81607/hsa:4008/hsa:1387/hsa:4088/hsa:2033/hsa:999/hsa:1956/hsa:5819/hsa:1500/hsa:6714/hsa:3643/hsa:83439/hsa:7414/hsa:5795/hsa:10580	15
hsa04650	Natural killer cell mediated cytotoxicity	17/1092	79/5709	0.335764	0.671528	ENSG00000121858/ENSG00000203722/ENSG00000090339/ENSG00000134215/ENSG00000205809/ENSG00000115904/ENSG00000197943/ENSG00000111981/ENSG00000182866/ENSG00000100485/ENSG00000133703/ENSG00000165025/ENSG00000027697/ENSG00000145675/ENSG00000051382/ENSG00000157764/ENSG00000121879	TNFSF10/RAET1G/ICAM1/VAV3/KLRC2/SOS1/PLCG2/ULBP1/LCK/SOS2/KRAS/SYK/IFNGR1/PIK3R1/PIK3CB/BRAF/PIK3CA	hsa:8743/hsa:353091/hsa:3383/hsa:10451/hsa:3822/hsa:6654/hsa:5336/hsa:80329/hsa:3932/hsa:6655/hsa:3845/hsa:6850/hsa:3459/hsa:5295/hsa:5291/hsa:673/hsa:5290	17
hsa05225	Hepatocellular carcinoma	30/1092	145/5709	0.346351	0.688233	ENSG00000162552/ENSG00000100292/ENSG00000198431/ENSG00000115904/ENSG00000161202/ENSG00000135925/ENSG00000111432/ENSG00000166949/ENSG00000197943/ENSG00000155760/ENSG00000109458/ENSG00000124762/ENSG00000163251/ENSG00000146648/ENSG00000162337/ENSG00000152284/ENSG00000100485/ENSG00000133703/ENSG00000117713/ENSG00000174804/ENSG00000082014/ENSG00000165879/ENSG00000139613/ENSG00000154342/ENSG00000145675…	WNT4/HMOX1/TXNRD1/SOS1/DVL3/WNT10A/FZD10/SMAD3/PLCG2/FZD7/GAB1/CDKN1A/FZD5/EGFR/LRP5/TCF7L1/SOS2/KRAS/ARID1A/FZD4/SMARCD3/FRAT1/SMARCC2/WNT3A/PIK3R1/PIK3CB/BRAF/MGST2/MTOR/PIK3CA	hsa:54361/hsa:3162/hsa:7296/hsa:6654/hsa:1857/hsa:80326/hsa:11211/hsa:4088/hsa:5336/hsa:8324/hsa:2549/hsa:1026/hsa:7855/hsa:1956/hsa:4041/hsa:83439/hsa:6655/hsa:3845/hsa:8289/hsa:8322/hsa:6604/hsa:10023/hsa:6601/hsa:89780/hsa:5295/hsa:5291/hsa:673/hsa:4258/hsa:2475/hsa:5290	30
hsa00910	Nitrogen metabolism	3/1092	11/5709	0.353619	0.698171	ENSG00000135821/ENSG00000104267/ENSG00000169239	GLUL/CA2/CA5B	hsa:2752/hsa:760/hsa:11238	3
hsa04145	Phagosome	23/1092	111/5709	0.370438	0.70502	ENSG00000172243/ENSG00000116701/ENSG00000170458/ENSG00000173391/ENSG00000138448/ENSG00000161638/ENSG00000111540/ENSG00000174130/ENSG00000115020/ENSG00000164171/ENSG00000169231/ENSG00000116039/ENSG00000137462/ENSG00000125730/ENSG00000163131/ENSG00000136869/ENSG00000072274/ENSG00000153246/ENSG00000159403/ENSG00000171130/ENSG00000065665/ENSG00000113296/ENSG00000011028	CLEC7A/NCF2/CD14/OLR1/ITGAV/ITGA5/RAB5B/TLR6/PIKFYVE/ITGA2/THBS3/ATP6V1B1/TLR2/C3/CTSS/TLR4/TFRC/PLA2R1/C1R/ATP6V0E2/SEC61A2/THBS4/MRC2	hsa:64581/hsa:4688/hsa:929/hsa:4973/hsa:3685/hsa:3678/hsa:5869/hsa:10333/hsa:200576/hsa:3673/hsa:7059/hsa:525/hsa:7097/hsa:718/hsa:1520/hsa:7099/hsa:7037/hsa:22925/hsa:715/hsa:155066/hsa:55176/hsa:7060/hsa:9902	23
hsa05166	Human T-cell leukemia virus 1 infection	43/1092	213/5709	0.371726	0.70502	ENSG00000147883/ENSG00000162772/ENSG00000164938/ENSG00000126561/ENSG00000136244/ENSG00000162552/ENSG00000090339/ENSG00000100906/ENSG00000005339/ENSG00000161202/ENSG00000135925/ENSG00000111432/ENSG00000166949/ENSG00000100393/ENSG00000155760/ENSG00000114166/ENSG00000120149/ENSG00000182866/ENSG00000164136/ENSG00000124762/ENSG00000162434/ENSG00000140577/ENSG00000174233/ENSG00000101017/ENSG00000163251…	CDKN2B/ATF3/TP53INP1/STAT5A/IL6/WNT4/ICAM1/NFKBIA/CREBBP/DVL3/WNT10A/FZD10/SMAD3/EP300/FZD7/KAT2B/MSX2/LCK/IL15/CDKN1A/JAK1/CRTC3/ADCY6/CD40/FZD5/MAP3K1/FOS/JUN/NFATC3/NFATC4/KRAS/FZD4/NFKB2/XBP1/ZFP36/PDGFB/PRKACB/WNT3A/CREB1/PIK3R1/PIK3CB/ADCY7/PIK3CA	hsa:1030/hsa:467/hsa:94241/hsa:6776/hsa:3569/hsa:54361/hsa:3383/hsa:4792/hsa:1387/hsa:1857/hsa:80326/hsa:11211/hsa:4088/hsa:2033/hsa:8324/hsa:8850/hsa:4488/hsa:3932/hsa:3600/hsa:1026/hsa:3716/hsa:64784/hsa:112/hsa:958/hsa:7855/hsa:4214/hsa:2353/hsa:3725/hsa:4775/hsa:4776/hsa:3845/hsa:8322/hsa:4791/hsa:7494/hsa:7538/hsa:5155/hsa:5567/hsa:89780/hsa:1385/hsa:5295/hsa:5291/hsa:113/hsa:5290	43
hsa04666	Fc gamma R-mediated phagocytosis	17/1092	81/5709	0.377404	0.70502	ENSG00000168918/ENSG00000134215/ENSG00000162407/ENSG00000148180/ENSG00000075651/ENSG00000197943/ENSG00000067113/ENSG00000088280/ENSG00000063176/ENSG00000165458/ENSG00000184381/ENSG00000165025/ENSG00000145675/ENSG00000051382/ENSG00000079805/ENSG00000186111/ENSG00000121879	INPP5D/VAV3/PLPP3/GSN/PLD1/PLCG2/PLPP1/ASAP3/SPHK2/INPPL1/PLA2G6/SYK/PIK3R1/PIK3CB/DNM2/PIP5K1C/PIK3CA	hsa:3635/hsa:10451/hsa:8613/hsa:2934/hsa:5337/hsa:5336/hsa:8611/hsa:55616/hsa:56848/hsa:3636/hsa:8398/hsa:6850/hsa:5295/hsa:5291/hsa:1785/hsa:23396/hsa:5290	17
hsa04014	Ras signaling pathway	39/1092	193/5709	0.377888	0.70502	ENSG00000178372/ENSG00000158786/ENSG00000141068/ENSG00000184481/ENSG00000112715/ENSG00000068078/ENSG00000111540/ENSG00000182578/ENSG00000266094/ENSG00000138685/ENSG00000115904/ENSG00000075651/ENSG00000064300/ENSG00000197943/ENSG00000109458/ENSG00000169242/ENSG00000109339/ENSG00000127928/ENSG00000146648/ENSG00000058335/ENSG00000171105/ENSG00000184371/ENSG00000154188/ENSG00000100485/ENSG00000133703…	CALML5/PLA2G2F/KSR1/FOXO4/VEGFA/FGFR3/RAB5B/CSF1R/RASSF5/FGF2/SOS1/PLD1/NGFR/PLCG2/GAB1/EFNA1/MAPK10/GNGT1/EGFR/RASGRF1/INSR/CSF1/ANGPT1/SOS2/KRAS/REL/PAK6/SHOC2/NF1/PDGFB/TIAM1/PRKACB/PLA2G6/BRAP/GNG4/EPHA2/PIK3R1/PIK3CB/PIK3CA	hsa:51806/hsa:64600/hsa:8844/hsa:4303/hsa:7422/hsa:2261/hsa:5869/hsa:1436/hsa:83593/hsa:2247/hsa:6654/hsa:5337/hsa:4804/hsa:5336/hsa:2549/hsa:1942/hsa:5602/hsa:2792/hsa:1956/hsa:5923/hsa:3643/hsa:1435/hsa:284/hsa:6655/hsa:3845/hsa:5966/hsa:106821730/hsa:8036/hsa:4763/hsa:5155/hsa:7074/hsa:5567/hsa:8398/hsa:8315/hsa:2786/hsa:1969/hsa:5295/hsa:5291/hsa:5290	39
hsa04350	TGF-beta signaling pathway	16/1092	76/5709	0.37844	0.70502	ENSG00000147883/ENSG00000177426/ENSG00000163083/ENSG00000125845/ENSG00000005339/ENSG00000166949/ENSG00000100393/ENSG00000157077/ENSG00000137834/ENSG00000170365/ENSG00000204217/ENSG00000039319/ENSG00000185591/ENSG00000107779/ENSG00000067900/ENSG00000114739	CDKN2B/TGIF1/INHBB/BMP2/CREBBP/SMAD3/EP300/ZFYVE9/SMAD6/SMAD1/BMPR2/ZFYVE16/SP1/BMPR1A/ROCK1/ACVR2B	hsa:1030/hsa:7050/hsa:3625/hsa:650/hsa:1387/hsa:4088/hsa:2033/hsa:9372/hsa:4091/hsa:4086/hsa:659/hsa:9765/hsa:6667/hsa:657/hsa:6093/hsa:93	16
hsa04660	T cell receptor signaling pathway	16/1092	76/5709	0.37844	0.70502	ENSG00000107968/ENSG00000134215/ENSG00000071051/ENSG00000100906/ENSG00000114423/ENSG00000115904/ENSG00000182866/ENSG00000170345/ENSG00000177606/ENSG00000072736/ENSG00000100485/ENSG00000133703/ENSG00000137843/ENSG00000145675/ENSG00000051382/ENSG00000121879	MAP3K8/VAV3/NCK2/NFKBIA/CBLB/SOS1/LCK/FOS/JUN/NFATC3/SOS2/KRAS/PAK6/PIK3R1/PIK3CB/PIK3CA	hsa:1326/hsa:10451/hsa:8440/hsa:4792/hsa:868/hsa:6654/hsa:3932/hsa:2353/hsa:3725/hsa:4775/hsa:6655/hsa:3845/hsa:106821730/hsa:5295/hsa:5291/hsa:5290	16
hsa05410	Hypertrophic cardiomyopathy (HCM)	14/1092	66/5709	0.380299	0.70502	ENSG00000136244/ENSG00000115221/ENSG00000105855/ENSG00000138448/ENSG00000161638/ENSG00000173402/ENSG00000164171/ENSG00000155657/ENSG00000213949/ENSG00000143127/ENSG00000091409/ENSG00000134571/ENSG00000075461/ENSG00000162409	IL6/ITGB6/ITGB8/ITGAV/ITGA5/DAG1/ITGA2/TTN/ITGA1/ITGA10/ITGA6/MYBPC3/CACNG4/PRKAA2	hsa:3569/hsa:3694/hsa:3696/hsa:3685/hsa:3678/hsa:1605/hsa:3673/hsa:7273/hsa:3672/hsa:8515/hsa:3655/hsa:4607/hsa:27092/hsa:5563	14
hsa04978	Mineral absorption	8/1092	36/5709	0.381669	0.70502	ENSG00000143153/ENSG00000100292/ENSG00000071967/ENSG00000165240/ENSG00000163399/ENSG00000110911/ENSG00000136868/ENSG00000138449	ATP1B1/HMOX1/CYBRD1/ATP7A/ATP1A1/SLC11A2/SLC31A1/SLC40A1	hsa:481/hsa:3162/hsa:79901/hsa:538/hsa:476/hsa:4891/hsa:1317/hsa:30061	8
hsa00310	Lysine degradation	12/1092	56/5709	0.381722	0.70502	ENSG00000055609/ENSG00000005483/ENSG00000116539/ENSG00000175309/ENSG00000139718/ENSG00000118058/ENSG00000143379/ENSG00000165671/ENSG00000111275/ENSG00000179761/ENSG00000181555/ENSG00000167548	KMT2C/KMT2E/ASH1L/PHYKPL/SETD1B/KMT2A/SETDB1/NSD1/ALDH2/PIPOX/SETD2/KMT2D	hsa:58508/hsa:55904/hsa:55870/hsa:85007/hsa:23067/hsa:4297/hsa:9869/hsa:64324/hsa:217/hsa:51268/hsa:29072/hsa:8085	12
hsa00270	Cysteine and methionine metabolism	9/1092	41/5709	0.382267	0.70502	ENSG00000116761/ENSG00000023909/ENSG00000088305/ENSG00000060982/ENSG00000158467/ENSG00000137944/ENSG00000160200/ENSG00000166800/ENSG00000001084	CTH/GCLM/DNMT3B/BCAT1/AHCYL2/KYAT3/CBS/LDHAL6A/GCLC	hsa:1491/hsa:2730/hsa:1789/hsa:586/hsa:23382/hsa:56267/hsa:875/hsa:160287/hsa:2729	9
hsa00480	Glutathione metabolism	9/1092	41/5709	0.382267	0.70502	ENSG00000176153/ENSG00000138413/ENSG00000167741/ENSG00000128965/ENSG00000023909/ENSG00000160211/ENSG00000048392/ENSG00000001084/ENSG00000085871	GPX2/IDH1/GGT6/CHAC1/GCLM/G6PD/RRM2B/GCLC/MGST2	hsa:2877/hsa:3417/hsa:124975/hsa:79094/hsa:2730/hsa:2539/hsa:50484/hsa:2729/hsa:4258	9
hsa04611	Platelet activation	21/1092	102/5709	0.391701	0.718119	ENSG00000095303/ENSG00000110799/ENSG00000108821/ENSG00000197943/ENSG00000164171/ENSG00000196914/ENSG00000174233/ENSG00000167323/ENSG00000197122/ENSG00000168542/ENSG00000164867/ENSG00000160007/ENSG00000145949/ENSG00000142875/ENSG00000165025/ENSG00000123104/ENSG00000067900/ENSG00000145675/ENSG00000051382/ENSG00000121281/ENSG00000121879	PTGS1/VWF/COL1A1/PLCG2/ITGA2/ARHGEF12/ADCY6/STIM1/SRC/COL3A1/NOS3/ARHGAP35/MYLK4/PRKACB/SYK/ITPR2/ROCK1/PIK3R1/PIK3CB/ADCY7/PIK3CA	hsa:5742/hsa:7450/hsa:1277/hsa:5336/hsa:3673/hsa:23365/hsa:112/hsa:6786/hsa:6714/hsa:1281/hsa:4846/hsa:2909/hsa:340156/hsa:5567/hsa:6850/hsa:3709/hsa:6093/hsa:5295/hsa:5291/hsa:113/hsa:5290	21
hsa04750	Inflammatory mediator regulation of TRP channels	18/1092	87/5709	0.396788	0.718865	ENSG00000178372/ENSG00000111199/ENSG00000148660/ENSG00000197943/ENSG00000168398/ENSG00000174233/ENSG00000109339/ENSG00000197122/ENSG00000108984/ENSG00000142875/ENSG00000184381/ENSG00000123104/ENSG00000145675/ENSG00000213199/ENSG00000070808/ENSG00000051382/ENSG00000121281/ENSG00000121879	CALML5/TRPV4/CAMK2G/PLCG2/BDKRB2/ADCY6/MAPK10/SRC/MAP2K6/PRKACB/PLA2G6/ITPR2/PIK3R1/ASIC3/CAMK2A/PIK3CB/ADCY7/PIK3CA	hsa:51806/hsa:59341/hsa:818/hsa:5336/hsa:624/hsa:112/hsa:5602/hsa:6714/hsa:5608/hsa:5567/hsa:8398/hsa:3709/hsa:5295/hsa:9311/hsa:815/hsa:5291/hsa:113/hsa:5290	18
hsa05120	Epithelial cell signaling in Helicobacter pylori infection	13/1092	62/5709	0.405464	0.718865	ENSG00000169429/ENSG00000100906/ENSG00000197943/ENSG00000116039/ENSG00000109339/ENSG00000146648/ENSG00000137845/ENSG00000197122/ENSG00000177606/ENSG00000151694/ENSG00000113070/ENSG00000154721/ENSG00000171130	CXCL8/NFKBIA/PLCG2/ATP6V1B1/MAPK10/EGFR/ADAM10/SRC/JUN/ADAM17/HBEGF/JAM2/ATP6V0E2	hsa:3576/hsa:4792/hsa:5336/hsa:525/hsa:5602/hsa:1956/hsa:102/hsa:6714/hsa:3725/hsa:6868/hsa:1839/hsa:58494/hsa:155066	13
hsa04971	Gastric acid secretion	12/1092	57/5709	0.407184	0.718865	ENSG00000143153/ENSG00000178372/ENSG00000157551/ENSG00000148660/ENSG00000104267/ENSG00000163399/ENSG00000174233/ENSG00000145949/ENSG00000142875/ENSG00000123104/ENSG00000070808/ENSG00000121281	ATP1B1/CALML5/KCNJ15/CAMK2G/CA2/ATP1A1/ADCY6/MYLK4/PRKACB/ITPR2/CAMK2A/ADCY7	hsa:481/hsa:51806/hsa:3772/hsa:818/hsa:760/hsa:476/hsa:112/hsa:340156/hsa:5567/hsa:3709/hsa:815/hsa:113	12
hsa04918	Thyroid hormone synthesis	11/1092	52/5709	0.408874	0.718865	ENSG00000143153/ENSG00000176153/ENSG00000182158/ENSG00000163399/ENSG00000174233/ENSG00000140279/ENSG00000142875/ENSG00000060566/ENSG00000118260/ENSG00000123104/ENSG00000121281	ATP1B1/GPX2/CREB3L2/ATP1A1/ADCY6/DUOX2/PRKACB/CREB3L3/CREB1/ITPR2/ADCY7	hsa:481/hsa:2877/hsa:64764/hsa:476/hsa:112/hsa:50506/hsa:5567/hsa:84699/hsa:1385/hsa:3709/hsa:113	11
hsa00120	Primary bile acid biosynthesis	3/1092	12/5709	0.410635	0.718865	ENSG00000133835/ENSG00000172817/ENSG00000146233	HSD17B4/CYP7B1/CYP39A1	hsa:3295/hsa:9420/hsa:51302	3
hsa04950	Maturity onset diabetes of the young	3/1092	12/5709	0.410635	0.718865	ENSG00000007372/ENSG00000182759/ENSG00000114315	PAX6/MAFA/HES1	hsa:5080/hsa:389692/hsa:3280	3
hsa00071	Fatty acid degradation	8/1092	37/5709	0.413468	0.718865	ENSG00000151726/ENSG00000161533/ENSG00000197142/ENSG00000123983/ENSG00000196177/ENSG00000111275/ENSG00000110090/ENSG00000205560	ACSL1/ACOX1/ACSL5/ACSL3/ACADSB/ALDH2/CPT1A/CPT1B	hsa:2180/hsa:51/hsa:51703/hsa:2181/hsa:36/hsa:217/hsa:1374/hsa:1375	8
hsa04961	Endocrine and other factor-regulated calcium reabsorption	8/1092	37/5709	0.413468	0.718865	ENSG00000143153/ENSG00000104327/ENSG00000106976/ENSG00000163399/ENSG00000168398/ENSG00000174233/ENSG00000142875/ENSG00000079805	ATP1B1/CALB1/DNM1/ATP1A1/BDKRB2/ADCY6/PRKACB/DNM2	hsa:481/hsa:793/hsa:1759/hsa:476/hsa:624/hsa:112/hsa:5567/hsa:1785	8
hsa00250	Alanine, aspartate and glutamate metabolism	7/1092	32/5709	0.414648	0.718865	ENSG00000135821/ENSG00000131459/ENSG00000130707/ENSG00000115419/ENSG00000183044/ENSG00000185100/ENSG00000198380	GLUL/GFPT2/ASS1/GLS/ABAT/ADSSL1/GFPT1	hsa:2752/hsa:9945/hsa:445/hsa:2744/hsa:18/hsa:122622/hsa:2673	7
hsa01523	Antifolate resistance	6/1092	27/5709	0.415448	0.718865	ENSG00000108846/ENSG00000136244/ENSG00000177000/ENSG00000114770/ENSG00000023839/ENSG00000110195	ABCC3/IL6/MTHFR/ABCC5/ABCC2/FOLR1	hsa:8714/hsa:3569/hsa:4524/hsa:10057/hsa:1244/hsa:2348	6
hsa04962	Vasopressin-regulated water reabsorption	8/1092	38/5709	0.44519	0.763634	ENSG00000165272/ENSG00000111540/ENSG00000182158/ENSG00000174233/ENSG00000142875/ENSG00000060566/ENSG00000118260/ENSG00000132912	AQP3/RAB5B/CREB3L2/ADCY6/PRKACB/CREB3L3/CREB1/DCTN4	hsa:360/hsa:5869/hsa:64764/hsa:112/hsa:5567/hsa:84699/hsa:1385/hsa:51164	8
hsa00620	Pyruvate metabolism	7/1092	33/5709	0.448759	0.763634	ENSG00000173599/ENSG00000131069/ENSG00000100889/ENSG00000065833/ENSG00000111275/ENSG00000166816/ENSG00000166800	PC/ACSS2/PCK2/ME1/ALDH2/LDHD/LDHAL6A	hsa:5091/hsa:55902/hsa:5106/hsa:4199/hsa:217/hsa:197257/hsa:160287	7
hsa04612	Antigen processing and presentation	7/1092	33/5709	0.448759	0.763634	ENSG00000126803/ENSG00000143390/ENSG00000205809/ENSG00000179583/ENSG00000163131/ENSG00000118260/ENSG00000066136	HSPA2/RFX5/KLRC2/CIITA/CTSS/CREB1/NFYC	hsa:3306/hsa:5993/hsa:3822/hsa:4261/hsa:1520/hsa:1385/hsa:4802	7
hsa04664	Fc epsilon RI signaling pathway	12/1092	59/5709	0.458182	0.771148	ENSG00000168918/ENSG00000134215/ENSG00000115904/ENSG00000197943/ENSG00000109339/ENSG00000100485/ENSG00000133703/ENSG00000108984/ENSG00000165025/ENSG00000145675/ENSG00000051382/ENSG00000121879	INPP5D/VAV3/SOS1/PLCG2/MAPK10/SOS2/KRAS/MAP2K6/SYK/PIK3R1/PIK3CB/PIK3CA	hsa:3635/hsa:10451/hsa:6654/hsa:5336/hsa:5602/hsa:6655/hsa:3845/hsa:5608/hsa:6850/hsa:5295/hsa:5291/hsa:5290	12
hsa05218	Melanoma	12/1092	59/5709	0.458182	0.771148	ENSG00000135679/ENSG00000138685/ENSG00000039068/ENSG00000187098/ENSG00000124762/ENSG00000146648/ENSG00000133703/ENSG00000100311/ENSG00000145675/ENSG00000051382/ENSG00000157764/ENSG00000121879	MDM2/FGF2/CDH1/MITF/CDKN1A/EGFR/KRAS/PDGFB/PIK3R1/PIK3CB/BRAF/PIK3CA	hsa:4193/hsa:2247/hsa:999/hsa:4286/hsa:1026/hsa:1956/hsa:3845/hsa:5155/hsa:5295/hsa:5291/hsa:673/hsa:5290	12
hsa05322	Systemic lupus erythematosus	16/1092	80/5709	0.465997	0.780038	ENSG00000184678/ENSG00000158373/ENSG00000197837/ENSG00000101017/ENSG00000274750/ENSG00000132109/ENSG00000182326/ENSG00000125730/ENSG00000180573/ENSG00000203814/ENSG00000166278/ENSG00000159403/ENSG00000274290/ENSG00000270882/ENSG00000158406/ENSG00000270276	HIST2H2BE/HIST1H2BD/HIST4H4/CD40/HIST1H3E/TRIM21/C1S/C3/HIST1H2AC/HIST2H2BF/C2/C1R/HIST1H2BE/HIST2H4A/HIST1H4H/HIST2H4B	hsa:8349/hsa:3017/hsa:121504/hsa:958/hsa:8353/hsa:6737/hsa:716/hsa:718/hsa:8334/hsa:440689/hsa:717/hsa:715/hsa:8344/hsa:8370/hsa:8365/hsa:554313	16
hsa04015	Rap1 signaling pathway	35/1092	179/5709	0.472458	0.786578	ENSG00000178372/ENSG00000124171/ENSG00000076864/ENSG00000112715/ENSG00000068078/ENSG00000105287/ENSG00000182578/ENSG00000266094/ENSG00000138685/ENSG00000107263/ENSG00000064300/ENSG00000039068/ENSG00000169242/ENSG00000174233/ENSG00000146648/ENSG00000198561/ENSG00000082074/ENSG00000197122/ENSG00000171105/ENSG00000184371/ENSG00000116991/ENSG00000154188/ENSG00000133703/ENSG00000184574/ENSG00000100311…	CALML5/PARD6B/RAP1GAP/VEGFA/FGFR3/PRKD2/CSF1R/RASSF5/FGF2/RAPGEF1/NGFR/CDH1/EFNA1/ADCY6/EGFR/CTNND1/FYB1/SRC/INSR/CSF1/SIPA1L2/ANGPT1/KRAS/LPAR5/PDGFB/RAPGEF2/TIAM1/MAP2K6/MAGI1/EPHA2/PIK3R1/PIK3CB/BRAF/ADCY7/PIK3CA	hsa:51806/hsa:84612/hsa:5909/hsa:7422/hsa:2261/hsa:25865/hsa:1436/hsa:83593/hsa:2247/hsa:2889/hsa:4804/hsa:999/hsa:1942/hsa:112/hsa:1956/hsa:1500/hsa:2533/hsa:6714/hsa:3643/hsa:1435/hsa:57568/hsa:284/hsa:3845/hsa:57121/hsa:5155/hsa:9693/hsa:7074/hsa:5608/hsa:9223/hsa:1969/hsa:5295/hsa:5291/hsa:673/hsa:113/hsa:5290	35
hsa04970	Salivary secretion	12/1092	60/5709	0.483511	0.800652	ENSG00000143153/ENSG00000178372/ENSG00000170214/ENSG00000064651/ENSG00000058668/ENSG00000163399/ENSG00000174233/ENSG00000169252/ENSG00000142875/ENSG00000123104/ENSG00000198838/ENSG00000121281	ATP1B1/CALML5/ADRA1B/SLC12A2/ATP2B4/ATP1A1/ADCY6/ADRB2/PRKACB/ITPR2/RYR3/ADCY7	hsa:481/hsa:51806/hsa:147/hsa:6558/hsa:493/hsa:476/hsa:112/hsa:154/hsa:5567/hsa:3709/hsa:6263/hsa:113	12
hsa05170	Human immunodeficiency virus 1 infection	34/1092	175/5709	0.490381	0.807686	ENSG00000239713/ENSG00000178372/ENSG00000128394/ENSG00000179750/ENSG00000100906/ENSG00000132256/ENSG00000172936/ENSG00000184584/ENSG00000197943/ENSG00000028137/ENSG00000137462/ENSG00000244509/ENSG00000101347/ENSG00000109339/ENSG00000158402/ENSG00000127928/ENSG00000170345/ENSG00000177606/ENSG00000072736/ENSG00000100968/ENSG00000133703/ENSG00000145041/ENSG00000137843/ENSG00000136869/ENSG00000055208…	APOBEC3G/CALML5/APOBEC3F/APOBEC3B/NFKBIA/TRIM5/MYD88/TMEM173/PLCG2/TNFRSF1B/TLR2/APOBEC3C/SAMHD1/MAPK10/CDC25C/GNGT1/FOS/JUN/NFATC3/NFATC4/KRAS/DCAF1/PAK6/TLR4/TAB2/MAP2K6/GNG4/AP1G1/ITPR2/AP1G2/PIK3R1/PIK3CB/MTOR/PIK3CA	hsa:60489/hsa:51806/hsa:200316/hsa:9582/hsa:4792/hsa:85363/hsa:4615/hsa:340061/hsa:5336/hsa:7133/hsa:7097/hsa:27350/hsa:25939/hsa:5602/hsa:995/hsa:2792/hsa:2353/hsa:3725/hsa:4775/hsa:4776/hsa:3845/hsa:9730/hsa:106821730/hsa:7099/hsa:23118/hsa:5608/hsa:2786/hsa:164/hsa:3709/hsa:8906/hsa:5295/hsa:5291/hsa:2475/hsa:5290	34
hsa00330	Arginine and proline metabolism	9/1092	45/5709	0.500655	0.817083	ENSG00000002726/ENSG00000081181/ENSG00000277196/ENSG00000130066/ENSG00000171766/ENSG00000237289/ENSG00000241935/ENSG00000164867/ENSG00000111275	AOC1/ARG2/AC007325.2/SAT1/GATM/CKMT1B/HOGA1/NOS3/ALDH2	hsa:26/hsa:384/hsa:102724788/hsa:6303/hsa:2628/hsa:1159/hsa:112817/hsa:4846/hsa:217	9
hsa04144	Endocytosis	43/1092	223/5709	0.504125	0.817083	ENSG00000137486/ENSG00000124171/ENSG00000126803/ENSG00000125637/ENSG00000124313/ENSG00000135679/ENSG00000068078/ENSG00000111540/ENSG00000130164/ENSG00000131242/ENSG00000106976/ENSG00000114423/ENSG00000140464/ENSG00000196814/ENSG00000147010/ENSG00000075651/ENSG00000166949/ENSG00000156675/ENSG00000167103/ENSG00000242247/ENSG00000088280/ENSG00000157077/ENSG00000146648/ENSG00000135631/ENSG00000115145…	ARRB1/PARD6B/HSPA2/PSD4/IQSEC2/MDM2/FGFR3/RAB5B/LDLR/RAB11FIP4/DNM1/CBLB/PML/MVB12B/SH3KBP1/PLD1/SMAD3/RAB11FIP1/PIP5KL1/ARFGAP3/ASAP3/ZFYVE9/EGFR/RAB11FIP5/STAM2/EPS15/SRC/FOLR1/ZFYVE16/GIT2/WIPF2/USP8/WASHC2C/WASHC2A/CYTH4/WASHC4/TFRC/ARFGEF1/AGAP2/DNM2/PIP5K1C/ARFGEF2/IQSEC1	hsa:408/hsa:84612/hsa:3306/hsa:23550/hsa:23096/hsa:4193/hsa:2261/hsa:5869/hsa:3949/hsa:84440/hsa:1759/hsa:868/hsa:5371/hsa:89853/hsa:30011/hsa:5337/hsa:4088/hsa:80223/hsa:138429/hsa:26286/hsa:55616/hsa:9372/hsa:1956/hsa:26056/hsa:10254/hsa:2060/hsa:6714/hsa:2348/hsa:9765/hsa:9815/hsa:147179/hsa:9101/hsa:253725/hsa:387680/hsa:27128/hsa:23325/hsa:7037/hsa:10565/hsa:116986/hsa:1785/hsa:23396/hsa:105…	43
hsa00591	Linoleic acid metabolism	4/1092	19/5709	0.506438	0.817083	ENSG00000158786/ENSG00000184381/ENSG00000161905/ENSG00000163803	PLA2G2F/PLA2G6/ALOX15/PLB1	hsa:64600/hsa:8398/hsa:246/hsa:151056	4
hsa04979	Cholesterol metabolism	8/1092	40/5709	0.507648	0.817083	ENSG00000169174/ENSG00000123384/ENSG00000130164/ENSG00000134243/ENSG00000007944/ENSG00000141458/ENSG00000107798/ENSG00000101670	PCSK9/LRP1/LDLR/SORT1/MYLIP/NPC1/LIPA/LIPG	hsa:255738/hsa:4035/hsa:3949/hsa:6272/hsa:29116/hsa:4864/hsa:3988/hsa:9388	8
hsa00380	Tryptophan metabolism	7/1092	35/5709	0.515601	0.817083	ENSG00000140465/ENSG00000138061/ENSG00000002726/ENSG00000117009/ENSG00000115919/ENSG00000111275/ENSG00000137944	CYP1A1/CYP1B1/AOC1/KMO/KYNU/ALDH2/KYAT3	hsa:1543/hsa:1545/hsa:26/hsa:8564/hsa:8942/hsa:217/hsa:56267	7
hsa04010	MAPK signaling pathway	50/1092	261/5709	0.521181	0.817083	ENSG00000137486/ENSG00000126803/ENSG00000111266/ENSG00000170458/ENSG00000120129/ENSG00000107968/ENSG00000008735/ENSG00000124882/ENSG00000112715/ENSG00000123358/ENSG00000068078/ENSG00000182578/ENSG00000138166/ENSG00000100784/ENSG00000138685/ENSG00000136068/ENSG00000115904/ENSG00000172936/ENSG00000064300/ENSG00000130522/ENSG00000101224/ENSG00000169242/ENSG00000109339/ENSG00000095015/ENSG00000146648…	ARRB1/HSPA2/DUSP16/CD14/DUSP1/MAP3K8/MAPK8IP2/EREG/VEGFA/NR4A1/FGFR3/CSF1R/DUSP5/RPS6KA5/FGF2/FLNB/SOS1/MYD88/NGFR/JUND/CDC25B/EFNA1/MAPK10/MAP3K1/EGFR/RASGRF1/INSR/FOS/CSF1/DUSP10/JUN/NFATC3/ANGPT1/SOS2/KRAS/TAOK1/ERBB3/NFKB2/NF1/CACNA1I/TAB2/PDGFB/RAPGEF2/MAP2K6/HSPB1/PRKACB/CACNG4/EPHA2/BRAF/MAP3K5	hsa:408/hsa:3306/hsa:80824/hsa:929/hsa:1843/hsa:1326/hsa:23542/hsa:2069/hsa:7422/hsa:3164/hsa:2261/hsa:1436/hsa:1847/hsa:9252/hsa:2247/hsa:2317/hsa:6654/hsa:4615/hsa:4804/hsa:3727/hsa:994/hsa:1942/hsa:5602/hsa:4214/hsa:1956/hsa:5923/hsa:3643/hsa:2353/hsa:1435/hsa:11221/hsa:3725/hsa:4775/hsa:284/hsa:6655/hsa:3845/hsa:57551/hsa:2065/hsa:4791/hsa:4763/hsa:8911/hsa:23118/hsa:5155/hsa:9693/hsa:5608/hs…	50
hsa04071	Sphingolipid signaling pathway	21/1092	109/5709	0.524486	0.817083	ENSG00000090661/ENSG00000213694/ENSG00000168350/ENSG00000075651/ENSG00000154001/ENSG00000177076/ENSG00000074211/ENSG00000168398/ENSG00000109339/ENSG00000068971/ENSG00000126821/ENSG00000063176/ENSG00000164867/ENSG00000166224/ENSG00000133703/ENSG00000067900/ENSG00000145675/ENSG00000117984/ENSG00000051382/ENSG00000121879/ENSG00000197442	CERS4/S1PR3/DEGS2/PLD1/PPP2R5E/ACER2/PPP2R2C/BDKRB2/MAPK10/PPP2R5B/SGPP1/SPHK2/NOS3/SGPL1/KRAS/ROCK1/PIK3R1/CTSD/PIK3CB/PIK3CA/MAP3K5	hsa:79603/hsa:1903/hsa:123099/hsa:5337/hsa:5529/hsa:340485/hsa:5522/hsa:624/hsa:5602/hsa:5526/hsa:81537/hsa:56848/hsa:4846/hsa:8879/hsa:3845/hsa:6093/hsa:5295/hsa:1509/hsa:5291/hsa:5290/hsa:4217	21
hsa00640	Propanoate metabolism	6/1092	30/5709	0.524856	0.817083	ENSG00000131069/ENSG00000119711/ENSG00000183044/ENSG00000103150/ENSG00000136143/ENSG00000166800	ACSS2/ALDH6A1/ABAT/MLYCD/SUCLA2/LDHAL6A	hsa:55902/hsa:4329/hsa:18/hsa:23417/hsa:8803/hsa:160287	6
hsa05416	Viral myocarditis	6/1092	30/5709	0.524856	0.817083	ENSG00000090339/ENSG00000173402/ENSG00000196352/ENSG00000154639/ENSG00000101017/ENSG00000075151	ICAM1/DAG1/CD55/CXADR/CD40/EIF4G3	hsa:3383/hsa:1605/hsa:1604/hsa:1525/hsa:958/hsa:8672	6
hsa04725	Cholinergic synapse	17/1092	88/5709	0.525268	0.817083	ENSG00000148660/ENSG00000182158/ENSG00000174233/ENSG00000127928/ENSG00000170345/ENSG00000133703/ENSG00000096968/ENSG00000142875/ENSG00000060566/ENSG00000118260/ENSG00000168243/ENSG00000123104/ENSG00000145675/ENSG00000070808/ENSG00000051382/ENSG00000121281/ENSG00000121879	CAMK2G/CREB3L2/ADCY6/GNGT1/FOS/KRAS/JAK2/PRKACB/CREB3L3/CREB1/GNG4/ITPR2/PIK3R1/CAMK2A/PIK3CB/ADCY7/PIK3CA	hsa:818/hsa:64764/hsa:112/hsa:2792/hsa:2353/hsa:3845/hsa:3717/hsa:5567/hsa:84699/hsa:1385/hsa:2786/hsa:3709/hsa:5295/hsa:815/hsa:5291/hsa:113/hsa:5290	17
hsa04922	Glucagon signaling pathway	17/1092	88/5709	0.525268	0.817083	ENSG00000178372/ENSG00000150907/ENSG00000148660/ENSG00000186951/ENSG00000100889/ENSG00000182158/ENSG00000005339/ENSG00000100393/ENSG00000142875/ENSG00000060566/ENSG00000118260/ENSG00000110090/ENSG00000166800/ENSG00000123104/ENSG00000070808/ENSG00000205560/ENSG00000162409	CALML5/FOXO1/CAMK2G/PPARA/PCK2/CREB3L2/CREBBP/EP300/PRKACB/CREB3L3/CREB1/CPT1A/LDHAL6A/ITPR2/CAMK2A/CPT1B/PRKAA2	hsa:51806/hsa:2308/hsa:818/hsa:5465/hsa:5106/hsa:64764/hsa:1387/hsa:2033/hsa:5567/hsa:84699/hsa:1385/hsa:1374/hsa:160287/hsa:3709/hsa:815/hsa:1375/hsa:5563	17
hsa04371	Apelin signaling pathway	23/1092	120/5709	0.533145	0.825169	ENSG00000104368/ENSG00000118785/ENSG00000178372/ENSG00000074181/ENSG00000139112/ENSG00000166949/ENSG00000106366/ENSG00000039068/ENSG00000174233/ENSG00000127928/ENSG00000063176/ENSG00000068305/ENSG00000164867/ENSG00000133703/ENSG00000145949/ENSG00000142875/ENSG00000168243/ENSG00000123104/ENSG00000166819/ENSG00000198838/ENSG00000121281/ENSG00000162409/ENSG00000198793	PLAT/SPP1/CALML5/NOTCH3/GABARAPL1/SMAD3/SERPINE1/CDH1/ADCY6/GNGT1/SPHK2/MEF2A/NOS3/KRAS/MYLK4/PRKACB/GNG4/ITPR2/PLIN1/RYR3/ADCY7/PRKAA2/MTOR	hsa:5327/hsa:6696/hsa:51806/hsa:4854/hsa:23710/hsa:4088/hsa:5054/hsa:999/hsa:112/hsa:2792/hsa:56848/hsa:4205/hsa:4846/hsa:3845/hsa:340156/hsa:5567/hsa:2786/hsa:3709/hsa:5346/hsa:6263/hsa:113/hsa:5563/hsa:2475	23
hsa00760	Nicotinate and nicotinamide metabolism	5/1092	25/5709	0.535972	0.825397	ENSG00000157064/ENSG00000076685/ENSG00000173614/ENSG00000103485/ENSG00000172890	NMNAT2/NT5C2/NMNAT1/QPRT/NADSYN1	hsa:23057/hsa:22978/hsa:64802/hsa:23475/hsa:55191	5
hsa05031	Amphetamine addiction	11/1092	57/5709	0.540626	0.828421	ENSG00000178372/ENSG00000125740/ENSG00000198576/ENSG00000148660/ENSG00000182158/ENSG00000170345/ENSG00000177606/ENSG00000142875/ENSG00000060566/ENSG00000118260/ENSG00000070808	CALML5/FOSB/ARC/CAMK2G/CREB3L2/FOS/JUN/PRKACB/CREB3L3/CREB1/CAMK2A	hsa:51806/hsa:2354/hsa:23237/hsa:818/hsa:64764/hsa:2353/hsa:3725/hsa:5567/hsa:84699/hsa:1385/hsa:815	11
hsa05216	Thyroid cancer	7/1092	36/5709	0.547929	0.832429	ENSG00000039068/ENSG00000186350/ENSG00000124762/ENSG00000152284/ENSG00000133703/ENSG00000165731/ENSG00000157764	CDH1/RXRA/CDKN1A/TCF7L1/KRAS/RET/BRAF	hsa:999/hsa:6256/hsa:1026/hsa:83439/hsa:3845/hsa:5979/hsa:673	7
hsa00010	Glycolysis / Gluconeogenesis	10/1092	52/5709	0.548646	0.832429	ENSG00000108602/ENSG00000132746/ENSG00000184254/ENSG00000131069/ENSG00000100889/ENSG00000006534/ENSG00000172331/ENSG00000111275/ENSG00000166800/ENSG00000107789	ALDH3A1/ALDH3B2/ALDH1A3/ACSS2/PCK2/ALDH3B1/BPGM/ALDH2/LDHAL6A/MINPP1	hsa:218/hsa:222/hsa:220/hsa:55902/hsa:5106/hsa:221/hsa:669/hsa:217/hsa:160287/hsa:9562	10
hsa04713	Circadian entrainment	14/1092	74/5709	0.565656	0.850205	ENSG00000178372/ENSG00000148660/ENSG00000100784/ENSG00000179094/ENSG00000174233/ENSG00000127928/ENSG00000170345/ENSG00000100346/ENSG00000142875/ENSG00000118260/ENSG00000168243/ENSG00000070808/ENSG00000198838/ENSG00000121281	CALML5/CAMK2G/RPS6KA5/PER1/ADCY6/GNGT1/FOS/CACNA1I/PRKACB/CREB1/GNG4/CAMK2A/RYR3/ADCY7	hsa:51806/hsa:818/hsa:9252/hsa:5187/hsa:112/hsa:2792/hsa:2353/hsa:8911/hsa:5567/hsa:1385/hsa:2786/hsa:815/hsa:6263/hsa:113	14
hsa04911	Insulin secretion	11/1092	58/5709	0.565883	0.850205	ENSG00000143153/ENSG00000135643/ENSG00000148660/ENSG00000182158/ENSG00000163399/ENSG00000174233/ENSG00000142875/ENSG00000060566/ENSG00000118260/ENSG00000070808/ENSG00000121281	ATP1B1/KCNMB4/CAMK2G/CREB3L2/ATP1A1/ADCY6/PRKACB/CREB3L3/CREB1/CAMK2A/ADCY7	hsa:481/hsa:27345/hsa:818/hsa:64764/hsa:476/hsa:112/hsa:5567/hsa:84699/hsa:1385/hsa:815/hsa:113	11
hsa04370	VEGF signaling pathway	10/1092	53/5709	0.574934	0.859117	ENSG00000112715/ENSG00000197943/ENSG00000197122/ENSG00000063176/ENSG00000164867/ENSG00000133703/ENSG00000106211/ENSG00000145675/ENSG00000051382/ENSG00000121879	VEGFA/PLCG2/SRC/SPHK2/NOS3/KRAS/HSPB1/PIK3R1/PIK3CB/PIK3CA	hsa:7422/hsa:5336/hsa:6714/hsa:56848/hsa:4846/hsa:3845/hsa:3315/hsa:5295/hsa:5291/hsa:5290	10
hsa00260	Glycine, serine and threonine metabolism	7/1092	37/5709	0.579303	0.859117	ENSG00000116761/ENSG00000171766/ENSG00000092621/ENSG00000135069/ENSG00000172331/ENSG00000179761/ENSG00000160200	CTH/GATM/PHGDH/PSAT1/BPGM/PIPOX/CBS	hsa:1491/hsa:2628/hsa:26227/hsa:29968/hsa:669/hsa:51268/hsa:875	7
hsa05032	Morphine addiction	11/1092	59/5709	0.590565	0.859117	ENSG00000137486/ENSG00000073417/ENSG00000065989/ENSG00000102287/ENSG00000094755/ENSG00000174233/ENSG00000127928/ENSG00000186642/ENSG00000142875/ENSG00000168243/ENSG00000121281	ARRB1/PDE8A/PDE4A/GABRE/GABRP/ADCY6/GNGT1/PDE2A/PRKACB/GNG4/ADCY7	hsa:408/hsa:5151/hsa:5141/hsa:2564/hsa:2568/hsa:112/hsa:2792/hsa:5138/hsa:5567/hsa:2786/hsa:113	11
hsa00900	Terpenoid backbone biosynthesis	4/1092	21/5709	0.59134	0.859117	ENSG00000112972/ENSG00000113161/ENSG00000067064/ENSG00000116005	HMGCS1/HMGCR/IDI1/PCYOX1	hsa:3157/hsa:3156/hsa:3422/hsa:51449	4
hsa01040	Biosynthesis of unsaturated fatty acids	4/1092	21/5709	0.59134	0.859117	ENSG00000099194/ENSG00000161533/ENSG00000134824/ENSG00000149485	SCD/ACOX1/FADS2/FADS1	hsa:6319/hsa:51/hsa:9415/hsa:3992	4
hsa04744	Phototransduction	4/1092	21/5709	0.59134	0.859117	ENSG00000178372/ENSG00000127928/ENSG00000070729/ENSG00000108370	CALML5/GNGT1/CNGB1/RGS9	hsa:51806/hsa:2792/hsa:1258/hsa:8787	4
hsa04975	Fat digestion and absorption	4/1092	21/5709	0.59134	0.859117	ENSG00000158786/ENSG00000162407/ENSG00000067113/ENSG00000170835	PLA2G2F/PLPP3/PLPP1/CEL	hsa:64600/hsa:8613/hsa:8611/hsa:1056	4
hsa00053	Ascorbate and aldarate metabolism	2/1092	10/5709	0.597477	0.863957	ENSG00000109814/ENSG00000111275	UGDH/ALDH2	hsa:7358/hsa:217	2
hsa04914	Progesterone-mediated oocyte maturation	15/1092	81/5709	0.600923	0.864879	ENSG00000137449/ENSG00000107864/ENSG00000113742/ENSG00000101224/ENSG00000174233/ENSG00000109339/ENSG00000158402/ENSG00000133703/ENSG00000136206/ENSG00000142875/ENSG00000145675/ENSG00000051382/ENSG00000157764/ENSG00000121281/ENSG00000121879	CPEB2/CPEB3/CPEB4/CDC25B/ADCY6/MAPK10/CDC25C/KRAS/SPDYE1/PRKACB/PIK3R1/PIK3CB/BRAF/ADCY7/PIK3CA	hsa:132864/hsa:22849/hsa:80315/hsa:994/hsa:112/hsa:5602/hsa:995/hsa:3845/hsa:285955/hsa:5567/hsa:5295/hsa:5291/hsa:673/hsa:113/hsa:5290	15
hsa05132	Salmonella infection	14/1092	76/5709	0.609097	0.872567	ENSG00000105357/ENSG00000136244/ENSG00000169429/ENSG00000170458/ENSG00000136068/ENSG00000172936/ENSG00000137171/ENSG00000109339/ENSG00000170345/ENSG00000177606/ENSG00000136869/ENSG00000027697/ENSG00000067900/ENSG00000137752	MYH14/IL6/CXCL8/CD14/FLNB/MYD88/KLC4/MAPK10/FOS/JUN/TLR4/IFNGR1/ROCK1/CASP1	hsa:79784/hsa:3569/hsa:3576/hsa:929/hsa:2317/hsa:4615/hsa:89953/hsa:5602/hsa:2353/hsa:3725/hsa:7099/hsa:3459/hsa:6093/hsa:834	14
hsa04966	Collecting duct acid secretion	4/1092	22/5709	0.630397	0.898312	ENSG00000113504/ENSG00000104267/ENSG00000116039/ENSG00000171130	SLC12A7/CA2/ATP6V1B1/ATP6V0E2	hsa:10723/hsa:760/hsa:525/hsa:155066	4
hsa05222	Small cell lung cancer	16/1092	88/5709	0.632902	0.898312	ENSG00000147883/ENSG00000023445/ENSG00000077092/ENSG00000138448/ENSG00000172037/ENSG00000100906/ENSG00000056558/ENSG00000164171/ENSG00000186350/ENSG00000124762/ENSG00000130702/ENSG00000081052/ENSG00000091409/ENSG00000145675/ENSG00000051382/ENSG00000121879	CDKN2B/BIRC3/RARB/ITGAV/LAMB2/NFKBIA/TRAF1/ITGA2/RXRA/CDKN1A/LAMA5/COL4A4/ITGA6/PIK3R1/PIK3CB/PIK3CA	hsa:1030/hsa:330/hsa:5915/hsa:3685/hsa:3913/hsa:4792/hsa:7185/hsa:3673/hsa:6256/hsa:1026/hsa:3911/hsa:1286/hsa:3655/hsa:5295/hsa:5291/hsa:5290	16
hsa00040	Pentose and glucuronate interconversions	3/1092	17/5709	0.658411	0.930232	ENSG00000085662/ENSG00000198074/ENSG00000109814	AKR1B1/AKR1B10/UGDH	hsa:231/hsa:57016/hsa:7358	3
hsa05143	African trypanosomiasis	4/1092	23/5709	0.666968	0.938019	ENSG00000136244/ENSG00000090339/ENSG00000172936/ENSG00000100342	IL6/ICAM1/MYD88/APOL1	hsa:3569/hsa:3383/hsa:4615/hsa:8542	4
hsa00982	Drug metabolism - cytochrome P450	6/1092	35/5709	0.684505	0.955315	ENSG00000108602/ENSG00000132746/ENSG00000184254/ENSG00000006534/ENSG00000076258/ENSG00000085871	ALDH3A1/ALDH3B2/ALDH1A3/ALDH3B1/FMO4/MGST2	hsa:218/hsa:222/hsa:220/hsa:221/hsa:2329/hsa:4258	6
hsa05030	Cocaine addiction	7/1092	41/5709	0.692899	0.955315	ENSG00000125740/ENSG00000182158/ENSG00000177606/ENSG00000142875/ENSG00000060566/ENSG00000118260/ENSG00000108370	FOSB/CREB3L2/JUN/PRKACB/CREB3L3/CREB1/RGS9	hsa:2354/hsa:64764/hsa:3725/hsa:5567/hsa:84699/hsa:1385/hsa:8787	7
hsa00604	Glycosphingolipid biosynthesis - ganglio series	2/1092	12/5709	0.699874	0.955315	ENSG00000136840/ENSG00000160408	ST6GALNAC4/ST6GALNAC6	hsa:27090/hsa:30815	2
hsa00730	Thiamine metabolism	2/1092	12/5709	0.699874	0.955315	ENSG00000163286/ENSG00000163283	ALPG/ALPP	hsa:251/hsa:250	2
hsa03450	Non-homologous end-joining	2/1092	12/5709	0.699874	0.955315	ENSG00000113522/ENSG00000152457	RAD50/DCLRE1C	hsa:10111/hsa:64421	2
hsa00052	Galactose metabolism	4/1092	24/5709	0.700978	0.955315	ENSG00000085662/ENSG00000198074/ENSG00000086062/ENSG00000214013	AKR1B1/AKR1B10/B4GALT1/GANC	hsa:231/hsa:57016/hsa:2683/hsa:2595	4
hsa00350	Tyrosine metabolism	4/1092	24/5709	0.700978	0.955315	ENSG00000108602/ENSG00000132746/ENSG00000184254/ENSG00000006534	ALDH3A1/ALDH3B2/ALDH1A3/ALDH3B1	hsa:218/hsa:222/hsa:220/hsa:221	4
hsa04270	Vascular smooth muscle contraction	16/1092	93/5709	0.722772	0.980677	ENSG00000178372/ENSG00000158786/ENSG00000135643/ENSG00000170214/ENSG00000196914/ENSG00000174233/ENSG00000132694/ENSG00000132329/ENSG00000077157/ENSG00000145949/ENSG00000142875/ENSG00000184381/ENSG00000123104/ENSG00000067900/ENSG00000157764/ENSG00000121281	CALML5/PLA2G2F/KCNMB4/ADRA1B/ARHGEF12/ADCY6/ARHGEF11/RAMP1/PPP1R12B/MYLK4/PRKACB/PLA2G6/ITPR2/ROCK1/BRAF/ADCY7	hsa:51806/hsa:64600/hsa:27345/hsa:147/hsa:23365/hsa:112/hsa:9826/hsa:10267/hsa:4660/hsa:340156/hsa:5567/hsa:8398/hsa:3709/hsa:6093/hsa:673/hsa:113	16
hsa04141	Protein processing in endoplasmic reticulum	26/1092	149/5709	0.732564	0.989603	ENSG00000111885/ENSG00000126803/ENSG00000116661/ENSG00000072401/ENSG00000055332/ENSG00000086619/ENSG00000071537/ENSG00000051108/ENSG00000109501/ENSG00000109339/ENSG00000172071/ENSG00000178607/ENSG00000102580/ENSG00000150961/ENSG00000138674/ENSG00000136026/ENSG00000176986/ENSG00000067167/ENSG00000100219/ENSG00000118217/ENSG00000140943/ENSG00000162298/ENSG00000065665/ENSG00000159461/ENSG00000116406…	MAN1A1/HSPA2/FBXO2/UBE2D1/EIF2AK2/ERO1B/SEL1L/HERPUD1/WFS1/MAPK10/EIF2AK3/ERN1/DNAJC3/SEC24D/SEC31A/CKAP4/SEC24C/TRAM1/XBP1/ATF6/MBTPS1/SYVN1/SEC61A2/AMFR/EDEM3/MAP3K5	hsa:4121/hsa:3306/hsa:26232/hsa:7321/hsa:5610/hsa:56605/hsa:6400/hsa:9709/hsa:7466/hsa:5602/hsa:9451/hsa:2081/hsa:5611/hsa:9871/hsa:22872/hsa:10970/hsa:9632/hsa:23471/hsa:7494/hsa:22926/hsa:8720/hsa:84447/hsa:55176/hsa:267/hsa:80267/hsa:4217	26
hsa04921	Oxytocin signaling pathway	23/1092	133/5709	0.739883	0.990306	ENSG00000178372/ENSG00000159200/ENSG00000148660/ENSG00000124762/ENSG00000174233/ENSG00000146648/ENSG00000197122/ENSG00000170345/ENSG00000177606/ENSG00000072736/ENSG00000100968/ENSG00000164867/ENSG00000077157/ENSG00000133703/ENSG00000145949/ENSG00000142875/ENSG00000075461/ENSG00000123104/ENSG00000067900/ENSG00000070808/ENSG00000198838/ENSG00000121281/ENSG00000162409	CALML5/RCAN1/CAMK2G/CDKN1A/ADCY6/EGFR/SRC/FOS/JUN/NFATC3/NFATC4/NOS3/PPP1R12B/KRAS/MYLK4/PRKACB/CACNG4/ITPR2/ROCK1/CAMK2A/RYR3/ADCY7/PRKAA2	hsa:51806/hsa:1827/hsa:818/hsa:1026/hsa:112/hsa:1956/hsa:6714/hsa:2353/hsa:3725/hsa:4775/hsa:4776/hsa:4846/hsa:4660/hsa:3845/hsa:340156/hsa:5567/hsa:27092/hsa:3709/hsa:6093/hsa:815/hsa:6263/hsa:113/hsa:5563	23
hsa04940	Type I diabetes mellitus	2/1092	13/5709	0.742401	0.990306	ENSG00000109472/ENSG00000003147	CPE/ICA1	hsa:1363/hsa:3382	2
hsa00564	Glycerophospholipid metabolism	14/1092	83/5709	0.74273	0.990306	ENSG00000158786/ENSG00000162407/ENSG00000134324/ENSG00000075651/ENSG00000101577/ENSG00000067113/ENSG00000125772/ENSG00000111684/ENSG00000132793/ENSG00000134255/ENSG00000184381/ENSG00000032444/ENSG00000163803/ENSG00000145214	PLA2G2F/PLPP3/LPIN1/PLD1/LPIN2/PLPP1/GPCPD1/LPCAT3/LPIN3/CEPT1/PLA2G6/PNPLA6/PLB1/DGKQ	hsa:64600/hsa:8613/hsa:23175/hsa:5337/hsa:9663/hsa:8611/hsa:56261/hsa:10162/hsa:64900/hsa:10390/hsa:8398/hsa:10908/hsa:151056/hsa:1609	14
hsa04146	Peroxisome	12/1092	72/5709	0.748044	0.993093	ENSG00000138413/ENSG00000151726/ENSG00000101986/ENSG00000161533/ENSG00000005469/ENSG00000197142/ENSG00000112096/ENSG00000123983/ENSG00000127980/ENSG00000103150/ENSG00000133835/ENSG00000179761	IDH1/ACSL1/ABCD1/ACOX1/CROT/ACSL5/SOD2/ACSL3/PEX1/MLYCD/HSD17B4/PIPOX	hsa:3417/hsa:2180/hsa:215/hsa:51/hsa:54677/hsa:51703/hsa:6648/hsa:2181/hsa:5189/hsa:23417/hsa:3295/hsa:51268	12
hsa05100	Bacterial invasion of epithelial cells	11/1092	67/5709	0.760502	0.997616	ENSG00000161638/ENSG00000106976/ENSG00000109458/ENSG00000039068/ENSG00000197122/ENSG00000035403/ENSG00000062598/ENSG00000145675/ENSG00000051382/ENSG00000079805/ENSG00000121879	ITGA5/DNM1/GAB1/CDH1/SRC/VCL/ELMO2/PIK3R1/PIK3CB/DNM2/PIK3CA	hsa:3678/hsa:1759/hsa:2549/hsa:999/hsa:6714/hsa:7414/hsa:63916/hsa:5295/hsa:5291/hsa:1785/hsa:5290	11
hsa05220	Chronic myeloid leukemia	12/1092	73/5709	0.765327	0.997616	ENSG00000126561/ENSG00000135679/ENSG00000100906/ENSG00000115904/ENSG00000166949/ENSG00000124762/ENSG00000100485/ENSG00000133703/ENSG00000145675/ENSG00000051382/ENSG00000157764/ENSG00000121879	STAT5A/MDM2/NFKBIA/SOS1/SMAD3/CDKN1A/SOS2/KRAS/PIK3R1/PIK3CB/BRAF/PIK3CA	hsa:6776/hsa:4193/hsa:4792/hsa:6654/hsa:4088/hsa:1026/hsa:6655/hsa:3845/hsa:5295/hsa:5291/hsa:673/hsa:5290	12
hsa00534	Glycosaminoglycan biosynthesis - heparan sulfate / heparin	3/1092	20/5709	0.766196	0.997616	ENSG00000103489/ENSG00000136720/ENSG00000138604	XYLT1/HS6ST1/GLCE	hsa:64131/hsa:9394/hsa:26035	3
hsa04720	Long-term potentiation	9/1092	56/5709	0.770238	0.997616	ENSG00000178372/ENSG00000148660/ENSG00000005339/ENSG00000100393/ENSG00000133703/ENSG00000142875/ENSG00000123104/ENSG00000070808/ENSG00000157764	CALML5/CAMK2G/CREBBP/EP300/KRAS/PRKACB/ITPR2/CAMK2A/BRAF	hsa:51806/hsa:818/hsa:1387/hsa:2033/hsa:3845/hsa:5567/hsa:3709/hsa:815/hsa:673	9
hsa04740	Olfactory transduction	9/1092	56/5709	0.770238	0.997616	ENSG00000178372/ENSG00000137486/ENSG00000148660/ENSG00000141404/ENSG00000186642/ENSG00000142875/ENSG00000243896/ENSG00000070729/ENSG00000070808	CALML5/ARRB1/CAMK2G/GNAL/PDE2A/PRKACB/OR2A7/CNGB1/CAMK2A	hsa:51806/hsa:408/hsa:818/hsa:2774/hsa:5138/hsa:5567/hsa:107987545/hsa:1258/hsa:815	9
hsa04261	Adrenergic signaling in cardiomyocytes	19/1092	113/5709	0.770885	0.997616	ENSG00000143153/ENSG00000178372/ENSG00000170214/ENSG00000148660/ENSG00000100784/ENSG00000182158/ENSG00000058668/ENSG00000163399/ENSG00000154001/ENSG00000074211/ENSG00000174233/ENSG00000068971/ENSG00000169252/ENSG00000142875/ENSG00000075461/ENSG00000060566/ENSG00000118260/ENSG00000070808/ENSG00000121281	ATP1B1/CALML5/ADRA1B/CAMK2G/RPS6KA5/CREB3L2/ATP2B4/ATP1A1/PPP2R5E/PPP2R2C/ADCY6/PPP2R5B/ADRB2/PRKACB/CACNG4/CREB3L3/CREB1/CAMK2A/ADCY7	hsa:481/hsa:51806/hsa:147/hsa:818/hsa:9252/hsa:64764/hsa:493/hsa:476/hsa:5529/hsa:5522/hsa:112/hsa:5526/hsa:154/hsa:5567/hsa:27092/hsa:84699/hsa:1385/hsa:815/hsa:113	19
hsa01230	Biosynthesis of amino acids	10/1092	63/5709	0.791264	1	ENSG00000135821/ENSG00000138413/ENSG00000130707/ENSG00000173599/ENSG00000116761/ENSG00000081181/ENSG00000060982/ENSG00000092621/ENSG00000135069/ENSG00000160200	GLUL/IDH1/ASS1/PC/CTH/ARG2/BCAT1/PHGDH/PSAT1/CBS	hsa:2752/hsa:3417/hsa:445/hsa:5091/hsa:1491/hsa:384/hsa:586/hsa:26227/hsa:29968/hsa:875	10
hsa04728	Dopaminergic synapse	18/1092	109/5709	0.792655	1	ENSG00000178372/ENSG00000133794/ENSG00000148660/ENSG00000182158/ENSG00000154001/ENSG00000141404/ENSG00000074211/ENSG00000109339/ENSG00000127928/ENSG00000068971/ENSG00000170345/ENSG00000142875/ENSG00000060566/ENSG00000118260/ENSG00000168243/ENSG00000123104/ENSG00000134852/ENSG00000070808	CALML5/ARNTL/CAMK2G/CREB3L2/PPP2R5E/GNAL/PPP2R2C/MAPK10/GNGT1/PPP2R5B/FOS/PRKACB/CREB3L3/CREB1/GNG4/ITPR2/CLOCK/CAMK2A	hsa:51806/hsa:406/hsa:818/hsa:64764/hsa:5529/hsa:2774/hsa:5522/hsa:5602/hsa:2792/hsa:5526/hsa:2353/hsa:5567/hsa:84699/hsa:1385/hsa:2786/hsa:3709/hsa:9575/hsa:815	18
hsa04390	Hippo signaling pathway	24/1092	143/5709	0.794755	1	ENSG00000124171/ENSG00000162552/ENSG00000105327/ENSG00000125845/ENSG00000126016/ENSG00000161202/ENSG00000135925/ENSG00000111432/ENSG00000166949/ENSG00000106366/ENSG00000155760/ENSG00000007866/ENSG00000074211/ENSG00000039068/ENSG00000163251/ENSG00000170365/ENSG00000204217/ENSG00000129474/ENSG00000152284/ENSG00000174804/ENSG00000107779/ENSG00000154342/ENSG00000150672/ENSG00000132849	PARD6B/WNT4/BBC3/BMP2/AMOT/DVL3/WNT10A/FZD10/SMAD3/SERPINE1/FZD7/TEAD3/PPP2R2C/CDH1/FZD5/SMAD1/BMPR2/AJUBA/TCF7L1/FZD4/BMPR1A/WNT3A/DLG2/PATJ	hsa:84612/hsa:54361/hsa:27113/hsa:650/hsa:154796/hsa:1857/hsa:80326/hsa:11211/hsa:4088/hsa:5054/hsa:8324/hsa:7005/hsa:5522/hsa:999/hsa:7855/hsa:4086/hsa:659/hsa:84962/hsa:83439/hsa:8322/hsa:657/hsa:89780/hsa:1740/hsa:10207	24
hsa00514	Other types of O-glycan biosynthesis	3/1092	21/5709	0.795338	1	ENSG00000086062/ENSG00000147162/ENSG00000073849	B4GALT1/OGT/ST6GAL1	hsa:2683/hsa:8473/hsa:6480	3
hsa00650	Butanoate metabolism	3/1092	21/5709	0.795338	1	ENSG00000112972/ENSG00000183044/ENSG00000164039	HMGCS1/ABAT/BDH2	hsa:3157/hsa:18/hsa:56898	3
hsa05020	Prion diseases	3/1092	21/5709	0.795338	1	ENSG00000136244/ENSG00000148400/ENSG00000142875	IL6/NOTCH1/PRKACB	hsa:3569/hsa:4851/hsa:5567	3
hsa00510	N-Glycan biosynthesis	7/1092	46/5709	0.803921	1	ENSG00000128268/ENSG00000111885/ENSG00000033170/ENSG00000086062/ENSG00000073849/ENSG00000071073/ENSG00000196547	MGAT3/MAN1A1/FUT8/B4GALT1/ST6GAL1/MGAT4A/MAN2A2	hsa:4248/hsa:4121/hsa:2530/hsa:2683/hsa:6480/hsa:11320/hsa:4122	7
hsa00020	Citrate cycle (TCA cycle)	4/1092	28/5709	0.811692	1	ENSG00000138413/ENSG00000173599/ENSG00000100889/ENSG00000136143	IDH1/PC/PCK2/SUCLA2	hsa:3417/hsa:5091/hsa:5106/hsa:8803	4
hsa00603	Glycosphingolipid biosynthesis - globo and isoglobo series	2/1092	15/5709	0.812098	1	ENSG00000128274/ENSG00000176920	A4GALT/FUT2	hsa:53947/hsa:2524	2
hsa04115	p53 signaling pathway	11/1092	71/5709	0.824398	1	ENSG00000112378/ENSG00000135679/ENSG00000105327/ENSG00000146674/ENSG00000106366/ENSG00000149212/ENSG00000124762/ENSG00000141682/ENSG00000048392/ENSG00000170836/ENSG00000103197	PERP/MDM2/BBC3/IGFBP3/SERPINE1/SESN3/CDKN1A/PMAIP1/RRM2B/PPM1D/TSC2	hsa:64065/hsa:4193/hsa:27113/hsa:3486/hsa:5054/hsa:143686/hsa:1026/hsa:5366/hsa:50484/hsa:8493/hsa:7249	11
hsa04721	Synaptic vesicle cycle	7/1092	48/5709	0.838637	1	ENSG00000106976/ENSG00000130477/ENSG00000116039/ENSG00000067715/ENSG00000171130/ENSG00000136854/ENSG00000079805	DNM1/UNC13A/ATP6V1B1/SYT1/ATP6V0E2/STXBP1/DNM2	hsa:1759/hsa:23025/hsa:525/hsa:6857/hsa:155066/hsa:6812/hsa:1785	7
hsa00770	Pantothenate and CoA biosynthesis	2/1092	16/5709	0.840203	1	ENSG00000100024/ENSG00000060982	UPB1/BCAT1	hsa:51733/hsa:586	2
hsa05033	Nicotine addiction	2/1092	16/5709	0.840203	1	ENSG00000102287/ENSG00000094755	GABRE/GABRP	hsa:2564/hsa:2568	2
hsa04724	Glutamatergic synapse	14/1092	90/5709	0.842499	1	ENSG00000135821/ENSG00000079215/ENSG00000134294/ENSG00000075651/ENSG00000174233/ENSG00000115419/ENSG00000127928/ENSG00000106688/ENSG00000124493/ENSG00000142875/ENSG00000149403/ENSG00000168243/ENSG00000123104/ENSG00000121281	GLUL/SLC1A3/SLC38A2/PLD1/ADCY6/GLS/GNGT1/SLC1A1/GRM4/PRKACB/GRIK4/GNG4/ITPR2/ADCY7	hsa:2752/hsa:6507/hsa:54407/hsa:5337/hsa:112/hsa:2744/hsa:2792/hsa:6505/hsa:2914/hsa:5567/hsa:2900/hsa:2786/hsa:3709/hsa:113	14
hsa00515	Mannose type O-glycan biosynthesis	3/1092	23/5709	0.844544	1	ENSG00000086062/ENSG00000165905/ENSG00000181027	B4GALT1/LARGE2/FKRP	hsa:2683/hsa:120071/hsa:79147	3
hsa04080	Neuroactive ligand-receptor interaction	24/1092	148/5709	0.846087	1	ENSG00000135124/ENSG00000099957/ENSG00000171631/ENSG00000170214/ENSG00000136160/ENSG00000114812/ENSG00000184160/ENSG00000213694/ENSG00000170175/ENSG00000102287/ENSG00000094755/ENSG00000168398/ENSG00000126351/ENSG00000169252/ENSG00000169403/ENSG00000160951/ENSG00000148734/ENSG00000124493/ENSG00000213906/ENSG00000149403/ENSG00000182162/ENSG00000179546/ENSG00000197405/ENSG00000204174	P2RX4/P2RX6/P2RY6/ADRA1B/EDNRB/VIPR1/ADRA2C/S1PR3/CHRNB1/GABRE/GABRP/BDKRB2/THRA/ADRB2/PTAFR/PTGER1/NPFFR1/GRM4/LTB4R2/GRIK4/P2RY8/HTR1D/C5AR1/NPY4R	hsa:5025/hsa:9127/hsa:5031/hsa:147/hsa:1910/hsa:7433/hsa:152/hsa:1903/hsa:1140/hsa:2564/hsa:2568/hsa:624/hsa:7067/hsa:154/hsa:5724/hsa:5731/hsa:64106/hsa:2914/hsa:56413/hsa:2900/hsa:286530/hsa:3352/hsa:728/hsa:5540	24
hsa04120	Ubiquitin mediated proteolysis	21/1092	131/5709	0.847572	1	ENSG00000023445/ENSG00000182179/ENSG00000156587/ENSG00000116661/ENSG00000072401/ENSG00000135679/ENSG00000186591/ENSG00000114423/ENSG00000140464/ENSG00000086758/ENSG00000151148/ENSG00000095015/ENSG00000110344/ENSG00000115760/ENSG00000185338/ENSG00000131788/ENSG00000033800/ENSG00000162298/ENSG00000153827/ENSG00000008853/ENSG00000174989	BIRC3/UBA7/UBE2L6/FBXO2/UBE2D1/MDM2/UBE2H/CBLB/PML/HUWE1/UBE3B/MAP3K1/UBE4A/BIRC6/SOCS1/PIAS3/PIAS1/SYVN1/TRIP12/RHOBTB2/FBXW8	hsa:330/hsa:7318/hsa:9246/hsa:26232/hsa:7321/hsa:4193/hsa:7328/hsa:868/hsa:5371/hsa:10075/hsa:89910/hsa:4214/hsa:9354/hsa:57448/hsa:8651/hsa:10401/hsa:8554/hsa:84447/hsa:9320/hsa:23221/hsa:26259	21
hsa01210	2-Oxocarboxylic acid metabolism	2/1092	17/5709	0.864442	1	ENSG00000138413/ENSG00000060982	IDH1/BCAT1	hsa:3417/hsa:586	2
hsa04924	Renin secretion	7/1092	50/5709	0.868271	1	ENSG00000178372/ENSG00000174233/ENSG00000169252/ENSG00000137975/ENSG00000142875/ENSG00000118260/ENSG00000123104	CALML5/ADCY6/ADRB2/CLCA2/PRKACB/CREB1/ITPR2	hsa:51806/hsa:112/hsa:154/hsa:9635/hsa:5567/hsa:1385/hsa:3709	7
hsa00280	Valine, leucine and isoleucine degradation	6/1092	44/5709	0.872148	1	ENSG00000112972/ENSG00000119711/ENSG00000060982/ENSG00000183044/ENSG00000196177/ENSG00000111275	HMGCS1/ALDH6A1/BCAT1/ABAT/ACADSB/ALDH2	hsa:3157/hsa:4329/hsa:586/hsa:18/hsa:36/hsa:217	6
hsa05110	Vibrio cholerae infection	6/1092	44/5709	0.872148	1	ENSG00000064651/ENSG00000197943/ENSG00000116039/ENSG00000142875/ENSG00000171130/ENSG00000065665	SLC12A2/PLCG2/ATP6V1B1/PRKACB/ATP6V0E2/SEC61A2	hsa:6558/hsa:5336/hsa:525/hsa:5567/hsa:155066/hsa:55176	6
hsa00860	Porphyrin and chlorophyll metabolism	3/1092	25/5709	0.883141	1	ENSG00000100292/ENSG00000047457/ENSG00000148218	HMOX1/CP/ALAD	hsa:3162/hsa:1356/hsa:210	3
hsa04340	Hedgehog signaling pathway	6/1092	45/5709	0.885626	1	ENSG00000137486/ENSG00000144228/ENSG00000128602/ENSG00000185920/ENSG00000142875/ENSG00000064309	ARRB1/SPOPL/SMO/PTCH1/PRKACB/CDON	hsa:408/hsa:339745/hsa:6608/hsa:5727/hsa:5567/hsa:50937	6
hsa04540	Gap junction	10/1092	70/5709	0.886037	1	ENSG00000115904/ENSG00000174233/ENSG00000146648/ENSG00000197122/ENSG00000100485/ENSG00000133703/ENSG00000100311/ENSG00000142875/ENSG00000123104/ENSG00000121281	SOS1/ADCY6/EGFR/SRC/SOS2/KRAS/PDGFB/PRKACB/ITPR2/ADCY7	hsa:6654/hsa:112/hsa:1956/hsa:6714/hsa:6655/hsa:3845/hsa:5155/hsa:5567/hsa:3709/hsa:113	10
hsa00983	Drug metabolism - other enzymes	7/1092	52/5709	0.893276	1	ENSG00000171428/ENSG00000100024/ENSG00000156006/ENSG00000166548/ENSG00000172831/ENSG00000048392/ENSG00000085871	NAT1/UPB1/NAT2/TK2/CES2/RRM2B/MGST2	hsa:9/hsa:51733/hsa:10/hsa:7084/hsa:8824/hsa:50484/hsa:4258	7
hsa04114	Oocyte meiosis	16/1092	107/5709	0.893977	1	ENSG00000178372/ENSG00000137449/ENSG00000148660/ENSG00000107864/ENSG00000066923/ENSG00000113742/ENSG00000154001/ENSG00000174233/ENSG00000158402/ENSG00000068971/ENSG00000136206/ENSG00000142875/ENSG00000100918/ENSG00000123104/ENSG00000070808/ENSG00000121281	CALML5/CPEB2/CAMK2G/CPEB3/STAG3/CPEB4/PPP2R5E/ADCY6/CDC25C/PPP2R5B/SPDYE1/PRKACB/REC8/ITPR2/CAMK2A/ADCY7	hsa:51806/hsa:132864/hsa:818/hsa:22849/hsa:10734/hsa:80315/hsa:5529/hsa:112/hsa:995/hsa:5526/hsa:285955/hsa:5567/hsa:9985/hsa:3709/hsa:815/hsa:113	16
hsa04726	Serotonergic synapse	12/1092	83/5709	0.894046	1	ENSG00000095303/ENSG00000120129/ENSG00000142192/ENSG00000127928/ENSG00000133703/ENSG00000186377/ENSG00000142875/ENSG00000161905/ENSG00000168243/ENSG00000123104/ENSG00000179546/ENSG00000157764	PTGS1/DUSP1/APP/GNGT1/KRAS/CYP4X1/PRKACB/ALOX15/GNG4/ITPR2/HTR1D/BRAF	hsa:5742/hsa:1843/hsa:351/hsa:2792/hsa:3845/hsa:260293/hsa:5567/hsa:246/hsa:2786/hsa:3709/hsa:3352/hsa:673	12
hsa04932	Non-alcoholic fatty liver disease (NAFLD)	21/1092	138/5709	0.90471	1	ENSG00000136244/ENSG00000169429/ENSG00000186951/ENSG00000245848/ENSG00000186350/ENSG00000109339/ENSG00000172071/ENSG00000178607/ENSG00000171105/ENSG00000177606/ENSG00000185950/ENSG00000006831/ENSG00000100219/ENSG00000153094/ENSG00000072310/ENSG00000185633/ENSG00000145675/ENSG00000051382/ENSG00000162409/ENSG00000121879/ENSG00000197442	IL6/CXCL8/PPARA/CEBPA/RXRA/MAPK10/EIF2AK3/ERN1/INSR/JUN/IRS2/ADIPOR2/XBP1/BCL2L11/SREBF1/NDUFA4L2/PIK3R1/PIK3CB/PRKAA2/PIK3CA/MAP3K5	hsa:3569/hsa:3576/hsa:5465/hsa:1050/hsa:6256/hsa:5602/hsa:9451/hsa:2081/hsa:3643/hsa:3725/hsa:8660/hsa:79602/hsa:7494/hsa:10018/hsa:6720/hsa:56901/hsa:5295/hsa:5291/hsa:5563/hsa:5290/hsa:4217	21
hsa00630	Glyoxylate and dicarboxylate metabolism	3/1092	27/5709	0.912954	1	ENSG00000135821/ENSG00000131069/ENSG00000241935	GLUL/ACSS2/HOGA1	hsa:2752/hsa:55902/hsa:112817	3
hsa05320	Autoimmune thyroid disease	1/1092	12/5709	0.921944	1	ENSG00000101017	CD40	hsa:958	1
hsa05014	Amyotrophic lateral sclerosis (ALS)	5/1092	42/5709	0.925451	1	ENSG00000028137/ENSG00000108984/ENSG00000003393/ENSG00000137752/ENSG00000197442	TNFRSF1B/MAP2K6/ALS2/CASP1/MAP3K5	hsa:7133/hsa:5608/hsa:57679/hsa:834/hsa:4217	5
hsa05130	Pathogenic Escherichia coli infection	6/1092	49/5709	0.928114	1	ENSG00000163347/ENSG00000170458/ENSG00000071051/ENSG00000039068/ENSG00000136869/ENSG00000067900	CLDN1/CD14/NCK2/CDH1/TLR4/ROCK1	hsa:9076/hsa:929/hsa:8440/hsa:999/hsa:7099/hsa:6093	6
hsa05131	Shigellosis	8/1092	64/5709	0.941752	1	ENSG00000169429/ENSG00000161638/ENSG00000100906/ENSG00000109339/ENSG00000197122/ENSG00000035403/ENSG00000062598/ENSG00000067900	CXCL8/ITGA5/NFKBIA/MAPK10/SRC/VCL/ELMO2/ROCK1	hsa:3576/hsa:3678/hsa:4792/hsa:5602/hsa:6714/hsa:7414/hsa:63916/hsa:6093	8
hsa05034	Alcoholism	22/1092	154/5709	0.954873	1	ENSG00000178372/ENSG00000125740/ENSG00000184678/ENSG00000182158/ENSG00000115904/ENSG00000158373/ENSG00000197837/ENSG00000274750/ENSG00000127928/ENSG00000094631/ENSG00000180573/ENSG00000100485/ENSG00000133703/ENSG00000203814/ENSG00000060566/ENSG00000118260/ENSG00000274290/ENSG00000168243/ENSG00000270882/ENSG00000158406/ENSG00000270276/ENSG00000157764	CALML5/FOSB/HIST2H2BE/CREB3L2/SOS1/HIST1H2BD/HIST4H4/HIST1H3E/GNGT1/HDAC6/HIST1H2AC/SOS2/KRAS/HIST2H2BF/CREB3L3/CREB1/HIST1H2BE/GNG4/HIST2H4A/HIST1H4H/HIST2H4B/BRAF	hsa:51806/hsa:2354/hsa:8349/hsa:64764/hsa:6654/hsa:3017/hsa:121504/hsa:8353/hsa:2792/hsa:10013/hsa:8334/hsa:6655/hsa:3845/hsa:440689/hsa:84699/hsa:1385/hsa:8344/hsa:2786/hsa:8370/hsa:8365/hsa:554313/hsa:673	22
hsa04614	Renin-angiotensin system	1/1092	15/5709	0.95878	1	ENSG00000130234	ACE2	hsa:59272	1
hsa00500	Starch and sucrose metabolism	2/1092	24/5709	0.959393	1	ENSG00000165434/ENSG00000214013	PGM2L1/GANC	hsa:283209/hsa:2595	2
hsa03460	Fanconi anemia pathway	6/1092	54/5709	0.96127	1	ENSG00000197774/ENSG00000114315/ENSG00000114742/ENSG00000175595/ENSG00000198690/ENSG00000188827	EME2/HES1/WDR48/ERCC4/FAN1/SLX4	hsa:197342/hsa:3280/hsa:57599/hsa:2072/hsa:22909/hsa:84464	6
hsa00030	Pentose phosphate pathway	2/1092	25/5709	0.966023	1	ENSG00000160211/ENSG00000049239	G6PD/H6PD	hsa:2539/hsa:9563	2
hsa00670	One carbon pool by folate	1/1092	16/5709	0.966685	1	ENSG00000177000	MTHFR	hsa:4524	1
hsa00970	Aminoacyl-tRNA biosynthesis	4/1092	41/5709	0.967668	1	ENSG00000090861/ENSG00000166986/ENSG00000109618/ENSG00000140105	AARS/MARS/SEPSECS/WARS	hsa:16/hsa:4141/hsa:51091/hsa:7453	4
hsa04130	SNARE interactions in vesicular transport	3/1092	34/5709	0.970706	1	ENSG00000136874/ENSG00000162236/ENSG00000139190	STX17/STX5/VAMP1	hsa:55014/hsa:6811/hsa:6843	3
hsa00520	Amino sugar and nucleotide sugar metabolism	4/1092	43/5709	0.975979	1	ENSG00000159921/ENSG00000131459/ENSG00000109814/ENSG00000198380	GNE/GFPT2/UGDH/GFPT1	hsa:10020/hsa:9945/hsa:7358/hsa:2673	4
hsa04392	Hippo signaling pathway - multiple species	2/1092	27/5709	0.976298	1	ENSG00000007866/ENSG00000129474	TEAD3/AJUBA	hsa:7005/hsa:84962	2
hsa03022	Basal transcription factors	3/1092	38/5709	0.984778	1	ENSG00000006704/ENSG00000263001/ENSG00000137413	GTF2IRD1/GTF2I/TAF8	hsa:9569/hsa:2969/hsa:129685	3
hsa00051	Fructose and mannose metabolism	2/1092	31/5709	0.988607	1	ENSG00000085662/ENSG00000198074	AKR1B1/AKR1B10	hsa:231/hsa:57016	2
hsa03060	Protein export	1/1092	23/5709	0.992504	1	ENSG00000065665	SEC61A2	hsa:55176	1
hsa01200	Carbon metabolism	11/1092	105/5709	0.994743	1	ENSG00000138413/ENSG00000173599/ENSG00000131069/ENSG00000119711/ENSG00000160211/ENSG00000177000/ENSG00000049239/ENSG00000065833/ENSG00000092621/ENSG00000135069/ENSG00000136143	IDH1/PC/ACSS2/ALDH6A1/G6PD/MTHFR/H6PD/ME1/PHGDH/PSAT1/SUCLA2	hsa:3417/hsa:5091/hsa:55902/hsa:4329/hsa:2539/hsa:4524/hsa:9563/hsa:4199/hsa:26227/hsa:29968/hsa:8803	11
hsa04714	Thermogenesis	27/1092	213/5709	0.995858	1	ENSG00000151726/ENSG00000004487/ENSG00000182158/ENSG00000115904/ENSG00000197142/ENSG00000123983/ENSG00000120733/ENSG00000166225/ENSG00000174233/ENSG00000177666/ENSG00000100485/ENSG00000133703/ENSG00000117713/ENSG00000082014/ENSG00000139613/ENSG00000142875/ENSG00000185633/ENSG00000060566/ENSG00000118260/ENSG00000110090/ENSG00000166819/ENSG00000205560/ENSG00000103197/ENSG00000121281/ENSG00000162409…	ACSL1/KDM1A/CREB3L2/SOS1/ACSL5/ACSL3/KDM3B/FRS2/ADCY6/PNPLA2/SOS2/KRAS/ARID1A/SMARCD3/SMARCC2/PRKACB/NDUFA4L2/CREB3L3/CREB1/CPT1A/PLIN1/CPT1B/TSC2/ADCY7/PRKAA2/MTOR/MAP3K5	hsa:2180/hsa:23028/hsa:64764/hsa:6654/hsa:51703/hsa:2181/hsa:51780/hsa:10818/hsa:112/hsa:57104/hsa:6655/hsa:3845/hsa:8289/hsa:6604/hsa:6601/hsa:5567/hsa:56901/hsa:84699/hsa:1385/hsa:1374/hsa:5346/hsa:1375/hsa:7249/hsa:113/hsa:5563/hsa:2475/hsa:4217	27
hsa03018	RNA degradation	6/1092	71/5709	0.996299	1	ENSG00000141232/ENSG00000114127/ENSG00000080802/ENSG00000135473/ENSG00000159388/ENSG00000125107	TOB1/XRN1/CNOT4/PAN2/BTG2/CNOT1	hsa:10140/hsa:54464/hsa:4850/hsa:9924/hsa:7832/hsa:23019	6
hsa03015	mRNA surveillance pathway	7/1092	80/5709	0.996935	1	ENSG00000154001/ENSG00000074211/ENSG00000153944/ENSG00000068971/ENSG00000101888/ENSG00000157106/ENSG00000070366	PPP2R5E/PPP2R2C/MSI2/PPP2R5B/NXT2/SMG1/SMG6	hsa:5529/hsa:5522/hsa:124540/hsa:5526/hsa:55916/hsa:23049/hsa:23293	7
hsa00230	Purine metabolism	16/1092	145/5709	0.997246	1	ENSG00000119125/ENSG00000073417/ENSG00000065989/ENSG00000076685/ENSG00000174233/ENSG00000197217/ENSG00000186642/ENSG00000138735/ENSG00000143363/ENSG00000185100/ENSG00000155085/ENSG00000181222/ENSG00000156973/ENSG00000188833/ENSG00000048392/ENSG00000121281	GDA/PDE8A/PDE4A/NT5C2/ADCY6/ENTPD4/PDE2A/PDE5A/PRUNE1/ADSSL1/AK9/POLR2A/PDE6D/ENTPD8/RRM2B/ADCY7	hsa:9615/hsa:5151/hsa:5141/hsa:22978/hsa:112/hsa:9583/hsa:5138/hsa:8654/hsa:58497/hsa:122622/hsa:221264/hsa:5430/hsa:5147/hsa:377841/hsa:50484/hsa:113	16
hsa00240	Pyrimidine metabolism	9/1092	96/5709	0.99734	1	ENSG00000134326/ENSG00000100024/ENSG00000076685/ENSG00000166548/ENSG00000197217/ENSG00000155085/ENSG00000181222/ENSG00000188833/ENSG00000048392	CMPK2/UPB1/NT5C2/TK2/ENTPD4/AK9/POLR2A/ENTPD8/RRM2B	hsa:129607/hsa:51733/hsa:22978/hsa:7084/hsa:9583/hsa:221264/hsa:5430/hsa:377841/hsa:50484	9
hsa03050	Proteasome	2/1092	39/5709	0.997467	1	ENSG00000100902/ENSG00000205220	PSMA6/PSMB10	hsa:5687/hsa:5699	2
hsa04723	Retrograde endocannabinoid signaling	11/1092	112/5709	0.997799	1	ENSG00000102287/ENSG00000094755/ENSG00000174233/ENSG00000109339/ENSG00000127928/ENSG00000142875/ENSG00000163686/ENSG00000185633/ENSG00000168243/ENSG00000123104/ENSG00000121281	GABRE/GABRP/ADCY6/MAPK10/GNGT1/PRKACB/ABHD6/NDUFA4L2/GNG4/ITPR2/ADCY7	hsa:2564/hsa:2568/hsa:112/hsa:5602/hsa:2792/hsa:5567/hsa:57406/hsa:56901/hsa:2786/hsa:3709/hsa:113	11
hsa00062	Fatty acid elongation	1/1092	29/5709	0.997916	1	ENSG00000221988	PPT2	hsa:9374	1
hsa04730	Long-term depression	3/1092	50/5709	0.998067	1	ENSG00000133703/ENSG00000123104/ENSG00000157764	KRAS/ITPR2/BRAF	hsa:3845/hsa:3709/hsa:673	3
hsa03020	RNA polymerase	1/1092	30/5709	0.998317	1	ENSG00000181222	POLR2A	hsa:5430	1
hsa03420	Nucleotide excision repair	2/1092	42/5709	0.998573	1	ENSG00000175595/ENSG00000154767	ERCC4/XPC	hsa:2072/hsa:7508	2
hsa05010	Alzheimer disease	17/1092	160/5709	0.998911	1	ENSG00000178372/ENSG00000074370/ENSG00000123384/ENSG00000142192/ENSG00000080815/ENSG00000186318/ENSG00000172071/ENSG00000137845/ENSG00000178607/ENSG00000138613/ENSG00000151694/ENSG00000118217/ENSG00000185633/ENSG00000123104/ENSG00000198838/ENSG00000162736/ENSG00000119912	CALML5/ATP2A3/LRP1/APP/PSEN1/BACE1/EIF2AK3/ADAM10/ERN1/APH1B/ADAM17/ATF6/NDUFA4L2/ITPR2/RYR3/NCSTN/IDE	hsa:51806/hsa:489/hsa:4035/hsa:351/hsa:5663/hsa:23621/hsa:9451/hsa:102/hsa:2081/hsa:83464/hsa:6868/hsa:22926/hsa:56901/hsa:3709/hsa:6263/hsa:23385/hsa:3416	17
hsa03410	Base excision repair	1/1092	33/5709	0.999113	1	ENSG00000041880	PARP3	hsa:10039	1
hsa04260	Cardiac muscle contraction	3/1092	60/5709	0.999681	1	ENSG00000143153/ENSG00000163399/ENSG00000075461	ATP1B1/ATP1A1/CACNG4	hsa:481/hsa:476/hsa:27092	3
hsa05016	Huntington disease	18/1092	181/5709	0.999794	1	ENSG00000127946/ENSG00000105327/ENSG00000198959/ENSG00000182158/ENSG00000005339/ENSG00000100393/ENSG00000112096/ENSG00000114841/ENSG00000158486/ENSG00000185591/ENSG00000197386/ENSG00000169375/ENSG00000185633/ENSG00000060566/ENSG00000118260/ENSG00000181222/ENSG00000089902/ENSG00000132912	HIP1/BBC3/TGM2/CREB3L2/CREBBP/EP300/SOD2/DNAH1/DNAH3/SP1/HTT/SIN3A/NDUFA4L2/CREB3L3/CREB1/POLR2A/RCOR1/DCTN4	hsa:3092/hsa:27113/hsa:7052/hsa:64764/hsa:1387/hsa:2033/hsa:6648/hsa:25981/hsa:55567/hsa:6667/hsa:3064/hsa:25942/hsa:56901/hsa:84699/hsa:1385/hsa:5430/hsa:23186/hsa:51164	18
hsa03440	Homologous recombination	1/1092	40/5709	0.999801	1	ENSG00000113522	RAD50	hsa:10111	1
hsa04110	Cell cycle	9/1092	120/5709	0.999913	1	ENSG00000147883/ENSG00000135679/ENSG00000005339/ENSG00000166949/ENSG00000100393/ENSG00000103479/ENSG00000101224/ENSG00000124762/ENSG00000158402	CDKN2B/MDM2/CREBBP/SMAD3/EP300/RBL2/CDC25B/CDKN1A/CDC25C	hsa:1030/hsa:4193/hsa:1387/hsa:4088/hsa:2033/hsa:5934/hsa:994/hsa:1026/hsa:995	9
hsa03008	Ribosome biogenesis in eukaryotes	2/1092	74/5709	0.999997	1	ENSG00000114127/ENSG00000101888	XRN1/NXT2	hsa:54464/hsa:55916	2
hsa05012	Parkinson disease	6/1092	133/5709	1	1	ENSG00000182179/ENSG00000156587/ENSG00000141404/ENSG00000158828/ENSG00000142875/ENSG00000185633	UBA7/UBE2L6/GNAL/PINK1/PRKACB/NDUFA4L2	hsa:7318/hsa:9246/hsa:2774/hsa:65018/hsa:5567/hsa:56901	6
hsa03013	RNA transport	7/1092	153/5709	1	1	ENSG00000055163/ENSG00000132182/ENSG00000075151/ENSG00000101888/ENSG00000126883/ENSG00000125676/ENSG00000101210	CYFIP2/NUP210/EIF4G3/NXT2/NUP214/THOC2/EEF1A2	hsa:26999/hsa:23225/hsa:8672/hsa:55916/hsa:8021/hsa:57187/hsa:1917	7
hsa00190	Oxidative phosphorylation	4/1092	125/5709	1	1	ENSG00000116039/ENSG00000185633/ENSG00000171130/ENSG00000107902	ATP6V1B1/NDUFA4L2/ATP6V0E2/LHPP	hsa:525/hsa:56901/hsa:155066/hsa:64077	4
hsa03040	Spliceosome	4/1092	125/5709	1	1	ENSG00000126803/ENSG00000067596/ENSG00000164609/ENSG00000125676	HSPA2/DHX8/SLU7/THOC2	hsa:3306/hsa:1659/hsa:10569/hsa:57187	4
hsa03010	Ribosome	1/1092	127/5709	1	1	ENSG00000243927	MRPS6	hsa:64968	1

## Sheet: DSS vs Control down KEGGenrich
KEGGID	Description	GeneRatio	BgRatio	pvalue	padj	geneID	geneName	keggID	Count
hsa03010	Ribosome	118/1183	127/5709	4.72116e-71	1.43051e-68	ENSG00000147403/ENSG00000129824/ENSG00000140988/ENSG00000213741/ENSG00000143314/ENSG00000122406/ENSG00000114391/ENSG00000166902/ENSG00000163584/ENSG00000147604/ENSG00000185414/ENSG00000136942/ENSG00000172809/ENSG00000108298/ENSG00000138326/ENSG00000197728/ENSG00000197958/ENSG00000144713/ENSG00000137154/ENSG00000142937/ENSG00000182899/ENSG00000164587/ENSG00000169288/ENSG00000148303/ENSG00000198755…	RPL10/RPS4Y1/RPS2/RPS29/MRPL24/RPL5/RPL24/MRPL16/RPL22L1/RPL7/MRPL30/RPL35/RPL38/RPL19/RPS24/RPS26/RPL12/RPL32/RPS6/RPS8/RPL35A/RPS14/MRPL1/RPL7A/RPL10A/RPS16/RPL6/RPS12/RPL34/RPL27/RPL30/RPL14/RPS7/RPSA/RPL23/RPL29/RPS23/RPL17/RPL36/RPS3/RPL3/RPS13/RPS21/RPL21/RPLP0/RPS28/RPL41/RPL37A/RPS15A/FAU/RPLP1/RPS25/RPL11/RPL8/RPL18/RPS27A/RPL9/RPL18A/MRPS11/RPS20/RPS5/RPS15/MRPL11/RPL37/RPLP2/MRPL3/RPL1…	hsa:6134/hsa:6192/hsa:6187/hsa:6235/hsa:79590/hsa:6125/hsa:6152/hsa:54948/hsa:200916/hsa:6129/hsa:51263/hsa:11224/hsa:6169/hsa:6143/hsa:6229/hsa:6231/hsa:6136/hsa:6161/hsa:6194/hsa:6202/hsa:6165/hsa:6208/hsa:65008/hsa:6130/hsa:4736/hsa:6217/hsa:6128/hsa:6206/hsa:6164/hsa:6155/hsa:6156/hsa:9045/hsa:6201/hsa:3921/hsa:9349/hsa:6159/hsa:6228/hsa:6139/hsa:25873/hsa:6188/hsa:6122/hsa:6207/hsa:6227/hsa:…	118
hsa05012	Parkinson disease	76/1183	133/5709	1.3382e-20	2.02737e-18	ENSG00000108179/ENSG00000005022/ENSG00000172115/ENSG00000159199/ENSG00000116288/ENSG00000115286/ENSG00000151366/ENSG00000173660/ENSG00000099624/ENSG00000154518/ENSG00000198840/ENSG00000184752/ENSG00000124172/ENSG00000145494/ENSG00000115944/ENSG00000184076/ENSG00000109390/ENSG00000164405/ENSG00000099795/ENSG00000112695/ENSG00000119013/ENSG00000169021/ENSG00000135390/ENSG00000176340/ENSG00000004779…	PPIF/SLC25A5/CYCS/ATP5MC1/PARK7/NDUFS7/NDUFC2/UQCRH/ATP5F1D/ATP5MC3/MT-ND3/NDUFA12/ATP5F1E/NDUFS6/COX7A2L/UQCR10/NDUFC1/UQCRQ/NDUFB7/COX7A2/NDUFB3/UQCRFS1/ATP5MC2/COX8A/NDUFAB1/COX4I1/SLC25A4/ATP5PB/NDUFB8/NDUFS5/NDUFB9/NDUFA6/NDUFA10/SLC25A6/COX5A/UQCRB/NDUFB2/NDUFV1/UQCRHL/ATP5PD/MT-CO3/ATP5F1B/COX7C/NDUFA4/NDUFA9/VDAC1/NDUFB11/COX6B1/NDUFB1/NDUFA1/NDUFB6/SDHD/COX5B/ATP5PF/NDUFS4/NDUFS8/SDHB/CO…	hsa:10105/hsa:292/hsa:54205/hsa:516/hsa:11315/hsa:374291/hsa:4718/hsa:7388/hsa:513/hsa:518/hsa:4537/hsa:55967/hsa:514/hsa:4726/hsa:9167/hsa:29796/hsa:4717/hsa:27089/hsa:4713/hsa:1347/hsa:4709/hsa:7386/hsa:517/hsa:1351/hsa:4706/hsa:1327/hsa:291/hsa:515/hsa:4714/hsa:4725/hsa:4715/hsa:4700/hsa:4705/hsa:293/hsa:9377/hsa:7381/hsa:4708/hsa:4723/hsa:440567/hsa:10476/hsa:4514/hsa:506/hsa:1350/hsa:4697/hs…	76
hsa00190	Oxidative phosphorylation	71/1183	125/5709	4.13285e-19	4.17417e-17	ENSG00000159199/ENSG00000115286/ENSG00000151366/ENSG00000173660/ENSG00000099624/ENSG00000154518/ENSG00000198840/ENSG00000184752/ENSG00000124172/ENSG00000145494/ENSG00000115944/ENSG00000184076/ENSG00000109390/ENSG00000164405/ENSG00000099795/ENSG00000112695/ENSG00000119013/ENSG00000169021/ENSG00000135390/ENSG00000176340/ENSG00000004779/ENSG00000131143/ENSG00000116459/ENSG00000166136/ENSG00000167283…	ATP5MC1/NDUFS7/NDUFC2/UQCRH/ATP5F1D/ATP5MC3/MT-ND3/NDUFA12/ATP5F1E/NDUFS6/COX7A2L/UQCR10/NDUFC1/UQCRQ/NDUFB7/COX7A2/NDUFB3/UQCRFS1/ATP5MC2/COX8A/NDUFAB1/COX4I1/ATP5PB/NDUFB8/ATP5MG/NDUFS5/NDUFB9/NDUFA6/NDUFA10/ATP5ME/COX5A/UQCRB/PPA1/ATP5MF/NDUFB2/NDUFV1/UQCRHL/ATP5PD/MT-CO3/ATP5F1B/COX7C/NDUFA4/NDUFA9/NDUFB11/COX6B1/NDUFB1/NDUFA1/NDUFB6/SDHD/COX5B/COX17/ATP5PF/NDUFS4/NDUFS8/SDHB/COX7B/NDUFB4/COX…	hsa:516/hsa:374291/hsa:4718/hsa:7388/hsa:513/hsa:518/hsa:4537/hsa:55967/hsa:514/hsa:4726/hsa:9167/hsa:29796/hsa:4717/hsa:27089/hsa:4713/hsa:1347/hsa:4709/hsa:7386/hsa:517/hsa:1351/hsa:4706/hsa:1327/hsa:515/hsa:4714/hsa:10632/hsa:4725/hsa:4715/hsa:4700/hsa:4705/hsa:521/hsa:9377/hsa:7381/hsa:5464/hsa:9551/hsa:4708/hsa:4723/hsa:440567/hsa:10476/hsa:4514/hsa:506/hsa:1350/hsa:4697/hsa:4704/hsa:54539/h…	71
hsa05016	Huntington disease	89/1183	181/5709	4.27078e-18	3.23511e-16	ENSG00000108179/ENSG00000005022/ENSG00000172115/ENSG00000159199/ENSG00000233276/ENSG00000115286/ENSG00000151366/ENSG00000173660/ENSG00000099624/ENSG00000154518/ENSG00000184752/ENSG00000124172/ENSG00000145494/ENSG00000144231/ENSG00000115944/ENSG00000184076/ENSG00000042753/ENSG00000109390/ENSG00000164405/ENSG00000099795/ENSG00000112695/ENSG00000119013/ENSG00000169021/ENSG00000100142/ENSG00000135390…	PPIF/SLC25A5/CYCS/ATP5MC1/GPX1/NDUFS7/NDUFC2/UQCRH/ATP5F1D/ATP5MC3/NDUFA12/ATP5F1E/NDUFS6/POLR2D/COX7A2L/UQCR10/AP2S1/NDUFC1/UQCRQ/NDUFB7/COX7A2/NDUFB3/UQCRFS1/POLR2F/ATP5MC2/COX8A/NDUFAB1/COX4I1/SLC25A4/ATP5PB/NDUFB8/NDUFS5/NDUFB9/NDUFA6/NDUFA10/SLC25A6/COX5A/UQCRB/NDUFB2/CLTA/NDUFV1/UQCRHL/ATP5PD/POLR2E/POLR2I/MT-CO3/ATP5F1B/COX7C/CLTB/NDUFA4/NDUFA9/VDAC1/NDUFB11/POLR2G/COX6B1/BAX/NDUFB1/NDUFA1…	hsa:10105/hsa:292/hsa:54205/hsa:516/hsa:2876/hsa:374291/hsa:4718/hsa:7388/hsa:513/hsa:518/hsa:55967/hsa:514/hsa:4726/hsa:5433/hsa:9167/hsa:29796/hsa:1175/hsa:4717/hsa:27089/hsa:4713/hsa:1347/hsa:4709/hsa:7386/hsa:5435/hsa:517/hsa:1351/hsa:4706/hsa:1327/hsa:291/hsa:515/hsa:4714/hsa:4725/hsa:4715/hsa:4700/hsa:4705/hsa:293/hsa:9377/hsa:7381/hsa:4708/hsa:1211/hsa:4723/hsa:440567/hsa:10476/hsa:5434/hs…	89
hsa03040	Spliceosome	65/1183	125/5709	5.14657e-15	3.11882e-13	ENSG00000139675/ENSG00000164167/ENSG00000182004/ENSG00000183684/ENSG00000139343/ENSG00000100138/ENSG00000161547/ENSG00000143977/ENSG00000135486/ENSG00000125743/ENSG00000099783/ENSG00000124380/ENSG00000125835/ENSG00000171960/ENSG00000131876/ENSG00000162385/ENSG00000169976/ENSG00000060688/ENSG00000130520/ENSG00000111196/ENSG00000147274/ENSG00000130332/ENSG00000111786/ENSG00000141759/ENSG00000167088…	HNRNPA1L2/LSM6/SNRPE/ALYREF/SNRPF/SNU13/SRSF2/SNRPG/HNRNPA1/SNRPD2/HNRNPM/SNRNP27/SNRPB/PPIH/SNRPA1/MAGOH/SF3B5/SNRNP40/LSM4/MAGOHB/RBMX/LSM7/SRSF9/TXNL4A/SNRPD1/RBM17/PRPF19/RBM8A/SRSF7/SRSF3/SNRPD3/PPIL1/SNRPC/PQBP1/HNRNPC/PUF60/SNRNP70/PRPF31/TRA2B/THOC3/SF3A3/HNRNPA3/HNRNPU/SRSF6/LSM3/PRPF4/PHF5A/LSM5/LSM8/NCBP2/CCDC12/SF3B6/EIF4A3/SNRPA/PRPF38A/EFTUD2/SRSF5/HSPA8/HNRNPK/SNRPB2/U2AF2/USP39/PR…	hsa:144983/hsa:11157/hsa:6635/hsa:10189/hsa:6636/hsa:4809/hsa:6427/hsa:6637/hsa:3178/hsa:6633/hsa:4670/hsa:11017/hsa:6628/hsa:10465/hsa:6627/hsa:4116/hsa:83443/hsa:9410/hsa:25804/hsa:55110/hsa:27316/hsa:51690/hsa:8683/hsa:10907/hsa:6632/hsa:84991/hsa:27339/hsa:9939/hsa:6432/hsa:6428/hsa:6634/hsa:51645/hsa:6631/hsa:10084/hsa:3183/hsa:22827/hsa:6625/hsa:26121/hsa:6434/hsa:84321/hsa:10946/hsa:220988…	65
hsa05010	Alzheimer disease	76/1183	160/5709	1.4524e-14	7.33462e-13	ENSG00000172115/ENSG00000159199/ENSG00000115286/ENSG00000151366/ENSG00000173660/ENSG00000099624/ENSG00000154518/ENSG00000184752/ENSG00000160014/ENSG00000124172/ENSG00000145494/ENSG00000115944/ENSG00000184076/ENSG00000109390/ENSG00000164405/ENSG00000099795/ENSG00000112695/ENSG00000119013/ENSG00000169021/ENSG00000176749/ENSG00000135390/ENSG00000176340/ENSG00000004779/ENSG00000072506/ENSG00000131143…	CYCS/ATP5MC1/NDUFS7/NDUFC2/UQCRH/ATP5F1D/ATP5MC3/NDUFA12/CALM3/ATP5F1E/NDUFS6/COX7A2L/UQCR10/NDUFC1/UQCRQ/NDUFB7/COX7A2/NDUFB3/UQCRFS1/CDK5R1/ATP5MC2/COX8A/NDUFAB1/HSD17B10/COX4I1/ATP5PB/NDUFB8/NDUFS5/NDUFB9/NDUFA6/NDUFA10/COX5A/UQCRB/NDUFB2/NDUFV1/UQCRHL/ATP5PD/PPP3CB/GAPDH/MT-CO3/ATP5F1B/COX7C/NDUFA4/NDUFA9/NDUFB11/COX6B1/NDUFB1/NDUFA1/NDUFB6/SDHD/COX5B/ATP5PF/NDUFS4/NDUFS8/SDHB/COX7B/NDUFB4/CO…	hsa:54205/hsa:516/hsa:374291/hsa:4718/hsa:7388/hsa:513/hsa:518/hsa:55967/hsa:808/hsa:514/hsa:4726/hsa:9167/hsa:29796/hsa:4717/hsa:27089/hsa:4713/hsa:1347/hsa:4709/hsa:7386/hsa:8851/hsa:517/hsa:1351/hsa:4706/hsa:3028/hsa:1327/hsa:515/hsa:4714/hsa:4725/hsa:4715/hsa:4700/hsa:4705/hsa:9377/hsa:7381/hsa:4708/hsa:4723/hsa:440567/hsa:10476/hsa:5532/hsa:2597/hsa:4514/hsa:506/hsa:1350/hsa:4697/hsa:4704/hs…	76
hsa04714	Thermogenesis	90/1183	213/5709	3.16718e-13	1.37094e-11	ENSG00000137154/ENSG00000164182/ENSG00000159199/ENSG00000123545/ENSG00000174775/ENSG00000115286/ENSG00000167965/ENSG00000151366/ENSG00000173660/ENSG00000099624/ENSG00000154518/ENSG00000198840/ENSG00000184752/ENSG00000181924/ENSG00000124172/ENSG00000145494/ENSG00000115944/ENSG00000184076/ENSG00000109390/ENSG00000164405/ENSG00000099795/ENSG00000112695/ENSG00000119013/ENSG00000169021/ENSG00000135390…	RPS6/NDUFAF2/ATP5MC1/NDUFAF4/HRAS/NDUFS7/MLST8/NDUFC2/UQCRH/ATP5F1D/ATP5MC3/MT-ND3/NDUFA12/COA4/ATP5F1E/NDUFS6/COX7A2L/UQCR10/NDUFC1/UQCRQ/NDUFB7/COX7A2/NDUFB3/UQCRFS1/ATP5MC2/FGFR1/COX8A/NDUFAB1/COX4I1/ATP5PB/NDUFB8/ATP5MG/NDUFS5/NDUFB9/NDUFA6/NDUFA10/ATP5ME/COX5A/UQCRB/ATP5MF/NDUFB2/NDUFV1/UQCRHL/ATP5PD/RPS6KB2/MT-CO3/ATP5F1B/NDUFAF1/COX7C/NDUFA4/NDUFA9/COX18/NDUFB11/COX6B1/NDUFB1/ACTB/NDUFA1/N…	hsa:6194/hsa:91942/hsa:516/hsa:29078/hsa:3265/hsa:374291/hsa:64223/hsa:4718/hsa:7388/hsa:513/hsa:518/hsa:4537/hsa:55967/hsa:51287/hsa:514/hsa:4726/hsa:9167/hsa:29796/hsa:4717/hsa:27089/hsa:4713/hsa:1347/hsa:4709/hsa:7386/hsa:517/hsa:2260/hsa:1351/hsa:4706/hsa:1327/hsa:515/hsa:4714/hsa:10632/hsa:4725/hsa:4715/hsa:4700/hsa:4705/hsa:521/hsa:9377/hsa:7381/hsa:9551/hsa:4708/hsa:4723/hsa:440567/hsa:104…	90
hsa03008	Ribosome biogenesis in eukaryotes	42/1183	74/5709	8.76975e-12	3.32154e-10	ENSG00000101361/ENSG00000105202/ENSG00000136718/ENSG00000130826/ENSG00000100138/ENSG00000182117/ENSG00000177971/ENSG00000165733/ENSG00000132661/ENSG00000132341/ENSG00000109534/ENSG00000163938/ENSG00000145912/ENSG00000126749/ENSG00000011260/ENSG00000134987/ENSG00000135372/ENSG00000106344/ENSG00000055044/ENSG00000172336/ENSG00000189306/ENSG00000120158/ENSG00000065183/ENSG00000107937/ENSG00000141101…	NOP56/FBL/IMP4/DKC1/SNU13/NOP10/IMP3/BMS1/NXT1/RAN/GAR1/GNL3/NHP2/EMG1/UTP18/WDR36/NAT10/RBM28/NOP58/POP7/RRP7A/RCL1/WDR3/GTPBP4/NOB1/EIF6/REXO2/TBL3/SBDS/MPHOSPH10/NOL6/RPP30/POP5/RIOK1/WDR75/RPP38/TCOF1/RPP40/POP4/WDR43/POP1/PWP2	hsa:10528/hsa:2091/hsa:92856/hsa:1736/hsa:4809/hsa:55505/hsa:55272/hsa:9790/hsa:29107/hsa:5901/hsa:54433/hsa:26354/hsa:55651/hsa:10436/hsa:51096/hsa:134430/hsa:55226/hsa:55131/hsa:51602/hsa:10248/hsa:27341/hsa:10171/hsa:10885/hsa:23560/hsa:28987/hsa:3692/hsa:25996/hsa:10607/hsa:51119/hsa:10199/hsa:65083/hsa:10556/hsa:51367/hsa:83732/hsa:84128/hsa:10557/hsa:6949/hsa:10799/hsa:10775/hsa:23160/hsa:1…	42
hsa03030	DNA replication	26/1183	35/5709	1.34347e-11	4.52302e-10	ENSG00000076003/ENSG00000115350/ENSG00000100297/ENSG00000132646/ENSG00000168496/ENSG00000106628/ENSG00000148229/ENSG00000104738/ENSG00000112118/ENSG00000100479/ENSG00000049541/ENSG00000166508/ENSG00000163918/ENSG00000105486/ENSG00000106399/ENSG00000171865/ENSG00000133119/ENSG00000117748/ENSG00000101868/ENSG00000132383/ENSG00000014138/ENSG00000172922/ENSG00000111445/ENSG00000073111/ENSG00000136104…	MCM6/POLE4/MCM5/PCNA/FEN1/POLD2/POLE3/MCM4/MCM3/POLE2/RFC2/MCM7/RFC4/LIG1/RPA3/RNASEH1/RFC3/RPA2/POLA1/RPA1/POLA2/RNASEH2C/RFC5/MCM2/RNASEH2B/RNASEH2A	hsa:4175/hsa:56655/hsa:4174/hsa:5111/hsa:2237/hsa:5425/hsa:54107/hsa:4173/hsa:4172/hsa:5427/hsa:5982/hsa:4176/hsa:5984/hsa:3978/hsa:6119/hsa:246243/hsa:5983/hsa:6118/hsa:5422/hsa:6117/hsa:23649/hsa:84153/hsa:5985/hsa:4171/hsa:79621/hsa:10535	26
hsa04932	Non-alcoholic fatty liver disease (NAFLD)	63/1183	138/5709	2.49043e-11	7.546e-10	ENSG00000172115/ENSG00000115286/ENSG00000151366/ENSG00000173660/ENSG00000184752/ENSG00000145494/ENSG00000115944/ENSG00000184076/ENSG00000109390/ENSG00000164405/ENSG00000099795/ENSG00000112695/ENSG00000119013/ENSG00000169021/ENSG00000176340/ENSG00000004779/ENSG00000131143/ENSG00000166136/ENSG00000168653/ENSG00000147684/ENSG00000184983/ENSG00000130414/ENSG00000178741/ENSG00000134001/ENSG00000156467…	CYCS/NDUFS7/NDUFC2/UQCRH/NDUFA12/NDUFS6/COX7A2L/UQCR10/NDUFC1/UQCRQ/NDUFB7/COX7A2/NDUFB3/UQCRFS1/COX8A/NDUFAB1/COX4I1/NDUFB8/NDUFS5/NDUFB9/NDUFA6/NDUFA10/COX5A/EIF2S1/UQCRB/NDUFB2/TRAF2/NDUFV1/UQCRHL/MT-CO3/COX7C/NDUFA4/NDUFA9/NDUFB11/COX6B1/BAX/NDUFB1/NDUFA1/NDUFB6/SDHD/COX5B/NDUFS4/NDUFS8/SDHB/COX7B/NDUFB4/COX6C/NDUFA3/NDUFB5/IL6R/IL1B/SOCS3/MT-CO2/NDUFA8/NDUFA2/UQCRC1/CYC1/IRS1/RAC1/UQCR11/NDU…	hsa:54205/hsa:374291/hsa:4718/hsa:7388/hsa:55967/hsa:4726/hsa:9167/hsa:29796/hsa:4717/hsa:27089/hsa:4713/hsa:1347/hsa:4709/hsa:7386/hsa:1351/hsa:4706/hsa:1327/hsa:4714/hsa:4725/hsa:4715/hsa:4700/hsa:4705/hsa:9377/hsa:1965/hsa:7381/hsa:4708/hsa:7186/hsa:4723/hsa:440567/hsa:4514/hsa:1350/hsa:4697/hsa:4704/hsa:54539/hsa:1340/hsa:581/hsa:4707/hsa:4694/hsa:4712/hsa:6392/hsa:1329/hsa:4724/hsa:4728/hsa:…	63
hsa03013	RNA transport	66/1183	153/5709	1.78316e-10	4.91179e-09	ENSG00000142252/ENSG00000106263/ENSG00000183684/ENSG00000173674/ENSG00000132661/ENSG00000132341/ENSG00000125450/ENSG00000162385/ENSG00000103275/ENSG00000084623/ENSG00000070785/ENSG00000111196/ENSG00000172336/ENSG00000090621/ENSG00000265241/ENSG00000070756/ENSG00000188612/ENSG00000111361/ENSG00000100401/ENSG00000074201/ENSG00000134001/ENSG00000187840/ENSG00000152147/ENSG00000184900/ENSG00000063046…	GEMIN7/EIF3B/ALYREF/EIF1AX/NXT1/RAN/NUP85/MAGOH/UBE2I/EIF3I/EIF2B3/MAGOHB/POP7/PABPC4/RBM8A/PABPC1/SUMO2/EIF2B1/RANGAP1/CLNS1A/EIF2S1/EIF4EBP1/GEMIN6/SUMO3/EIF4B/THOC3/GEMIN4/STRAP/RAE1/GEMIN2/EIF3D/RNPS1/RPP30/POP5/EIF3H/EIF3F/NCBP2/EIF1/NUP54/EIF4A3/TGS1/PRMT5/EIF4E2/NUP107/ELAC2/SEH1L/EIF1AY/SAP18/EIF3G/THOC7/NUP37/RPP38/RPP40/NDC1/EIF3E/PABPC3/POP4/UPF3A/EIF4E/THOC6/NUP93/NUP62/EIF2B4/EIF4G1/…	hsa:79760/hsa:8662/hsa:10189/hsa:1964/hsa:29107/hsa:5901/hsa:79902/hsa:4116/hsa:7329/hsa:8668/hsa:8891/hsa:55110/hsa:10248/hsa:8761/hsa:9939/hsa:26986/hsa:6613/hsa:1967/hsa:5905/hsa:1207/hsa:1965/hsa:1978/hsa:79833/hsa:6612/hsa:1975/hsa:84321/hsa:50628/hsa:11171/hsa:8480/hsa:8487/hsa:8664/hsa:10921/hsa:10556/hsa:51367/hsa:8667/hsa:8665/hsa:22916/hsa:10209/hsa:53371/hsa:9775/hsa:96764/hsa:10419/hs…	66
hsa00240	Pyrimidine metabolism	47/1183	96/5709	4.91635e-10	1.24138e-08	ENSG00000128951/ENSG00000239672/ENSG00000115350/ENSG00000179958/ENSG00000183696/ENSG00000176890/ENSG00000171848/ENSG00000113356/ENSG00000143179/ENSG00000106628/ENSG00000148229/ENSG00000168393/ENSG00000100479/ENSG00000243678/ENSG00000102967/ENSG00000171793/ENSG00000103202/ENSG00000144231/ENSG00000137054/ENSG00000161980/ENSG00000143156/ENSG00000171453/ENSG00000114491/ENSG00000198805/ENSG00000100142…	DUT/NME1/POLE4/DCTPP1/UPP1/TYMS/RRM2/POLR3G/UCK2/POLD2/POLE3/DTYMK/POLE2/NME2/DHODH/CTPS1/NME4/POLR2D/POLR1E/POLR3K/NME7/POLR1C/UMPS/PNP/POLR2F/POLR3B/CAD/POLR2E/POLR2I/POLR1D/POLR2G/DPYD/TK1/POLA1/NT5E/ENTPD3/POLR2H/POLR3F/POLR3GL/POLR2L/POLA2/POLR2J/NUDT2/NT5C3B/DCTD/POLR1A/ENTPD6	hsa:1854/hsa:4830/hsa:56655/hsa:79077/hsa:7378/hsa:7298/hsa:6241/hsa:10622/hsa:7371/hsa:5425/hsa:54107/hsa:1841/hsa:5427/hsa:4831/hsa:1723/hsa:1503/hsa:4833/hsa:5433/hsa:64425/hsa:51728/hsa:29922/hsa:9533/hsa:7372/hsa:4860/hsa:5435/hsa:55703/hsa:790/hsa:5434/hsa:5438/hsa:51082/hsa:5436/hsa:1806/hsa:7083/hsa:5422/hsa:4907/hsa:956/hsa:5437/hsa:10621/hsa:84265/hsa:5441/hsa:23649/hsa:5439/hsa:318/hsa…	47
hsa04110	Cell cycle	46/1183	120/5709	5.98107e-06	0.000139405	ENSG00000135446/ENSG00000076003/ENSG00000100297/ENSG00000132646/ENSG00000123374/ENSG00000104738/ENSG00000093009/ENSG00000112118/ENSG00000089053/ENSG00000145604/ENSG00000091651/ENSG00000116670/ENSG00000128245/ENSG00000166508/ENSG00000141552/ENSG00000118971/ENSG00000117399/ENSG00000129055/ENSG00000127564/ENSG00000205250/ENSG00000164045/ENSG00000170312/ENSG00000164109/ENSG00000116717/ENSG00000100387…	CDK4/MCM6/MCM5/PCNA/CDK2/MCM4/CDC45/MCM3/ANAPC5/SKP2/ORC6/MAD2L2/YWHAH/MCM7/ANAPC11/CCND2/CDC20/ANAPC13/PKMYT1/E2F4/CDC25A/CDK1/MAD2L1/GADD45A/RBX1/PTTG1/SFN/CDC6/CCNE1/CDKN2A/YWHAQ/CCNE2/BUB3/ORC1/YWHAE/TFDP1/CDK6/CDC26/ANAPC7/CDKN2C/HDAC1/YWHAB/MCM2/HDAC2/E2F1/MAD1L1	hsa:1019/hsa:4175/hsa:4174/hsa:5111/hsa:1017/hsa:4173/hsa:8318/hsa:4172/hsa:51433/hsa:6502/hsa:23594/hsa:10459/hsa:7533/hsa:4176/hsa:51529/hsa:894/hsa:991/hsa:25847/hsa:9088/hsa:1874/hsa:993/hsa:983/hsa:4085/hsa:1647/hsa:9978/hsa:9232/hsa:2810/hsa:990/hsa:898/hsa:1029/hsa:10971/hsa:9134/hsa:9184/hsa:4998/hsa:7531/hsa:7027/hsa:1021/hsa:246184/hsa:51434/hsa:1031/hsa:3065/hsa:7529/hsa:4171/hsa:3066/…	46
hsa00230	Purine metabolism	52/1183	145/5709	1.42863e-05	0.000309197	ENSG00000239672/ENSG00000115350/ENSG00000154678/ENSG00000171848/ENSG00000178035/ENSG00000113356/ENSG00000165704/ENSG00000106628/ENSG00000148229/ENSG00000198931/ENSG00000100479/ENSG00000128050/ENSG00000243678/ENSG00000106348/ENSG00000004455/ENSG00000103202/ENSG00000144231/ENSG00000137054/ENSG00000161980/ENSG00000143156/ENSG00000171453/ENSG00000198805/ENSG00000100142/ENSG00000125877/ENSG00000156110…	NME1/POLE4/PDE1C/RRM2/IMPDH2/POLR3G/HPRT1/POLD2/POLE3/APRT/POLE2/PAICS/NME2/IMPDH1/AK2/NME4/POLR2D/POLR1E/POLR3K/NME7/POLR1C/PNP/POLR2F/ITPA/ADK/POLR3B/PRPS2/POLR2E/POLR2I/POLR1D/GUK1/ATIC/POLR2G/NUDT5/POLA1/NT5E/ENTPD3/POLR2H/POLR3F/POLR3GL/POLR2L/POLA2/POLR2J/PPAT/AK4/NUDT2/GMPS/NT5C3B/NUDT16/POLR1A/PRPS1/ENTPD6	hsa:4830/hsa:56655/hsa:5137/hsa:6241/hsa:3615/hsa:10622/hsa:3251/hsa:5425/hsa:54107/hsa:353/hsa:5427/hsa:10606/hsa:4831/hsa:3614/hsa:204/hsa:4833/hsa:5433/hsa:64425/hsa:51728/hsa:29922/hsa:9533/hsa:4860/hsa:5435/hsa:3704/hsa:132/hsa:55703/hsa:5634/hsa:5434/hsa:5438/hsa:51082/hsa:2987/hsa:471/hsa:5436/hsa:11164/hsa:5422/hsa:4907/hsa:956/hsa:5437/hsa:10621/hsa:84265/hsa:5441/hsa:23649/hsa:5439/hsa:…	52
hsa03020	RNA polymerase	17/1183	30/5709	1.61829e-05	0.000326894	ENSG00000113356/ENSG00000144231/ENSG00000137054/ENSG00000161980/ENSG00000171453/ENSG00000100142/ENSG00000013503/ENSG00000099817/ENSG00000105258/ENSG00000186184/ENSG00000168002/ENSG00000163882/ENSG00000132664/ENSG00000121851/ENSG00000177700/ENSG00000005075/ENSG00000068654	POLR3G/POLR2D/POLR1E/POLR3K/POLR1C/POLR2F/POLR3B/POLR2E/POLR2I/POLR1D/POLR2G/POLR2H/POLR3F/POLR3GL/POLR2L/POLR2J/POLR1A	hsa:10622/hsa:5433/hsa:64425/hsa:51728/hsa:9533/hsa:5435/hsa:55703/hsa:5434/hsa:5438/hsa:51082/hsa:5436/hsa:5437/hsa:10621/hsa:84265/hsa:5441/hsa:5439/hsa:25885	17
hsa04260	Cardiac muscle contraction	26/1183	60/5709	5.86248e-05	0.00111021	ENSG00000183023/ENSG00000173660/ENSG00000143549/ENSG00000115944/ENSG00000184076/ENSG00000164405/ENSG00000112695/ENSG00000198467/ENSG00000169021/ENSG00000176340/ENSG00000131143/ENSG00000178741/ENSG00000156467/ENSG00000233954/ENSG00000140416/ENSG00000198938/ENSG00000127184/ENSG00000126267/ENSG00000135940/ENSG00000131174/ENSG00000153956/ENSG00000164919/ENSG00000198712/ENSG00000010256/ENSG00000179091…	SLC8A1/UQCRH/TPM3/COX7A2L/UQCR10/UQCRQ/COX7A2/TPM2/UQCRFS1/COX8A/COX4I1/COX5A/UQCRB/UQCRHL/TPM1/MT-CO3/COX7C/COX6B1/COX5B/COX7B/CACNA2D1/COX6C/MT-CO2/UQCRC1/CYC1/UQCR11	hsa:6546/hsa:7388/hsa:7170/hsa:9167/hsa:29796/hsa:27089/hsa:1347/hsa:7169/hsa:7386/hsa:1351/hsa:1327/hsa:9377/hsa:7381/hsa:440567/hsa:7168/hsa:4514/hsa:1350/hsa:1340/hsa:1329/hsa:1349/hsa:781/hsa:1345/hsa:4513/hsa:7384/hsa:1537/hsa:10975	26
hsa03420	Nucleotide excision repair	20/1183	42/5709	8.43617e-05	0.00150362	ENSG00000115350/ENSG00000132646/ENSG00000020426/ENSG00000106628/ENSG00000148229/ENSG00000100479/ENSG00000049541/ENSG00000163918/ENSG00000105486/ENSG00000100387/ENSG00000106399/ENSG00000133119/ENSG00000117748/ENSG00000111358/ENSG00000272047/ENSG00000132383/ENSG00000136936/ENSG00000012061/ENSG00000134574/ENSG00000111445	POLE4/PCNA/MNAT1/POLD2/POLE3/POLE2/RFC2/RFC4/LIG1/RBX1/RPA3/RFC3/RPA2/GTF2H3/GTF2H5/RPA1/XPA/ERCC1/DDB2/RFC5	hsa:56655/hsa:5111/hsa:4331/hsa:5425/hsa:54107/hsa:5427/hsa:5982/hsa:5984/hsa:3978/hsa:9978/hsa:6119/hsa:5983/hsa:6118/hsa:2967/hsa:404672/hsa:6117/hsa:7507/hsa:2067/hsa:1643/hsa:5985	20
hsa03430	Mismatch repair	13/1183	22/5709	9.21342e-05	0.00155093	ENSG00000132646/ENSG00000106628/ENSG00000049541/ENSG00000116062/ENSG00000163918/ENSG00000105486/ENSG00000106399/ENSG00000174371/ENSG00000133119/ENSG00000117748/ENSG00000132383/ENSG00000111445/ENSG00000095002	PCNA/POLD2/RFC2/MSH6/RFC4/LIG1/RPA3/EXO1/RFC3/RPA2/RPA1/RFC5/MSH2	hsa:5111/hsa:5425/hsa:5982/hsa:2956/hsa:5984/hsa:3978/hsa:6119/hsa:9156/hsa:5983/hsa:6118/hsa:6117/hsa:5985/hsa:4436	13
hsa03018	RNA degradation	28/1183	71/5709	0.000224751	0.00358418	ENSG00000164167/ENSG00000074800/ENSG00000223496/ENSG00000077348/ENSG00000144381/ENSG00000130713/ENSG00000130520/ENSG00000130332/ENSG00000178896/ENSG00000090621/ENSG00000107371/ENSG00000152556/ENSG00000070756/ENSG00000123737/ENSG00000111674/ENSG00000135698/ENSG00000120699/ENSG00000075914/ENSG00000110063/ENSG00000170860/ENSG00000106355/ENSG00000128534/ENSG00000112941/ENSG00000140395/ENSG00000151846…	LSM6/ENO1/EXOSC6/EXOSC5/HSPD1/EXOSC2/LSM4/LSM7/EXOSC4/PABPC4/EXOSC3/PFKM/PABPC1/EXOSC9/ENO2/MPHOSPH6/EXOSC8/EXOSC7/DCPS/LSM3/LSM5/LSM8/TENT4A/WDR61/PABPC3/NUDT16/EXOSC1/PFKL	hsa:11157/hsa:2023/hsa:118460/hsa:56915/hsa:3329/hsa:23404/hsa:25804/hsa:51690/hsa:54512/hsa:8761/hsa:51010/hsa:5213/hsa:26986/hsa:5393/hsa:2026/hsa:10200/hsa:11340/hsa:23016/hsa:28960/hsa:27258/hsa:23658/hsa:51691/hsa:11044/hsa:80349/hsa:5042/hsa:131870/hsa:51013/hsa:5211	28
hsa04723	Retrograde endocannabinoid signaling	38/1183	112/5709	0.000709687	0.0107518	ENSG00000115286/ENSG00000151366/ENSG00000198840/ENSG00000184752/ENSG00000145494/ENSG00000109390/ENSG00000099795/ENSG00000119013/ENSG00000004779/ENSG00000166136/ENSG00000168653/ENSG00000147684/ENSG00000184983/ENSG00000130414/ENSG00000090266/ENSG00000167792/ENSG00000174021/ENSG00000189043/ENSG00000139180/ENSG00000147123/ENSG00000183648/ENSG00000125356/ENSG00000165264/ENSG00000127920/ENSG00000164258…	NDUFS7/NDUFC2/MT-ND3/NDUFA12/NDUFS6/NDUFC1/NDUFB7/NDUFB3/NDUFAB1/NDUFB8/NDUFS5/NDUFB9/NDUFA6/NDUFA10/NDUFB2/NDUFV1/GNG5/NDUFA4/NDUFA9/NDUFB11/NDUFB1/NDUFA1/NDUFB6/GNG11/NDUFS4/NDUFS8/MAPK12/NDUFB4/MT-ND6/NDUFA3/GNB2/NDUFB5/PLCB4/NDUFA8/NDUFA2/MAPK11/NDUFB10/GNB1	hsa:374291/hsa:4718/hsa:4537/hsa:55967/hsa:4726/hsa:4717/hsa:4713/hsa:4709/hsa:4706/hsa:4714/hsa:4725/hsa:4715/hsa:4700/hsa:4705/hsa:4708/hsa:4723/hsa:2787/hsa:4697/hsa:4704/hsa:54539/hsa:4707/hsa:4694/hsa:4712/hsa:2791/hsa:4724/hsa:4728/hsa:6300/hsa:4710/hsa:4541/hsa:4696/hsa:2783/hsa:4711/hsa:5332/hsa:4702/hsa:4695/hsa:5600/hsa:4716/hsa:2782	38
hsa00983	Drug metabolism - other enzymes	19/1183	52/5709	0.00604497	0.0872203	ENSG00000128951/ENSG00000239672/ENSG00000183696/ENSG00000148834/ENSG00000171848/ENSG00000178035/ENSG00000143179/ENSG00000165704/ENSG00000243678/ENSG00000065621/ENSG00000106348/ENSG00000103202/ENSG00000143156/ENSG00000114491/ENSG00000005381/ENSG00000125877/ENSG00000188641/ENSG00000167900/ENSG00000163655	DUT/NME1/UPP1/GSTO1/RRM2/IMPDH2/UCK2/HPRT1/NME2/GSTO2/IMPDH1/NME4/NME7/UMPS/MPO/ITPA/DPYD/TK1/GMPS	hsa:1854/hsa:4830/hsa:7378/hsa:9446/hsa:6241/hsa:3615/hsa:7371/hsa:3251/hsa:4831/hsa:119391/hsa:3614/hsa:4833/hsa:29922/hsa:7372/hsa:4353/hsa:3704/hsa:1806/hsa:7083/hsa:8833	19
hsa03050	Proteasome	15/1183	39/5709	0.00827495	0.111448	ENSG00000101182/ENSG00000175166/ENSG00000185627/ENSG00000142507/ENSG00000132963/ENSG00000008018/ENSG00000099341/ENSG00000127922/ENSG00000136930/ENSG00000165916/ENSG00000100804/ENSG00000130706/ENSG00000129084/ENSG00000197170/ENSG00000159377	PSMA7/PSMD2/PSMD13/PSMB6/POMP/PSMB1/PSMD8/SEM1/PSMB7/PSMC3/PSMB5/ADRM1/PSMA1/PSMD12/PSMB4	hsa:5688/hsa:5708/hsa:5719/hsa:5694/hsa:51371/hsa:5689/hsa:5714/hsa:7979/hsa:5695/hsa:5702/hsa:5693/hsa:11047/hsa:5682/hsa:5718/hsa:5692	15
hsa00670	One carbon pool by folate	8/1183	16/5709	0.0086596	0.111448	ENSG00000176890/ENSG00000120254/ENSG00000100714/ENSG00000138363/ENSG00000136371/ENSG00000163738/ENSG00000182199/ENSG00000116984	TYMS/MTHFD1L/MTHFD1/ATIC/MTHFS/MTHFD2L/SHMT2/MTR	hsa:7298/hsa:25902/hsa:4522/hsa:471/hsa:10588/hsa:441024/hsa:6472/hsa:4548	8
hsa03015	mRNA surveillance pathway	26/1183	80/5709	0.00882753	0.111448	ENSG00000183684/ENSG00000132661/ENSG00000162385/ENSG00000111196/ENSG00000090621/ENSG00000265241/ENSG00000070756/ENSG00000167005/ENSG00000071626/ENSG00000205937/ENSG00000172531/ENSG00000114503/ENSG00000141543/ENSG00000165934/ENSG00000100836/ENSG00000160917/ENSG00000160075/ENSG00000150459/ENSG00000186298/ENSG00000105568/ENSG00000151846/ENSG00000120705/ENSG00000169062/ENSG00000176102/ENSG00000104695…	ALYREF/NXT1/MAGOH/MAGOHB/PABPC4/RBM8A/PABPC1/NUDT21/DAZAP1/RNPS1/PPP1CA/NCBP2/EIF4A3/CPSF2/PABPN1/CPSF4/SSU72/SAP18/PPP1CC/PPP2R1A/PABPC3/ETF1/UPF3A/CSTF3/PPP2CB/CSTF2T	hsa:10189/hsa:29107/hsa:4116/hsa:55110/hsa:8761/hsa:9939/hsa:26986/hsa:11051/hsa:26528/hsa:10921/hsa:5499/hsa:22916/hsa:9775/hsa:53981/hsa:8106/hsa:10898/hsa:29101/hsa:10284/hsa:5501/hsa:5518/hsa:5042/hsa:2107/hsa:65110/hsa:1479/hsa:5516/hsa:23283	26
hsa04114	Oocyte meiosis	31/1183	107/5709	0.0256741	0.31117	ENSG00000123374/ENSG00000089053/ENSG00000116670/ENSG00000128245/ENSG00000160014/ENSG00000141552/ENSG00000117399/ENSG00000129055/ENSG00000127564/ENSG00000112029/ENSG00000170312/ENSG00000164109/ENSG00000100387/ENSG00000164611/ENSG00000107758/ENSG00000105173/ENSG00000134308/ENSG00000175305/ENSG00000108953/ENSG00000169032/ENSG00000172531/ENSG00000176386/ENSG00000196510/ENSG00000188130/ENSG00000166913…	CDK2/ANAPC5/MAD2L2/YWHAH/CALM3/ANAPC11/CDC20/ANAPC13/PKMYT1/FBXO5/CDK1/MAD2L1/RBX1/PTTG1/PPP3CB/CCNE1/YWHAQ/CCNE2/YWHAE/MAP2K1/PPP1CA/CDC26/ANAPC7/MAPK12/YWHAB/PPP1CC/PPP2R1A/SPDYE3/PPP2CB/PPP3R1/CALM2	hsa:1017/hsa:51433/hsa:10459/hsa:7533/hsa:808/hsa:51529/hsa:991/hsa:25847/hsa:9088/hsa:26271/hsa:983/hsa:4085/hsa:9978/hsa:9232/hsa:5532/hsa:898/hsa:10971/hsa:9134/hsa:7531/hsa:5604/hsa:5499/hsa:246184/hsa:51434/hsa:6300/hsa:7529/hsa:5501/hsa:5518/hsa:441272/hsa:5516/hsa:5534/hsa:805	31
hsa03410	Base excision repair	12/1183	33/5709	0.0276475	0.3222	ENSG00000076248/ENSG00000115350/ENSG00000132646/ENSG00000100823/ENSG00000168496/ENSG00000106628/ENSG00000148229/ENSG00000100479/ENSG00000189403/ENSG00000143799/ENSG00000105486/ENSG00000065057	UNG/POLE4/PCNA/APEX1/FEN1/POLD2/POLE3/POLE2/HMGB1/PARP1/LIG1/NTHL1	hsa:7374/hsa:56655/hsa:5111/hsa:328/hsa:2237/hsa:5425/hsa:54107/hsa:5427/hsa:3146/hsa:142/hsa:3978/hsa:4913	12
hsa01230	Biosynthesis of amino acids	19/1183	63/5709	0.0487858	0.547486	ENSG00000102144/ENSG00000111669/ENSG00000105552/ENSG00000074800/ENSG00000171314/ENSG00000153574/ENSG00000152556/ENSG00000111674/ENSG00000101911/ENSG00000111640/ENSG00000126522/ENSG00000062485/ENSG00000243989/ENSG00000143811/ENSG00000059573/ENSG00000147224/ENSG00000182199/ENSG00000116984/ENSG00000141959	PGK1/TPI1/BCAT2/ENO1/PGAM1/RPIA/PFKM/ENO2/PRPS2/GAPDH/ASL/CS/ACY1/PYCR2/ALDH18A1/PRPS1/SHMT2/MTR/PFKL	hsa:5230/hsa:7167/hsa:587/hsa:2023/hsa:5223/hsa:22934/hsa:5213/hsa:2026/hsa:5634/hsa:2597/hsa:435/hsa:1431/hsa:95/hsa:29920/hsa:5832/hsa:5631/hsa:6472/hsa:4548/hsa:5211	19
hsa01200	Carbon metabolism	29/1183	105/5709	0.0541228	0.584313	ENSG00000102144/ENSG00000111669/ENSG00000074800/ENSG00000171314/ENSG00000153574/ENSG00000146701/ENSG00000152556/ENSG00000111674/ENSG00000101911/ENSG00000111640/ENSG00000075239/ENSG00000127884/ENSG00000204370/ENSG00000140905/ENSG00000131828/ENSG00000184207/ENSG00000197894/ENSG00000117118/ENSG00000062485/ENSG00000119689/ENSG00000172340/ENSG00000139684/ENSG00000091483/ENSG00000163541/ENSG00000147224…	PGK1/TPI1/ENO1/PGAM1/RPIA/MDH2/PFKM/ENO2/PRPS2/GAPDH/ACAT1/ECHS1/SDHD/GCSH/PDHA1/PGP/ADH5/SDHB/CS/DLST/SUCLG2/ESD/FH/SUCLG1/PRPS1/PCCB/SHMT2/PFKL/HK2	hsa:5230/hsa:7167/hsa:2023/hsa:5223/hsa:22934/hsa:4191/hsa:5213/hsa:2026/hsa:5634/hsa:2597/hsa:38/hsa:1892/hsa:6392/hsa:2653/hsa:5160/hsa:283871/hsa:128/hsa:6390/hsa:1431/hsa:1743/hsa:8801/hsa:2098/hsa:2271/hsa:8802/hsa:5631/hsa:5096/hsa:6472/hsa:5211/hsa:3099	29
hsa04623	Cytosolic DNA-sensing pathway	14/1183	44/5709	0.0559244	0.584313	ENSG00000113356/ENSG00000161980/ENSG00000171453/ENSG00000150782/ENSG00000100142/ENSG00000013503/ENSG00000099817/ENSG00000186184/ENSG00000163882/ENSG00000132664/ENSG00000121851/ENSG00000177700/ENSG00000125538/ENSG00000126456	POLR3G/POLR3K/POLR1C/IL18/POLR2F/POLR3B/POLR2E/POLR1D/POLR2H/POLR3F/POLR3GL/POLR2L/IL1B/IRF3	hsa:10622/hsa:51728/hsa:9533/hsa:3606/hsa:5435/hsa:55703/hsa:5434/hsa:51082/hsa:5437/hsa:10621/hsa:84265/hsa:5441/hsa:3553/hsa:3661	14
hsa00270	Cysteine and methionine metabolism	13/1183	41/5709	0.0657012	0.632753	ENSG00000116649/ENSG00000102172/ENSG00000111716/ENSG00000105552/ENSG00000101444/ENSG00000146701/ENSG00000134333/ENSG00000099810/ENSG00000145293/ENSG00000128309/ENSG00000130816/ENSG00000149089/ENSG00000116984	SRM/SMS/LDHB/BCAT2/AHCY/MDH2/LDHA/MTAP/ENOPH1/MPST/DNMT1/APIP/MTR	hsa:6723/hsa:6611/hsa:3945/hsa:587/hsa:191/hsa:4191/hsa:3939/hsa:4507/hsa:58478/hsa:4357/hsa:1786/hsa:51074/hsa:4548	13
hsa05130	Pathogenic Escherichia coli infection	15/1183	49/5709	0.0665196	0.632753	ENSG00000115053/ENSG00000176014/ENSG00000241685/ENSG00000167553/ENSG00000136950/ENSG00000241553/ENSG00000188229/ENSG00000111057/ENSG00000134308/ENSG00000075624/ENSG00000123416/ENSG00000163466/ENSG00000067560/ENSG00000092820/ENSG00000167552	NCL/TUBB6/ARPC1A/TUBA1C/ARPC5L/ARPC4/TUBB4B/KRT18/YWHAQ/ACTB/TUBA1B/ARPC2/RHOA/EZR/TUBA1A	hsa:4691/hsa:84617/hsa:10552/hsa:84790/hsa:81873/hsa:10093/hsa:10383/hsa:3875/hsa:10971/hsa:60/hsa:10376/hsa:10109/hsa:387/hsa:7430/hsa:7846	15
hsa00790	Folate biosynthesis	8/1183	22/5709	0.0668254	0.632753	ENSG00000151552/ENSG00000166228/ENSG00000136877/ENSG00000164172/ENSG00000132570/ENSG00000159228/ENSG00000171723/ENSG00000150787	QDPR/PCBD1/FPGS/MOCS2/PCBD2/CBR1/GPHN/PTS	hsa:5860/hsa:5092/hsa:2356/hsa:4338/hsa:84105/hsa:873/hsa:10243/hsa:5805	8
hsa03060	Protein export	8/1183	23/5709	0.0845852	0.776645	ENSG00000144867/ENSG00000114902/ENSG00000143742/ENSG00000166562/ENSG00000106803/ENSG00000132432/ENSG00000140612/ENSG00000118363	SRPRB/SPCS1/SRP9/SEC11C/SEC61B/SEC61G/SEC11A/SPCS2	hsa:58477/hsa:28972/hsa:6726/hsa:90701/hsa:10952/hsa:23480/hsa:23478/hsa:9789	8
hsa00630	Glyoxylate and dicarboxylate metabolism	9/1183	27/5709	0.0880837	0.784981	ENSG00000146701/ENSG00000183077/ENSG00000075239/ENSG00000140905/ENSG00000184207/ENSG00000062485/ENSG00000137106/ENSG00000114054/ENSG00000182199	MDH2/AFMID/ACAT1/GCSH/PGP/CS/GRHPR/PCCB/SHMT2	hsa:4191/hsa:125061/hsa:38/hsa:2653/hsa:283871/hsa:1431/hsa:9380/hsa:5096/hsa:6472	9
hsa00010	Glycolysis / Gluconeogenesis	15/1183	52/5709	0.103105	0.883764	ENSG00000102144/ENSG00000111669/ENSG00000111716/ENSG00000074800/ENSG00000171314/ENSG00000134333/ENSG00000152556/ENSG00000111674/ENSG00000137124/ENSG00000111640/ENSG00000131828/ENSG00000143149/ENSG00000197894/ENSG00000141959/ENSG00000159399	PGK1/TPI1/LDHB/ENO1/PGAM1/LDHA/PFKM/ENO2/ALDH1B1/GAPDH/PDHA1/ALDH9A1/ADH5/PFKL/HK2	hsa:5230/hsa:7167/hsa:3945/hsa:2023/hsa:5223/hsa:3939/hsa:5213/hsa:2026/hsa:219/hsa:2597/hsa:5160/hsa:223/hsa:128/hsa:5211/hsa:3099	15
hsa00020	Citrate cycle (TCA cycle)	9/1183	28/5709	0.107018	0.883764	ENSG00000146701/ENSG00000204370/ENSG00000131828/ENSG00000117118/ENSG00000062485/ENSG00000119689/ENSG00000172340/ENSG00000091483/ENSG00000163541	MDH2/SDHD/PDHA1/SDHB/CS/DLST/SUCLG2/FH/SUCLG1	hsa:4191/hsa:6392/hsa:5160/hsa:6390/hsa:1431/hsa:1743/hsa:8801/hsa:2271/hsa:8802	9
hsa04978	Mineral absorption	11/1183	36/5709	0.107918	0.883764	ENSG00000169715/ENSG00000125148/ENSG00000183023/ENSG00000164647/ENSG00000187193/ENSG00000147804/ENSG00000103415/ENSG00000169688/ENSG00000177556/ENSG00000198417/ENSG00000087086	MT1E/MT2A/SLC8A1/STEAP1/MT1X/SLC39A4/HMOX2/MT1B/ATOX1/MT1F/FTL	hsa:4493/hsa:4502/hsa:6546/hsa:26872/hsa:4501/hsa:55630/hsa:3163/hsa:4490/hsa:475/hsa:4494/hsa:2512	11
hsa04218	Cellular senescence	36/1183	144/5709	0.12048	0.960673	ENSG00000135446/ENSG00000123374/ENSG00000005022/ENSG00000174775/ENSG00000101057/ENSG00000160014/ENSG00000118971/ENSG00000113456/ENSG00000151729/ENSG00000205250/ENSG00000164045/ENSG00000170312/ENSG00000169100/ENSG00000187840/ENSG00000116717/ENSG00000107758/ENSG00000105173/ENSG00000147889/ENSG00000213585/ENSG00000175305/ENSG00000169032/ENSG00000105810/ENSG00000172531/ENSG00000034152/ENSG00000188130…	CDK4/CDK2/SLC25A5/HRAS/MYBL2/CALM3/CCND2/RAD1/SLC25A4/E2F4/CDC25A/CDK1/SLC25A6/EIF4EBP1/GADD45A/PPP3CB/CCNE1/CDKN2A/VDAC1/CCNE2/MAP2K1/CDK6/PPP1CA/MAP2K3/MAPK12/RRAS/VDAC3/PPP1CC/ETS1/VDAC2/HUS1/MAPK11/E2F1/RHEB/PPP3R1/CALM2	hsa:1019/hsa:1017/hsa:292/hsa:3265/hsa:4605/hsa:808/hsa:894/hsa:5810/hsa:291/hsa:1874/hsa:993/hsa:983/hsa:293/hsa:1978/hsa:1647/hsa:5532/hsa:898/hsa:1029/hsa:7416/hsa:9134/hsa:5604/hsa:1021/hsa:5499/hsa:5606/hsa:6300/hsa:6237/hsa:7419/hsa:5501/hsa:2113/hsa:7417/hsa:3364/hsa:5600/hsa:1869/hsa:6009/hsa:5534/hsa:805	36
hsa04115	p53 signaling pathway	19/1183	71/5709	0.133253	0.999993	ENSG00000137801/ENSG00000135446/ENSG00000123374/ENSG00000171848/ENSG00000172115/ENSG00000184990/ENSG00000118971/ENSG00000170312/ENSG00000116717/ENSG00000171791/ENSG00000175793/ENSG00000105173/ENSG00000147889/ENSG00000175305/ENSG00000087088/ENSG00000115107/ENSG00000105810/ENSG00000078900/ENSG00000134574	THBS1/CDK4/CDK2/RRM2/CYCS/SIVA1/CCND2/CDK1/GADD45A/BCL2/SFN/CCNE1/CDKN2A/CCNE2/BAX/STEAP3/CDK6/TP73/DDB2	hsa:7057/hsa:1019/hsa:1017/hsa:6241/hsa:54205/hsa:10572/hsa:894/hsa:983/hsa:1647/hsa:596/hsa:2810/hsa:898/hsa:1029/hsa:9134/hsa:581/hsa:55240/hsa:1021/hsa:7161/hsa:1643	19
hsa00130	Ubiquinone and other terpenoid-quinone biosynthesis	4/1183	10/5709	0.133743	0.999993	ENSG00000132423/ENSG00000167397/ENSG00000196715/ENSG00000173085	COQ3/VKORC1/VKORC1L1/COQ2	hsa:51805/hsa:79001/hsa:154807/hsa:27235	4
hsa00510	N-Glycan biosynthesis	13/1183	46/5709	0.139929	0.999993	ENSG00000179085/ENSG00000214160/ENSG00000117411/ENSG00000161013/ENSG00000000419/ENSG00000129562/ENSG00000172339/ENSG00000131446/ENSG00000120697/ENSG00000104723/ENSG00000136908/ENSG00000033011/ENSG00000101901	DPM3/ALG3/B4GALT2/MGAT4B/DPM1/DAD1/ALG14/MGAT1/ALG5/TUSC3/DPM2/ALG1/ALG13	hsa:54344/hsa:10195/hsa:8704/hsa:11282/hsa:8813/hsa:1603/hsa:199857/hsa:4245/hsa:29880/hsa:7991/hsa:8818/hsa:56052/hsa:79868	13
hsa05014	Amyotrophic lateral sclerosis (ALS)	12/1183	42/5709	0.14315	0.999993	ENSG00000172115/ENSG00000130204/ENSG00000233276/ENSG00000171791/ENSG00000107758/ENSG00000087088/ENSG00000034152/ENSG00000188130/ENSG00000002330/ENSG00000136238/ENSG00000185386/ENSG00000221823	CYCS/TOMM40/GPX1/BCL2/PPP3CB/BAX/MAP2K3/MAPK12/BAD/RAC1/MAPK11/PPP3R1	hsa:54205/hsa:10452/hsa:2876/hsa:596/hsa:5532/hsa:581/hsa:5606/hsa:6300/hsa:572/hsa:5879/hsa:5600/hsa:5534	12
hsa04120	Ubiquitin mediated proteolysis	32/1183	131/5709	0.170521	0.999993	ENSG00000089053/ENSG00000145604/ENSG00000175063/ENSG00000108106/ENSG00000103275/ENSG00000141552/ENSG00000170035/ENSG00000117399/ENSG00000110107/ENSG00000129055/ENSG00000142230/ENSG00000108854/ENSG00000154582/ENSG00000103363/ENSG00000100387/ENSG00000176386/ENSG00000196510/ENSG00000185651/ENSG00000160087/ENSG00000134574/ENSG00000184557/ENSG00000072422/ENSG00000130725/ENSG00000177889/ENSG00000114125…	ANAPC5/SKP2/UBE2C/UBE2S/UBE2I/ANAPC11/UBE2E3/CDC20/PRPF19/ANAPC13/SAE1/SMURF2/ELOC/ELOB/RBX1/CDC26/ANAPC7/UBE2L3/UBE2J2/DDB2/SOCS3/RHOBTB1/UBE2M/UBE2N/RNF7/FANCL/UBE2E2/UBE2D2/CDC34/UBE2G2/UBA2/STUB1	hsa:51433/hsa:6502/hsa:11065/hsa:27338/hsa:7329/hsa:51529/hsa:10477/hsa:991/hsa:27339/hsa:25847/hsa:10055/hsa:64750/hsa:6921/hsa:6923/hsa:9978/hsa:246184/hsa:51434/hsa:7332/hsa:118424/hsa:1643/hsa:9021/hsa:9886/hsa:9040/hsa:7334/hsa:9616/hsa:55120/hsa:7325/hsa:7322/hsa:997/hsa:7327/hsa:10054/hsa:10273	32
hsa04392	Hippo signaling pathway - multiple species	8/1183	27/5709	0.179645	0.999993	ENSG00000197905/ENSG00000196159/ENSG00000186575/ENSG00000018408/ENSG00000068028/ENSG00000139926/ENSG00000142279/ENSG00000213923	TEAD4/FAT4/NF2/WWTR1/RASSF1/FRMD6/WTIP/CSNK1E	hsa:7004/hsa:79633/hsa:4771/hsa:25937/hsa:11186/hsa:122786/hsa:126374/hsa:1454	8
hsa00280	Valine, leucine and isoleucine degradation	12/1183	44/5709	0.184584	0.999993	ENSG00000176715/ENSG00000083720/ENSG00000105552/ENSG00000138356/ENSG00000072506/ENSG00000137124/ENSG00000075239/ENSG00000127884/ENSG00000143149/ENSG00000248098/ENSG00000114054/ENSG00000138796	ACSF3/OXCT1/BCAT2/AOX1/HSD17B10/ALDH1B1/ACAT1/ECHS1/ALDH9A1/BCKDHA/PCCB/HADH	hsa:197322/hsa:5019/hsa:587/hsa:316/hsa:3028/hsa:219/hsa:38/hsa:1892/hsa:223/hsa:593/hsa:5096/hsa:3033	12
hsa03460	Fanconi anemia pathway	14/1183	54/5709	0.214107	0.999993	ENSG00000164053/ENSG00000100726/ENSG00000169689/ENSG00000106399/ENSG00000077152/ENSG00000175279/ENSG00000197299/ENSG00000117748/ENSG00000132383/ENSG00000162607/ENSG00000012061/ENSG00000115392/ENSG00000181544/ENSG00000221829	ATRIP/TELO2/CENPX/RPA3/UBE2T/CENPS/BLM/RPA2/RPA1/USP1/ERCC1/FANCL/FANCB/FANCG	hsa:84126/hsa:9894/hsa:201254/hsa:6119/hsa:29089/hsa:378708/hsa:641/hsa:6118/hsa:6117/hsa:7398/hsa:2067/hsa:55120/hsa:2187/hsa:2189	14
hsa00970	Aminoacyl-tRNA biosynthesis	11/1183	41/5709	0.214725	0.999993	ENSG00000116120/ENSG00000134905/ENSG00000143374/ENSG00000116874/ENSG00000065427/ENSG00000145982/ENSG00000179115/ENSG00000185418/ENSG00000137513/ENSG00000139131/ENSG00000247626	FARSB/CARS2/TARS2/WARS2/KARS/FARS2/FARSA/TARSL2/NARS2/YARS2/MARS2	hsa:10056/hsa:79587/hsa:80222/hsa:10352/hsa:3735/hsa:10667/hsa:2193/hsa:123283/hsa:79731/hsa:51067/hsa:92935	11
hsa00450	Selenocompound metabolism	5/1183	16/5709	0.223645	0.999993	ENSG00000197763/ENSG00000184470/ENSG00000086475/ENSG00000247626/ENSG00000116984	TXNRD3/TXNRD2/SEPHS1/MARS2/MTR	hsa:114112/hsa:10587/hsa:22929/hsa:92935/hsa:4548	5
hsa00730	Thiamine metabolism	4/1183	12/5709	0.224771	0.999993	ENSG00000004455/ENSG00000143727/ENSG00000162433/ENSG00000196511	AK2/ACP1/AK4/TPK1	hsa:204/hsa:52/hsa:205/hsa:27010	4
hsa00620	Pyruvate metabolism	9/1183	33/5709	0.230834	0.999993	ENSG00000111716/ENSG00000146701/ENSG00000134333/ENSG00000137124/ENSG00000075239/ENSG00000131828/ENSG00000143149/ENSG00000091483/ENSG00000137106	LDHB/MDH2/LDHA/ALDH1B1/ACAT1/PDHA1/ALDH9A1/FH/GRHPR	hsa:3945/hsa:4191/hsa:3939/hsa:219/hsa:38/hsa:5160/hsa:223/hsa:2271/hsa:9380	9
hsa05169	Epstein-Barr virus infection	36/1183	155/5709	0.245322	0.999993	ENSG00000026025/ENSG00000135446/ENSG00000123374/ENSG00000172115/ENSG00000145604/ENSG00000164105/ENSG00000118971/ENSG00000184216/ENSG00000127191/ENSG00000116717/ENSG00000171791/ENSG00000175166/ENSG00000105173/ENSG00000175305/ENSG00000179218/ENSG00000087088/ENSG00000185627/ENSG00000105810/ENSG00000168032/ENSG00000034152/ENSG00000188130/ENSG00000099341/ENSG00000127922/ENSG00000134574/ENSG00000116478…	VIM/CDK4/CDK2/CYCS/SKP2/SAP30/CCND2/IRAK1/TRAF2/GADD45A/BCL2/PSMD2/CCNE1/CCNE2/CALR/BAX/PSMD13/CDK6/ENTPD3/MAP2K3/MAPK12/PSMD8/SEM1/DDB2/HDAC1/RUNX3/PSMC3/HDAC2/RAC1/MAPK11/FADD/E2F1/ADRM1/CD44/PSMD12/IRF3	hsa:7431/hsa:1019/hsa:1017/hsa:54205/hsa:6502/hsa:8819/hsa:894/hsa:3654/hsa:7186/hsa:1647/hsa:596/hsa:5708/hsa:898/hsa:9134/hsa:811/hsa:581/hsa:5719/hsa:1021/hsa:956/hsa:5606/hsa:6300/hsa:5714/hsa:7979/hsa:1643/hsa:3065/hsa:864/hsa:5702/hsa:3066/hsa:5879/hsa:5600/hsa:8772/hsa:1869/hsa:11047/hsa:960/hsa:5718/hsa:3661	36
hsa00030	Pentose phosphate pathway	7/1183	25/5709	0.248321	0.999993	ENSG00000153574/ENSG00000152556/ENSG00000101911/ENSG00000023697/ENSG00000171174/ENSG00000147224/ENSG00000141959	RPIA/PFKM/PRPS2/DERA/RBKS/PRPS1/PFKL	hsa:22934/hsa:5213/hsa:5634/hsa:51071/hsa:64080/hsa:5631/hsa:5211	7
hsa00860	Porphyrin and chlorophyll metabolism	7/1183	25/5709	0.248321	0.999993	ENSG00000103415/ENSG00000165060/ENSG00000256269/ENSG00000188690/ENSG00000080819/ENSG00000126088/ENSG00000004961	HMOX2/FXN/HMBS/UROS/CPOX/UROD/HCCS	hsa:3163/hsa:2395/hsa:3145/hsa:7390/hsa:1371/hsa:7389/hsa:3052	7
hsa04217	Necroptosis	32/1183	137/5709	0.249894	0.999993	ENSG00000164032/ENSG00000005022/ENSG00000189403/ENSG00000096384/ENSG00000196262/ENSG00000188486/ENSG00000184260/ENSG00000247077/ENSG00000151729/ENSG00000143799/ENSG00000169100/ENSG00000105968/ENSG00000132612/ENSG00000127191/ENSG00000171791/ENSG00000213585/ENSG00000087088/ENSG00000113648/ENSG00000162711/ENSG00000179526/ENSG00000078668/ENSG00000087086/ENSG00000125538/ENSG00000168404/ENSG00000165637…	H2AFZ/SLC25A5/HMGB1/HSP90AB1/PPIA/H2AFX/HIST2H2AC/PGAM5/SLC25A4/PARP1/SLC25A6/H2AFV/VPS4A/TRAF2/BCL2/VDAC1/BAX/H2AFY/NLRP3/SHARPIN/VDAC3/FTL/IL1B/MLKL/VDAC2/FAF1/FADD/HIST3H2A/HIST1H2AL/PYGB/AIFM1/H2AFJ	hsa:3015/hsa:292/hsa:3146/hsa:3326/hsa:5478/hsa:3014/hsa:8338/hsa:192111/hsa:291/hsa:142/hsa:293/hsa:94239/hsa:27183/hsa:7186/hsa:596/hsa:7416/hsa:581/hsa:9555/hsa:114548/hsa:81858/hsa:7419/hsa:2512/hsa:3553/hsa:197259/hsa:7417/hsa:11124/hsa:8772/hsa:92815/hsa:8332/hsa:5834/hsa:9131/hsa:55766	32
hsa00310	Lysine degradation	14/1183	56/5709	0.258789	0.999993	ENSG00000106397/ENSG00000101945/ENSG00000137124/ENSG00000075239/ENSG00000127884/ENSG00000106462/ENSG00000143149/ENSG00000130309/ENSG00000119689/ENSG00000170364/ENSG00000109576/ENSG00000105607/ENSG00000183955/ENSG00000138796	PLOD3/SUV39H1/ALDH1B1/ACAT1/ECHS1/EZH2/ALDH9A1/COLGALT1/DLST/SETMAR/AADAT/GCDH/KMT5A/HADH	hsa:8985/hsa:6839/hsa:219/hsa:38/hsa:1892/hsa:2146/hsa:223/hsa:79709/hsa:1743/hsa:6419/hsa:51166/hsa:2639/hsa:387893/hsa:3033	14
hsa00520	Amino sugar and nucleotide sugar metabolism	11/1183	43/5709	0.266563	0.999993	ENSG00000197355/ENSG00000117143/ENSG00000113552/ENSG00000112699/ENSG00000100243/ENSG00000095380/ENSG00000100417/ENSG00000049860/ENSG00000117308/ENSG00000100522/ENSG00000159399	UAP1L1/UAP1/GNPDA1/GMDS/CYB5R3/NANS/PMM1/HEXB/GALE/GNPNAT1/HK2	hsa:91373/hsa:6675/hsa:10007/hsa:2762/hsa:1727/hsa:54187/hsa:5372/hsa:3074/hsa:2582/hsa:64841/hsa:3099	11
hsa04066	HIF-1 signaling pathway	21/1183	88/5709	0.268899	0.999993	ENSG00000102144/ENSG00000137154/ENSG00000074800/ENSG00000152256/ENSG00000134333/ENSG00000111674/ENSG00000187840/ENSG00000154582/ENSG00000103363/ENSG00000171791/ENSG00000100387/ENSG00000111640/ENSG00000175634/ENSG00000102265/ENSG00000169032/ENSG00000131828/ENSG00000135930/ENSG00000160712/ENSG00000151247/ENSG00000141959/ENSG00000159399	PGK1/RPS6/ENO1/PDK1/LDHA/ENO2/EIF4EBP1/ELOC/ELOB/BCL2/RBX1/GAPDH/RPS6KB2/TIMP1/MAP2K1/PDHA1/EIF4E2/IL6R/EIF4E/PFKL/HK2	hsa:5230/hsa:6194/hsa:2023/hsa:5163/hsa:3939/hsa:2026/hsa:1978/hsa:6921/hsa:6923/hsa:596/hsa:9978/hsa:2597/hsa:6199/hsa:7076/hsa:5604/hsa:5160/hsa:9470/hsa:3570/hsa:1977/hsa:5211/hsa:3099	21
hsa05222	Small cell lung cancer	21/1183	88/5709	0.268899	0.999993	ENSG00000135446/ENSG00000123374/ENSG00000172115/ENSG00000145604/ENSG00000091136/ENSG00000127191/ENSG00000116717/ENSG00000171791/ENSG00000105173/ENSG00000175305/ENSG00000101680/ENSG00000087088/ENSG00000123975/ENSG00000105810/ENSG00000058085/ENSG00000173207/ENSG00000134574/ENSG00000091128/ENSG00000101412/ENSG00000134871/ENSG00000197565	CDK4/CDK2/CYCS/SKP2/LAMB1/TRAF2/GADD45A/BCL2/CCNE1/CCNE2/LAMA1/BAX/CKS2/CDK6/LAMC2/CKS1B/DDB2/LAMB4/E2F1/COL4A2/COL4A6	hsa:1019/hsa:1017/hsa:54205/hsa:6502/hsa:3912/hsa:7186/hsa:1647/hsa:596/hsa:898/hsa:9134/hsa:284217/hsa:581/hsa:1164/hsa:1021/hsa:3918/hsa:1163/hsa:1643/hsa:22798/hsa:1869/hsa:1284/hsa:1288	21
hsa00640	Propanoate metabolism	8/1183	30/5709	0.271539	0.999993	ENSG00000111716/ENSG00000134333/ENSG00000075239/ENSG00000127884/ENSG00000172340/ENSG00000163541/ENSG00000248098/ENSG00000114054	LDHB/LDHA/ACAT1/ECHS1/SUCLG2/SUCLG1/BCKDHA/PCCB	hsa:3945/hsa:3939/hsa:38/hsa:1892/hsa:8801/hsa:8802/hsa:593/hsa:5096	8
hsa00380	Tryptophan metabolism	9/1183	35/5709	0.290938	0.999993	ENSG00000183077/ENSG00000138356/ENSG00000137124/ENSG00000075239/ENSG00000127884/ENSG00000143149/ENSG00000109576/ENSG00000105607/ENSG00000138796	AFMID/AOX1/ALDH1B1/ACAT1/ECHS1/ALDH9A1/AADAT/GCDH/HADH	hsa:125061/hsa:316/hsa:219/hsa:38/hsa:1892/hsa:223/hsa:51166/hsa:2639/hsa:3033	9
hsa04350	TGF-beta signaling pathway	18/1183	76/5709	0.301868	0.999993	ENSG00000137801/ENSG00000183691/ENSG00000153162/ENSG00000117318/ENSG00000134363/ENSG00000205250/ENSG00000122641/ENSG00000172201/ENSG00000108854/ENSG00000118707/ENSG00000100387/ENSG00000175634/ENSG00000198176/ENSG00000067560/ENSG00000104899/ENSG00000105568/ENSG00000158747/ENSG00000104695	THBS1/NOG/BMP6/ID3/FST/E2F4/INHBA/ID4/SMURF2/TGIF2/RBX1/RPS6KB2/TFDP1/RHOA/AMH/PPP2R1A/NBL1/PPP2CB	hsa:7057/hsa:9241/hsa:654/hsa:3399/hsa:10468/hsa:1874/hsa:3624/hsa:3400/hsa:64750/hsa:60436/hsa:9978/hsa:6199/hsa:7027/hsa:387/hsa:268/hsa:5518/hsa:100532736/hsa:5516	18
hsa00071	Fatty acid degradation	9/1183	37/5709	0.354475	0.999993	ENSG00000137124/ENSG00000075239/ENSG00000127884/ENSG00000143149/ENSG00000197894/ENSG00000167969/ENSG00000105607/ENSG00000198721/ENSG00000138796	ALDH1B1/ACAT1/ECHS1/ALDH9A1/ADH5/ECI1/GCDH/ECI2/HADH	hsa:219/hsa:38/hsa:1892/hsa:223/hsa:128/hsa:1632/hsa:2639/hsa:10455/hsa:3033	9
hsa00062	Fatty acid elongation	7/1183	29/5709	0.39456	0.999993	ENSG00000116353/ENSG00000159445/ENSG00000165996/ENSG00000127884/ENSG00000129968/ENSG00000177465/ENSG00000138796	MECR/THEM4/HACD1/ECHS1/ABHD17A/ACOT4/HADH	hsa:51102/hsa:117145/hsa:9200/hsa:1892/hsa:81926/hsa:122970/hsa:3033	7
hsa00410	beta-Alanine metabolism	7/1183	29/5709	0.39456	0.999993	ENSG00000116649/ENSG00000102172/ENSG00000128683/ENSG00000137124/ENSG00000127884/ENSG00000188641/ENSG00000143149	SRM/SMS/GAD1/ALDH1B1/ECHS1/DPYD/ALDH9A1	hsa:6723/hsa:6611/hsa:2571/hsa:219/hsa:1892/hsa:1806/hsa:223	7
hsa05166	Human T-cell leukemia virus 1 infection	46/1183	213/5709	0.401513	0.999993	ENSG00000177283/ENSG00000135446/ENSG00000175592/ENSG00000115350/ENSG00000099901/ENSG00000132646/ENSG00000106628/ENSG00000005022/ENSG00000148229/ENSG00000100479/ENSG00000089053/ENSG00000174775/ENSG00000101057/ENSG00000132341/ENSG00000141552/ENSG00000169884/ENSG00000118971/ENSG00000164362/ENSG00000117399/ENSG00000151729/ENSG00000115590/ENSG00000169100/ENSG00000164109/ENSG00000118513/ENSG00000164611…	FZD8/CDK4/FOSL1/POLE4/RANBP1/PCNA/POLD2/SLC25A5/POLE3/POLE2/ANAPC5/HRAS/MYBL2/RAN/ANAPC11/WNT10B/CCND2/TERT/CDC20/SLC25A4/IL1R2/SLC25A6/MAD2L1/MYB/PTTG1/PPP3CB/CDKN2A/VDAC1/CALR/BUB3/BAX/DVL1/TCF3/CDC26/MSX1/ANAPC7/CDKN2C/NRP1/RRAS/VDAC3/ETS1/KAT2A/WNT5B/VDAC2/E2F1/PPP3R1	hsa:8325/hsa:1019/hsa:8061/hsa:56655/hsa:5902/hsa:5111/hsa:5425/hsa:292/hsa:54107/hsa:5427/hsa:51433/hsa:3265/hsa:4605/hsa:5901/hsa:51529/hsa:7480/hsa:894/hsa:7015/hsa:991/hsa:291/hsa:7850/hsa:293/hsa:4085/hsa:4602/hsa:9232/hsa:5532/hsa:1029/hsa:7416/hsa:811/hsa:9184/hsa:581/hsa:1855/hsa:6929/hsa:246184/hsa:4487/hsa:51434/hsa:1031/hsa:8829/hsa:6237/hsa:7419/hsa:2113/hsa:2648/hsa:81029/hsa:7417/hs…	46
hsa05416	Viral myocarditis	7/1183	30/5709	0.432	0.999993	ENSG00000172115/ENSG00000169750/ENSG00000143322/ENSG00000075624/ENSG00000105974/ENSG00000136238/ENSG00000114867	CYCS/RAC3/ABL2/ACTB/CAV1/RAC1/EIF4G1	hsa:54205/hsa:5881/hsa:27/hsa:60/hsa:857/hsa:5879/hsa:1981	7
hsa00650	Butanoate metabolism	5/1183	21/5709	0.447082	0.999993	ENSG00000083720/ENSG00000128683/ENSG00000075239/ENSG00000127884/ENSG00000138796	OXCT1/GAD1/ACAT1/ECHS1/HADH	hsa:5019/hsa:2571/hsa:38/hsa:1892/hsa:3033	5
hsa03440	Homologous recombination	9/1183	40/5709	0.452051	0.999993	ENSG00000106628/ENSG00000106399/ENSG00000126215/ENSG00000197299/ENSG00000117748/ENSG00000132383/ENSG00000127922/ENSG00000196584/ENSG00000105393	POLD2/RPA3/XRCC3/BLM/RPA2/RPA1/SEM1/XRCC2/BABAM1	hsa:5425/hsa:6119/hsa:7517/hsa:641/hsa:6118/hsa:6117/hsa:7979/hsa:7516/hsa:29086	9
hsa05218	Melanoma	13/1183	59/5709	0.452519	0.999993	ENSG00000135446/ENSG00000138675/ENSG00000174775/ENSG00000077782/ENSG00000113578/ENSG00000116717/ENSG00000147889/ENSG00000087088/ENSG00000169032/ENSG00000105810/ENSG00000002330/ENSG00000134574/ENSG00000101412	CDK4/FGF5/HRAS/FGFR1/FGF1/GADD45A/CDKN2A/BAX/MAP2K1/CDK6/BAD/DDB2/E2F1	hsa:1019/hsa:2250/hsa:3265/hsa:2260/hsa:2246/hsa:1647/hsa:1029/hsa:581/hsa:5604/hsa:1021/hsa:572/hsa:1643/hsa:1869	13
hsa05210	Colorectal cancer	18/1183	83/5709	0.457049	0.999993	ENSG00000172115/ENSG00000116062/ENSG00000174775/ENSG00000089685/ENSG00000138795/ENSG00000116717/ENSG00000171791/ENSG00000175634/ENSG00000169750/ENSG00000087088/ENSG00000169032/ENSG00000067560/ENSG00000002330/ENSG00000134574/ENSG00000095002/ENSG00000144118/ENSG00000136238/ENSG00000109321	CYCS/MSH6/HRAS/BIRC5/LEF1/GADD45A/BCL2/RPS6KB2/RAC3/BAX/MAP2K1/RHOA/BAD/DDB2/MSH2/RALB/RAC1/AREG	hsa:54205/hsa:2956/hsa:3265/hsa:332/hsa:51176/hsa:1647/hsa:596/hsa:6199/hsa:5881/hsa:581/hsa:5604/hsa:387/hsa:572/hsa:1643/hsa:4436/hsa:5899/hsa:5879/hsa:374	18
hsa04924	Renin secretion	11/1183	50/5709	0.46708	0.999993	ENSG00000156113/ENSG00000154678/ENSG00000160014/ENSG00000125384/ENSG00000107758/ENSG00000151617/ENSG00000171522/ENSG00000101333/ENSG00000276045/ENSG00000221823/ENSG00000143933	KCNMA1/PDE1C/CALM3/PTGER2/PPP3CB/EDNRA/PTGER4/PLCB4/ORAI1/PPP3R1/CALM2	hsa:3778/hsa:5137/hsa:808/hsa:5732/hsa:5532/hsa:1909/hsa:5734/hsa:5332/hsa:84876/hsa:5534/hsa:805	11
hsa00051	Fructose and mannose metabolism	7/1183	31/5709	0.46911	0.999993	ENSG00000111669/ENSG00000152556/ENSG00000112699/ENSG00000100417/ENSG00000132199/ENSG00000141959/ENSG00000159399	TPI1/PFKM/GMDS/PMM1/ENOSF1/PFKL/HK2	hsa:7167/hsa:5213/hsa:2762/hsa:5372/hsa:55556/hsa:5211/hsa:3099	7
hsa01210	2-Oxocarboxylic acid metabolism	4/1183	17/5709	0.481294	0.999993	ENSG00000105552/ENSG00000062485/ENSG00000243989/ENSG00000109576	BCAT2/CS/ACY1/AADAT	hsa:587/hsa:1431/hsa:95/hsa:51166	4
hsa00480	Glutathione metabolism	9/1183	41/5709	0.484284	0.999993	ENSG00000116649/ENSG00000115758/ENSG00000102172/ENSG00000148834/ENSG00000171848/ENSG00000233276/ENSG00000065621/ENSG00000006625/ENSG00000143942	SRM/ODC1/SMS/GSTO1/RRM2/GPX1/GSTO2/GGCT/CHAC2	hsa:6723/hsa:4953/hsa:6611/hsa:9446/hsa:6241/hsa:2876/hsa:119391/hsa:79017/hsa:494143	9
hsa01523	Antifolate resistance	6/1183	27/5709	0.499128	0.999993	ENSG00000176890/ENSG00000173638/ENSG00000138363/ENSG00000136877/ENSG00000125538/ENSG00000182199	TYMS/SLC19A1/ATIC/FPGS/IL1B/SHMT2	hsa:7298/hsa:6573/hsa:471/hsa:2356/hsa:3553/hsa:6472	6
hsa04390	Hippo signaling pathway	30/1183	143/5709	0.503231	0.999993	ENSG00000177283/ENSG00000197905/ENSG00000128245/ENSG00000089685/ENSG00000169884/ENSG00000118971/ENSG00000138795/ENSG00000153162/ENSG00000113578/ENSG00000186575/ENSG00000134308/ENSG00000108953/ENSG00000075624/ENSG00000107404/ENSG00000172531/ENSG00000078900/ENSG00000019549/ENSG00000104899/ENSG00000018408/ENSG00000166913/ENSG00000186298/ENSG00000105568/ENSG00000111186/ENSG00000068028/ENSG00000139926…	FZD8/TEAD4/YWHAH/BIRC5/WNT10B/CCND2/LEF1/BMP6/FGF1/NF2/YWHAQ/YWHAE/ACTB/DVL1/PPP1CA/TP73/SNAI2/AMH/WWTR1/YWHAB/PPP1CC/PPP2R1A/WNT5B/RASSF1/FRMD6/AREG/WTIP/CSNK1E/PPP2CB/MPP5	hsa:8325/hsa:7004/hsa:7533/hsa:332/hsa:7480/hsa:894/hsa:51176/hsa:654/hsa:2246/hsa:4771/hsa:10971/hsa:7531/hsa:60/hsa:1855/hsa:5499/hsa:7161/hsa:6591/hsa:268/hsa:25937/hsa:7529/hsa:5501/hsa:5518/hsa:81029/hsa:11186/hsa:122786/hsa:374/hsa:126374/hsa:1454/hsa:5516/hsa:64398	30
hsa04914	Progesterone-mediated oocyte maturation	17/1183	81/5709	0.520807	0.999993	ENSG00000123374/ENSG00000089053/ENSG00000096384/ENSG00000116670/ENSG00000141552/ENSG00000129055/ENSG00000127564/ENSG00000164045/ENSG00000170312/ENSG00000164109/ENSG00000169032/ENSG00000176386/ENSG00000196510/ENSG00000188130/ENSG00000185386/ENSG00000214300/ENSG00000002822	CDK2/ANAPC5/HSP90AB1/MAD2L2/ANAPC11/ANAPC13/PKMYT1/CDC25A/CDK1/MAD2L1/MAP2K1/CDC26/ANAPC7/MAPK12/MAPK11/SPDYE3/MAD1L1	hsa:1017/hsa:51433/hsa:3326/hsa:10459/hsa:51529/hsa:25847/hsa:9088/hsa:993/hsa:983/hsa:4085/hsa:5604/hsa:246184/hsa:51434/hsa:6300/hsa:5600/hsa:441272/hsa:8379	17
hsa04940	Type I diabetes mellitus	3/1183	13/5709	0.524843	0.999993	ENSG00000128683/ENSG00000144381/ENSG00000125538	GAD1/HSPD1/IL1B	hsa:2571/hsa:3329/hsa:3553	3
hsa01524	Platinum drug resistance	13/1183	62/5709	0.531542	0.999993	ENSG00000148834/ENSG00000172115/ENSG00000116062/ENSG00000065621/ENSG00000089685/ENSG00000171791/ENSG00000147889/ENSG00000087088/ENSG00000136936/ENSG00000002330/ENSG00000012061/ENSG00000095002/ENSG00000168040	GSTO1/CYCS/MSH6/GSTO2/BIRC5/BCL2/CDKN2A/BAX/XPA/BAD/ERCC1/MSH2/FADD	hsa:9446/hsa:54205/hsa:2956/hsa:119391/hsa:332/hsa:596/hsa:1029/hsa:581/hsa:7507/hsa:572/hsa:2067/hsa:4436/hsa:8772	13
hsa05134	Legionellosis	10/1183	48/5709	0.549826	0.999993	ENSG00000176171/ENSG00000172115/ENSG00000144381/ENSG00000150782/ENSG00000152700/ENSG00000125538/ENSG00000265808/ENSG00000109971/ENSG00000081041/ENSG00000143761	BNIP3/CYCS/HSPD1/IL18/SAR1B/IL1B/SEC22B/HSPA8/CXCL2/ARF1	hsa:664/hsa:54205/hsa:3329/hsa:3606/hsa:51128/hsa:3553/hsa:9554/hsa:3312/hsa:2920/hsa:375	10
hsa05203	Viral carcinogenesis	36/1183	175/5709	0.550667	0.999993	ENSG00000135446/ENSG00000099901/ENSG00000123374/ENSG00000204568/ENSG00000145604/ENSG00000174775/ENSG00000128245/ENSG00000118971/ENSG00000117399/ENSG00000147099/ENSG00000170312/ENSG00000127191/ENSG00000105173/ENSG00000147889/ENSG00000134308/ENSG00000175305/ENSG00000108953/ENSG00000087088/ENSG00000111358/ENSG00000105810/ENSG00000067560/ENSG00000111642/ENSG00000078668/ENSG00000002330/ENSG00000116478…	CDK4/RANBP1/CDK2/MRPS18B/SKP2/HRAS/YWHAH/CCND2/CDC20/HDAC8/CDK1/TRAF2/CCNE1/CDKN2A/YWHAQ/CCNE2/YWHAE/BAX/GTF2H3/CDK6/RHOA/CHD4/VDAC3/BAD/HDAC1/YWHAB/HIST1H2BK/GTF2E2/KAT2A/HDAC2/RAC1/HNRNPK/MAD1L1/HDAC3/HIST1H4I/IRF3	hsa:1019/hsa:5902/hsa:1017/hsa:28973/hsa:6502/hsa:3265/hsa:7533/hsa:894/hsa:991/hsa:55869/hsa:983/hsa:7186/hsa:898/hsa:1029/hsa:10971/hsa:9134/hsa:7531/hsa:581/hsa:2967/hsa:1021/hsa:387/hsa:1108/hsa:7419/hsa:572/hsa:3065/hsa:7529/hsa:85236/hsa:2961/hsa:2648/hsa:3066/hsa:5879/hsa:3190/hsa:8379/hsa:8841/hsa:8294/hsa:3661	36
hsa04370	VEGF signaling pathway	11/1183	53/5709	0.552378	0.999993	ENSG00000114738/ENSG00000176170/ENSG00000174775/ENSG00000107758/ENSG00000169750/ENSG00000169032/ENSG00000188130/ENSG00000002330/ENSG00000136238/ENSG00000185386/ENSG00000221823	MAPKAPK3/SPHK1/HRAS/PPP3CB/RAC3/MAP2K1/MAPK12/BAD/RAC1/MAPK11/PPP3R1	hsa:7867/hsa:8877/hsa:3265/hsa:5532/hsa:5881/hsa:5604/hsa:6300/hsa:572/hsa:5879/hsa:5600/hsa:5534	11
hsa00052	Galactose metabolism	5/1183	24/5709	0.575294	0.999993	ENSG00000152556/ENSG00000117411/ENSG00000117308/ENSG00000141959/ENSG00000159399	PFKM/B4GALT2/GALE/PFKL/HK2	hsa:5213/hsa:8704/hsa:2582/hsa:5211/hsa:3099	5
hsa05340	Primary immunodeficiency	4/1183	19/5709	0.576228	0.999993	ENSG00000076248/ENSG00000276045/ENSG00000064490/ENSG00000133111	UNG/ORAI1/RFXANK/RFXAP	hsa:7374/hsa:84876/hsa:8625/hsa:5994	4
hsa05219	Bladder cancer	8/1183	39/5709	0.576461	0.999993	ENSG00000137801/ENSG00000135446/ENSG00000174775/ENSG00000147889/ENSG00000100985/ENSG00000169032/ENSG00000068028/ENSG00000101412	THBS1/CDK4/HRAS/CDKN2A/MMP9/MAP2K1/RASSF1/E2F1	hsa:7057/hsa:1019/hsa:3265/hsa:1029/hsa:4318/hsa:5604/hsa:11186/hsa:1869	8
hsa05322	Systemic lupus erythematosus	16/1183	80/5709	0.608181	0.999993	ENSG00000164032/ENSG00000125835/ENSG00000188486/ENSG00000184260/ENSG00000132475/ENSG00000167088/ENSG00000163041/ENSG00000100028/ENSG00000105968/ENSG00000113648/ENSG00000138385/ENSG00000197903/ENSG00000181218/ENSG00000276903/ENSG00000276180/ENSG00000246705	H2AFZ/SNRPB/H2AFX/HIST2H2AC/H3F3B/SNRPD1/H3F3A/SNRPD3/H2AFV/H2AFY/SSB/HIST1H2BK/HIST3H2A/HIST1H2AL/HIST1H4I/H2AFJ	hsa:3015/hsa:6628/hsa:3014/hsa:8338/hsa:3021/hsa:6632/hsa:3020/hsa:6634/hsa:94239/hsa:9555/hsa:6741/hsa:85236/hsa:92815/hsa:8332/hsa:8294/hsa:55766	16
hsa00511	Other glycan degradation	3/1183	15/5709	0.628842	0.999993	ENSG00000162139/ENSG00000049860/ENSG00000140400	NEU3/HEXB/MAN2C1	hsa:10825/hsa:3074/hsa:4123	3
hsa05216	Thyroid cancer	7/1183	36/5709	0.640682	0.999993	ENSG00000174775/ENSG00000143549/ENSG00000138795/ENSG00000116717/ENSG00000087088/ENSG00000169032/ENSG00000134574	HRAS/TPM3/LEF1/GADD45A/BAX/MAP2K1/DDB2	hsa:3265/hsa:7170/hsa:51176/hsa:1647/hsa:581/hsa:5604/hsa:1643	7
hsa00053	Ascorbate and aldarate metabolism	2/1183	10/5709	0.645809	0.999993	ENSG00000137124/ENSG00000143149	ALDH1B1/ALDH9A1	hsa:219/hsa:223	2
hsa00900	Terpenoid backbone biosynthesis	4/1183	21/5709	0.660442	0.999993	ENSG00000163344/ENSG00000075239/ENSG00000148459/ENSG00000153989	PMVK/ACAT1/PDSS1/NUS1	hsa:10654/hsa:38/hsa:23590/hsa:116150	4
hsa05020	Prion diseases	4/1183	21/5709	0.660442	0.999993	ENSG00000087088/ENSG00000169032/ENSG00000125538/ENSG00000171867	BAX/MAP2K1/IL1B/PRNP	hsa:581/hsa:5604/hsa:3553/hsa:5621	4
hsa05168	Herpes simplex infection	27/1183	138/5709	0.66617	0.999993	ENSG00000108561/ENSG00000123374/ENSG00000183684/ENSG00000172115/ENSG00000161547/ENSG00000145604/ENSG00000205581/ENSG00000111786/ENSG00000115875/ENSG00000112081/ENSG00000170312/ENSG00000134001/ENSG00000127191/ENSG00000124193/ENSG00000105373/ENSG00000172531/ENSG00000186298/ENSG00000125538/ENSG00000184557/ENSG00000100650/ENSG00000165119/ENSG00000168040/ENSG00000162227/ENSG00000187778/ENSG00000099804…	C1QBP/CDK2/ALYREF/CYCS/SRSF2/SKP2/HMGN1/SRSF9/SRSF7/SRSF3/CDK1/EIF2S1/TRAF2/SRSF6/NOP53/PPP1CA/PPP1CC/IL1B/SOCS3/SRSF5/HNRNPK/FADD/TAF6L/MCRS1/CDC34/SRSF1/IRF3	hsa:708/hsa:1017/hsa:10189/hsa:54205/hsa:6427/hsa:6502/hsa:3150/hsa:8683/hsa:6432/hsa:6428/hsa:983/hsa:1965/hsa:7186/hsa:6431/hsa:29997/hsa:5499/hsa:5501/hsa:3553/hsa:9021/hsa:6430/hsa:3190/hsa:8772/hsa:10629/hsa:10445/hsa:997/hsa:6426/hsa:3661	27
hsa04977	Vitamin digestion and absorption	3/1183	16/5709	0.674552	0.999993	ENSG00000173638/ENSG00000073060/ENSG00000138074	SLC19A1/SCARB1/SLC5A6	hsa:6573/hsa:949/hsa:8884	3
hsa00250	Alanine, aspartate and glutamate metabolism	6/1183	32/5709	0.677318	0.999993	ENSG00000128683/ENSG00000185818/ENSG00000084774/ENSG00000126522/ENSG00000128059/ENSG00000114021	GAD1/NAT8L/CAD/ASL/PPAT/NIT2	hsa:2571/hsa:339983/hsa:790/hsa:435/hsa:5471/hsa:56954	6
hsa05170	Human immunodeficiency virus 1 infection	34/1183	175/5709	0.695138	0.999993	ENSG00000172115/ENSG00000174775/ENSG00000160014/ENSG00000172757/ENSG00000170312/ENSG00000184216/ENSG00000154582/ENSG00000103363/ENSG00000127191/ENSG00000171791/ENSG00000100387/ENSG00000107758/ENSG00000175634/ENSG00000169750/ENSG00000174021/ENSG00000179218/ENSG00000106367/ENSG00000087088/ENSG00000169032/ENSG00000127920/ENSG00000034152/ENSG00000188130/ENSG00000002330/ENSG00000172354/ENSG00000136238…	CYCS/HRAS/CALM3/CFL1/CDK1/IRAK1/ELOC/ELOB/TRAF2/BCL2/RBX1/PPP3CB/RPS6KB2/RAC3/GNG5/CALR/AP1S1/BAX/MAP2K1/GNG11/MAP2K3/MAPK12/BAD/GNB2/RAC1/MAPK11/FADD/RNF7/AP1S3/CFL2/PPP3R1/CALM2/IRF3/GNB1	hsa:54205/hsa:3265/hsa:808/hsa:1072/hsa:983/hsa:3654/hsa:6921/hsa:6923/hsa:7186/hsa:596/hsa:9978/hsa:5532/hsa:6199/hsa:5881/hsa:2787/hsa:811/hsa:1174/hsa:581/hsa:5604/hsa:2791/hsa:5606/hsa:6300/hsa:572/hsa:2783/hsa:5879/hsa:5600/hsa:8772/hsa:9616/hsa:130340/hsa:1073/hsa:5534/hsa:805/hsa:3661/hsa:2782	34
hsa05206	MicroRNAs in cancer	32/1183	165/5709	0.695369	0.999993	ENSG00000026025/ENSG00000137801/ENSG00000149948/ENSG00000174775/ENSG00000075618/ENSG00000103275/ENSG00000118971/ENSG00000146670/ENSG00000164045/ENSG00000171791/ENSG00000130816/ENSG00000105173/ENSG00000136158/ENSG00000140416/ENSG00000147889/ENSG00000100985/ENSG00000175305/ENSG00000169032/ENSG00000117632/ENSG00000106462/ENSG00000105810/ENSG00000067560/ENSG00000122707/ENSG00000143384/ENSG00000116478…	VIM/THBS1/HMGA2/HRAS/FSCN1/UBE2I/CCND2/CDCA5/CDC25A/BCL2/DNMT1/CCNE1/SPRY2/TPM1/CDKN2A/MMP9/CCNE2/MAP2K1/STMN1/EZH2/CDK6/RHOA/RECK/MCL1/HDAC1/IRS1/EZR/RASSF1/HNRNPK/E2F1/CD44/MARCKS	hsa:7431/hsa:7057/hsa:8091/hsa:3265/hsa:6624/hsa:7329/hsa:894/hsa:113130/hsa:993/hsa:596/hsa:1786/hsa:898/hsa:10253/hsa:7168/hsa:1029/hsa:4318/hsa:9134/hsa:5604/hsa:3925/hsa:2146/hsa:1021/hsa:387/hsa:8434/hsa:4170/hsa:3065/hsa:3667/hsa:7430/hsa:11186/hsa:3190/hsa:1869/hsa:960/hsa:4082	32
hsa01521	EGFR tyrosine kinase inhibitor resistance	13/1183	69/5709	0.697105	0.999993	ENSG00000167601/ENSG00000183087/ENSG00000137154/ENSG00000174775/ENSG00000187840/ENSG00000171791/ENSG00000175634/ENSG00000087088/ENSG00000169032/ENSG00000135930/ENSG00000002330/ENSG00000160712/ENSG00000151247	AXL/GAS6/RPS6/HRAS/EIF4EBP1/BCL2/RPS6KB2/BAX/MAP2K1/EIF4E2/BAD/IL6R/EIF4E	hsa:558/hsa:2621/hsa:6194/hsa:3265/hsa:1978/hsa:596/hsa:6199/hsa:581/hsa:5604/hsa:9470/hsa:572/hsa:3570/hsa:1977	13
hsa00061	Fatty acid biosynthesis	2/1183	11/5709	0.698971	0.999993	ENSG00000100294/ENSG00000151093	MCAT/OXSM	hsa:27349/hsa:54995	2
hsa03022	Basal transcription factors	7/1183	38/5709	0.699503	0.999993	ENSG00000020426/ENSG00000270647/ENSG00000111358/ENSG00000272047/ENSG00000197265/ENSG00000064995/ENSG00000162227	MNAT1/TAF15/GTF2H3/GTF2H5/GTF2E2/TAF11/TAF6L	hsa:4331/hsa:8148/hsa:2967/hsa:404672/hsa:2961/hsa:6882/hsa:10629	7
hsa05131	Shigellosis	12/1183	64/5709	0.700087	0.999993	ENSG00000108518/ENSG00000241685/ENSG00000116670/ENSG00000136950/ENSG00000241553/ENSG00000075624/ENSG00000163466/ENSG00000188130/ENSG00000136238/ENSG00000185386/ENSG00000131508/ENSG00000026508	PFN1/ARPC1A/MAD2L2/ARPC5L/ARPC4/ACTB/ARPC2/MAPK12/RAC1/MAPK11/UBE2D2/CD44	hsa:5216/hsa:10552/hsa:10459/hsa:81873/hsa:10093/hsa:60/hsa:10109/hsa:6300/hsa:5879/hsa:5600/hsa:7322/hsa:960	12
hsa04150	mTOR signaling pathway	26/1183	137/5709	0.726973	0.999993	ENSG00000177283/ENSG00000154803/ENSG00000137154/ENSG00000145604/ENSG00000174775/ENSG00000167965/ENSG00000100726/ENSG00000169884/ENSG00000119487/ENSG00000187840/ENSG00000063046/ENSG00000175634/ENSG00000169032/ENSG00000107404/ENSG00000134248/ENSG00000067560/ENSG00000135930/ENSG00000085415/ENSG00000188186/ENSG00000149357/ENSG00000169047/ENSG00000111186/ENSG00000100554/ENSG00000151247/ENSG00000106615…	FZD8/FLCN/RPS6/SKP2/HRAS/MLST8/TELO2/WNT10B/MAPKAP1/EIF4EBP1/EIF4B/RPS6KB2/MAP2K1/DVL1/LAMTOR5/RHOA/EIF4E2/SEH1L/LAMTOR4/LAMTOR1/IRS1/WNT5B/ATP6V1D/EIF4E/RHEB/LAMTOR2	hsa:8325/hsa:201163/hsa:6194/hsa:6502/hsa:3265/hsa:64223/hsa:9894/hsa:7480/hsa:79109/hsa:1978/hsa:1975/hsa:6199/hsa:5604/hsa:1855/hsa:10542/hsa:387/hsa:9470/hsa:81929/hsa:389541/hsa:55004/hsa:3667/hsa:81029/hsa:51382/hsa:1977/hsa:6009/hsa:28956	26
hsa05418	Fluid shear stress and atherosclerosis	23/1183	122/5709	0.730599	0.999993	ENSG00000148834/ENSG00000065621/ENSG00000096384/ENSG00000160014/ENSG00000100348/ENSG00000188612/ENSG00000115590/ENSG00000171791/ENSG00000184900/ENSG00000169750/ENSG00000100985/ENSG00000075624/ENSG00000136810/ENSG00000105974/ENSG00000105971/ENSG00000067560/ENSG00000188130/ENSG00000127528/ENSG00000125538/ENSG00000136238/ENSG00000185386/ENSG00000143933/ENSG00000166598	GSTO1/GSTO2/HSP90AB1/CALM3/TXN2/SUMO2/IL1R2/BCL2/SUMO3/RAC3/MMP9/ACTB/TXN/CAV1/CAV2/RHOA/MAPK12/KLF2/IL1B/RAC1/MAPK11/CALM2/HSP90B1	hsa:9446/hsa:119391/hsa:3326/hsa:808/hsa:25828/hsa:6613/hsa:7850/hsa:596/hsa:6612/hsa:5881/hsa:4318/hsa:60/hsa:7295/hsa:857/hsa:858/hsa:387/hsa:6300/hsa:10365/hsa:3553/hsa:5879/hsa:5600/hsa:805/hsa:7184	23
hsa00515	Mannose type O-glycan biosynthesis	4/1183	23/5709	0.732526	0.999993	ENSG00000118600/ENSG00000117411/ENSG00000196371/ENSG00000115526	RXYLT1/B4GALT2/FUT4/CHST10	hsa:10329/hsa:8704/hsa:2526/hsa:9486	4
hsa05143	African trypanosomiasis	4/1183	23/5709	0.732526	0.999993	ENSG00000150782/ENSG00000172009/ENSG00000125538/ENSG00000101333	IL18/THOP1/IL1B/PLCB4	hsa:3606/hsa:7064/hsa:3553/hsa:5332	4
hsa04130	SNARE interactions in vesicular transport	6/1183	34/5709	0.735825	0.999993	ENSG00000168818/ENSG00000053501/ENSG00000113734/ENSG00000111450/ENSG00000100568/ENSG00000265808	STX18/USE1/BNIP1/STX2/VTI1B/SEC22B	hsa:53407/hsa:55850/hsa:662/hsa:2054/hsa:10490/hsa:9554	6
hsa00330	Arginine and proline metabolism	8/1183	45/5709	0.743164	0.999993	ENSG00000116649/ENSG00000115758/ENSG00000102172/ENSG00000137124/ENSG00000143149/ENSG00000116771/ENSG00000143811/ENSG00000059573	SRM/ODC1/SMS/ALDH1B1/ALDH9A1/AGMAT/PYCR2/ALDH18A1	hsa:6723/hsa:4953/hsa:6611/hsa:219/hsa:223/hsa:79814/hsa:29920/hsa:5832	8
hsa01212	Fatty acid metabolism	8/1183	45/5709	0.743164	0.999993	ENSG00000100294/ENSG00000116353/ENSG00000075239/ENSG00000165996/ENSG00000127884/ENSG00000145284/ENSG00000151093/ENSG00000138796	MCAT/MECR/ACAT1/HACD1/ECHS1/SCD5/OXSM/HADH	hsa:27349/hsa:51102/hsa:38/hsa:9200/hsa:1892/hsa:79966/hsa:54995/hsa:3033	8
hsa03450	Non-homologous end-joining	2/1183	12/5709	0.745329	0.999993	ENSG00000168496/ENSG00000196419	FEN1/XRCC6	hsa:2237/hsa:2547	2
hsa04950	Maturity onset diabetes of the young	2/1183	12/5709	0.745329	0.999993	ENSG00000130675/ENSG00000125798	MNX1/FOXA2	hsa:3110/hsa:3170	2
hsa05223	Non-small cell lung cancer	11/1183	61/5709	0.746196	0.999993	ENSG00000135446/ENSG00000174775/ENSG00000116717/ENSG00000147889/ENSG00000087088/ENSG00000169032/ENSG00000105810/ENSG00000002330/ENSG00000134574/ENSG00000068028/ENSG00000101412	CDK4/HRAS/GADD45A/CDKN2A/BAX/MAP2K1/CDK6/BAD/DDB2/RASSF1/E2F1	hsa:1019/hsa:3265/hsa:1647/hsa:1029/hsa:581/hsa:5604/hsa:1021/hsa:572/hsa:1643/hsa:11186/hsa:1869	11
hsa05034	Alcoholism	29/1183	154/5709	0.750957	0.999993	ENSG00000112759/ENSG00000164032/ENSG00000174775/ENSG00000004660/ENSG00000160014/ENSG00000188486/ENSG00000184260/ENSG00000132475/ENSG00000147099/ENSG00000163041/ENSG00000105968/ENSG00000174021/ENSG00000113648/ENSG00000169032/ENSG00000172531/ENSG00000127920/ENSG00000128708/ENSG00000116478/ENSG00000172354/ENSG00000186298/ENSG00000197903/ENSG00000196591/ENSG00000181218/ENSG00000276903/ENSG00000143933…	SLC29A1/H2AFZ/HRAS/CAMKK1/CALM3/H2AFX/HIST2H2AC/H3F3B/HDAC8/H3F3A/H2AFV/GNG5/H2AFY/MAP2K1/PPP1CA/GNG11/HAT1/HDAC1/GNB2/PPP1CC/HIST1H2BK/HDAC2/HIST3H2A/HIST1H2AL/CALM2/HDAC3/HIST1H4I/H2AFJ/GNB1	hsa:2030/hsa:3015/hsa:3265/hsa:84254/hsa:808/hsa:3014/hsa:8338/hsa:3021/hsa:55869/hsa:3020/hsa:94239/hsa:2787/hsa:9555/hsa:5604/hsa:5499/hsa:2791/hsa:8520/hsa:3065/hsa:2783/hsa:5501/hsa:85236/hsa:3066/hsa:92815/hsa:8332/hsa:805/hsa:8841/hsa:8294/hsa:55766/hsa:2782	29
hsa04720	Long-term potentiation	10/1183	56/5709	0.75174	0.999993	ENSG00000174775/ENSG00000160014/ENSG00000107758/ENSG00000169032/ENSG00000172531/ENSG00000186298/ENSG00000127314/ENSG00000101333/ENSG00000221823/ENSG00000143933	HRAS/CALM3/PPP3CB/MAP2K1/PPP1CA/PPP1CC/RAP1B/PLCB4/PPP3R1/CALM2	hsa:3265/hsa:808/hsa:5532/hsa:5604/hsa:5499/hsa:5501/hsa:5908/hsa:5332/hsa:5534/hsa:805	10
hsa00531	Glycosaminoglycan degradation	3/1183	18/5709	0.753169	0.999993	ENSG00000068001/ENSG00000049860/ENSG00000186792	HYAL2/HEXB/HYAL3	hsa:8692/hsa:3074/hsa:8372	3
hsa05212	Pancreatic cancer	13/1183	72/5709	0.756012	0.999993	ENSG00000135446/ENSG00000116717/ENSG00000147889/ENSG00000175634/ENSG00000169750/ENSG00000087088/ENSG00000169032/ENSG00000105810/ENSG00000002330/ENSG00000134574/ENSG00000144118/ENSG00000136238/ENSG00000101412	CDK4/GADD45A/CDKN2A/RPS6KB2/RAC3/BAX/MAP2K1/CDK6/BAD/DDB2/RALB/RAC1/E2F1	hsa:1019/hsa:1647/hsa:1029/hsa:6199/hsa:5881/hsa:581/hsa:5604/hsa:1021/hsa:572/hsa:1643/hsa:5899/hsa:5879/hsa:1869	13
hsa05100	Bacterial invasion of epithelial cells	12/1183	67/5709	0.760613	0.999993	ENSG00000241685/ENSG00000116670/ENSG00000136950/ENSG00000241553/ENSG00000122705/ENSG00000175416/ENSG00000075624/ENSG00000163466/ENSG00000105974/ENSG00000105971/ENSG00000067560/ENSG00000136238	ARPC1A/MAD2L2/ARPC5L/ARPC4/CLTA/CLTB/ACTB/ARPC2/CAV1/CAV2/RHOA/RAC1	hsa:10552/hsa:10459/hsa:81873/hsa:10093/hsa:1211/hsa:1212/hsa:60/hsa:10109/hsa:857/hsa:858/hsa:387/hsa:5879	12
hsa00350	Tyrosine metabolism	4/1183	24/5709	0.763972	0.999993	ENSG00000180185/ENSG00000138356/ENSG00000103876/ENSG00000197894	FAHD1/AOX1/FAH/ADH5	hsa:81889/hsa:316/hsa:2184/hsa:128	4
hsa00563	Glycosylphosphatidylinositol (GPI)-anchor biosynthesis	4/1183	24/5709	0.763972	0.999993	ENSG00000277161/ENSG00000197858/ENSG00000136908/ENSG00000108474	PIGW/GPAA1/DPM2/PIGL	hsa:284098/hsa:8733/hsa:8818/hsa:9487	4
hsa05163	Human cytomegalovirus infection	34/1183	181/5709	0.77003	0.999993	ENSG00000135446/ENSG00000172115/ENSG00000174775/ENSG00000160014/ENSG00000125384/ENSG00000187840/ENSG00000127191/ENSG00000107758/ENSG00000147889/ENSG00000175634/ENSG00000169750/ENSG00000174021/ENSG00000179218/ENSG00000087088/ENSG00000169032/ENSG00000105810/ENSG00000127920/ENSG00000067560/ENSG00000188130/ENSG00000171522/ENSG00000172354/ENSG00000160712/ENSG00000125538/ENSG00000101333/ENSG00000136238…	CDK4/CYCS/HRAS/CALM3/PTGER2/EIF4EBP1/TRAF2/PPP3CB/CDKN2A/RPS6KB2/RAC3/GNG5/CALR/BAX/MAP2K1/CDK6/GNG11/RHOA/MAPK12/PTGER4/GNB2/IL6R/IL1B/PLCB4/RAC1/ARHGEF1/MAPK11/FADD/E2F1/RHEB/PPP3R1/CALM2/IRF3/GNB1	hsa:1019/hsa:54205/hsa:3265/hsa:808/hsa:5732/hsa:1978/hsa:7186/hsa:5532/hsa:1029/hsa:6199/hsa:5881/hsa:2787/hsa:811/hsa:581/hsa:5604/hsa:1021/hsa:2791/hsa:387/hsa:6300/hsa:5734/hsa:2783/hsa:3570/hsa:3553/hsa:5332/hsa:5879/hsa:9138/hsa:5600/hsa:8772/hsa:1869/hsa:6009/hsa:5534/hsa:805/hsa:3661/hsa:2782	34
hsa05220	Chronic myeloid leukemia	13/1183	73/5709	0.773825	0.999993	ENSG00000135446/ENSG00000174775/ENSG00000116717/ENSG00000159692/ENSG00000147889/ENSG00000087088/ENSG00000169032/ENSG00000105810/ENSG00000002330/ENSG00000134574/ENSG00000116478/ENSG00000196591/ENSG00000101412	CDK4/HRAS/GADD45A/CTBP1/CDKN2A/BAX/MAP2K1/CDK6/BAD/DDB2/HDAC1/HDAC2/E2F1	hsa:1019/hsa:3265/hsa:1647/hsa:1487/hsa:1029/hsa:581/hsa:5604/hsa:1021/hsa:572/hsa:1643/hsa:3065/hsa:3066/hsa:1869	13
hsa05215	Prostate cancer	16/1183	89/5709	0.77797	0.999993	ENSG00000123374/ENSG00000096384/ENSG00000174775/ENSG00000138795/ENSG00000077782/ENSG00000115590/ENSG00000171791/ENSG00000105173/ENSG00000100985/ENSG00000175305/ENSG00000169032/ENSG00000002330/ENSG00000157554/ENSG00000244405/ENSG00000101412/ENSG00000166598	CDK2/HSP90AB1/HRAS/LEF1/FGFR1/IL1R2/BCL2/CCNE1/MMP9/CCNE2/MAP2K1/BAD/ERG/ETV5/E2F1/HSP90B1	hsa:1017/hsa:3326/hsa:3265/hsa:51176/hsa:2260/hsa:7850/hsa:596/hsa:898/hsa:4318/hsa:9134/hsa:5604/hsa:572/hsa:2078/hsa:2119/hsa:1869/hsa:7184	16
hsa00533	Glycosaminoglycan biosynthesis - keratan sulfate	2/1183	13/5709	0.785418	0.999993	ENSG00000117411/ENSG00000175040	B4GALT2/CHST2	hsa:8704/hsa:9435	2
hsa04210	Apoptosis	23/1183	126/5709	0.786615	0.999993	ENSG00000172115/ENSG00000174775/ENSG00000113368/ENSG00000089685/ENSG00000167553/ENSG00000143799/ENSG00000134001/ENSG00000127191/ENSG00000116717/ENSG00000171791/ENSG00000160789/ENSG00000087088/ENSG00000176619/ENSG00000075624/ENSG00000123416/ENSG00000169032/ENSG00000109861/ENSG00000002330/ENSG00000143384/ENSG00000167136/ENSG00000167552/ENSG00000168040/ENSG00000156709	CYCS/HRAS/LMNB1/BIRC5/TUBA1C/PARP1/EIF2S1/TRAF2/GADD45A/BCL2/LMNA/BAX/LMNB2/ACTB/TUBA1B/MAP2K1/CTSC/BAD/MCL1/ENDOG/TUBA1A/FADD/AIFM1	hsa:54205/hsa:3265/hsa:4001/hsa:332/hsa:84790/hsa:142/hsa:1965/hsa:7186/hsa:1647/hsa:596/hsa:4000/hsa:581/hsa:84823/hsa:60/hsa:10376/hsa:5604/hsa:1075/hsa:572/hsa:4170/hsa:2021/hsa:7846/hsa:8772/hsa:9131	23
hsa00760	Nicotinate and nicotinamide metabolism	4/1183	25/5709	0.792457	0.999993	ENSG00000198805/ENSG00000138356/ENSG00000135318/ENSG00000141698	PNP/AOX1/NT5E/NT5C3B	hsa:4860/hsa:316/hsa:4907/hsa:115024	4
hsa04215	Apoptosis - multiple species	5/1183	31/5709	0.800315	0.999993	ENSG00000172115/ENSG00000089685/ENSG00000171791/ENSG00000087088/ENSG00000168040	CYCS/BIRC5/BCL2/BAX/FADD	hsa:54205/hsa:332/hsa:596/hsa:581/hsa:8772	5
hsa05211	Renal cell carcinoma	11/1183	64/5709	0.801978	0.999993	ENSG00000154803/ENSG00000174775/ENSG00000154582/ENSG00000103363/ENSG00000100387/ENSG00000169032/ENSG00000002330/ENSG00000091483/ENSG00000134954/ENSG00000127314/ENSG00000136238	FLCN/HRAS/ELOC/ELOB/RBX1/MAP2K1/BAD/FH/ETS1/RAP1B/RAC1	hsa:201163/hsa:3265/hsa:6921/hsa:6923/hsa:9978/hsa:5604/hsa:572/hsa:2271/hsa:2113/hsa:5908/hsa:5879	11
hsa04216	Ferroptosis	6/1183	37/5709	0.80871	0.999993	ENSG00000115107/ENSG00000197111/ENSG00000078668/ENSG00000087086/ENSG00000165637/ENSG00000171867	STEAP3/PCBP2/VDAC3/FTL/VDAC2/PRNP	hsa:55240/hsa:5094/hsa:7419/hsa:2512/hsa:7417/hsa:5621	6
hsa04961	Endocrine and other factor-regulated calcium reabsorption	6/1183	37/5709	0.80871	0.999993	ENSG00000183023/ENSG00000042753/ENSG00000122705/ENSG00000175416/ENSG00000161203/ENSG00000101333	SLC8A1/AP2S1/CLTA/CLTB/AP2M1/PLCB4	hsa:6546/hsa:1175/hsa:1211/hsa:1212/hsa:1173/hsa:5332	6
hsa05230	Central carbon metabolism in cancer	10/1183	59/5709	0.808748	0.999993	ENSG00000171314/ENSG00000152256/ENSG00000174775/ENSG00000134333/ENSG00000152556/ENSG00000077782/ENSG00000169032/ENSG00000131828/ENSG00000141959/ENSG00000159399	PGAM1/PDK1/HRAS/LDHA/PFKM/FGFR1/MAP2K1/PDHA1/PFKL/HK2	hsa:5223/hsa:5163/hsa:3265/hsa:3939/hsa:5213/hsa:2260/hsa:5604/hsa:5160/hsa:5211/hsa:3099	10
hsa01522	Endocrine resistance	15/1183	86/5709	0.811953	0.999993	ENSG00000135446/ENSG00000184916/ENSG00000174775/ENSG00000171791/ENSG00000147889/ENSG00000175634/ENSG00000100985/ENSG00000087088/ENSG00000169032/ENSG00000101384/ENSG00000188130/ENSG00000123080/ENSG00000002330/ENSG00000185386/ENSG00000101412	CDK4/JAG2/HRAS/BCL2/CDKN2A/RPS6KB2/MMP9/BAX/MAP2K1/JAG1/MAPK12/CDKN2C/BAD/MAPK11/E2F1	hsa:1019/hsa:3714/hsa:3265/hsa:596/hsa:1029/hsa:6199/hsa:4318/hsa:581/hsa:5604/hsa:182/hsa:6300/hsa:1031/hsa:572/hsa:5600/hsa:1869	15
hsa00534	Glycosaminoglycan biosynthesis - heparan sulfate / heparin	3/1183	20/5709	0.815735	0.999993	ENSG00000027847/ENSG00000171004/ENSG00000176022	B4GALT7/HS6ST2/B3GALT6	hsa:11285/hsa:90161/hsa:126792	3
hsa04657	IL-17 signaling pathway	14/1183	81/5709	0.816611	0.999993	ENSG00000175592/ENSG00000089053/ENSG00000096384/ENSG00000127191/ENSG00000100985/ENSG00000066044/ENSG00000188130/ENSG00000125538/ENSG00000143556/ENSG00000185386/ENSG00000168040/ENSG00000081041/ENSG00000166598/ENSG00000136450	FOSL1/ANAPC5/HSP90AB1/TRAF2/MMP9/ELAVL1/MAPK12/IL1B/S100A7/MAPK11/FADD/CXCL2/HSP90B1/SRSF1	hsa:8061/hsa:51433/hsa:3326/hsa:7186/hsa:4318/hsa:1994/hsa:6300/hsa:3553/hsa:6278/hsa:5600/hsa:8772/hsa:2920/hsa:7184/hsa:6426	14
hsa00512	Mucin type O-glycan biosynthesis	4/1183	26/5709	0.818113	0.999993	ENSG00000158089/ENSG00000178234/ENSG00000110328/ENSG00000164574	GALNT14/GALNT11/GALNT18/GALNT10	hsa:79623/hsa:63917/hsa:374378/hsa:55568	4
hsa05133	Pertussis	11/1183	65/5709	0.818425	0.999993	ENSG00000160014/ENSG00000172757/ENSG00000184216/ENSG00000162711/ENSG00000067560/ENSG00000188130/ENSG00000125538/ENSG00000185386/ENSG00000165410/ENSG00000143933/ENSG00000126456	CALM3/CFL1/IRAK1/NLRP3/RHOA/MAPK12/IL1B/MAPK11/CFL2/CALM2/IRF3	hsa:808/hsa:1072/hsa:3654/hsa:114548/hsa:387/hsa:6300/hsa:3553/hsa:5600/hsa:1073/hsa:805/hsa:3661	11
hsa05214	Glioma	11/1183	65/5709	0.818425	0.999993	ENSG00000135446/ENSG00000174775/ENSG00000160014/ENSG00000116717/ENSG00000147889/ENSG00000087088/ENSG00000169032/ENSG00000105810/ENSG00000134574/ENSG00000101412/ENSG00000143933	CDK4/HRAS/CALM3/GADD45A/CDKN2A/BAX/MAP2K1/CDK6/DDB2/E2F1/CALM2	hsa:1019/hsa:3265/hsa:808/hsa:1647/hsa:1029/hsa:581/hsa:5604/hsa:1021/hsa:1643/hsa:1869/hsa:805	11
hsa04213	Longevity regulating pathway - multiple species	8/1183	49/5709	0.82538	0.999993	ENSG00000174775/ENSG00000175634/ENSG00000116478/ENSG00000196591/ENSG00000109971/ENSG00000169047/ENSG00000125798/ENSG00000106617	HRAS/RPS6KB2/HDAC1/HDAC2/HSPA8/IRS1/FOXA2/PRKAG2	hsa:3265/hsa:6199/hsa:3065/hsa:3066/hsa:3312/hsa:3667/hsa:3170/hsa:51422	8
hsa04330	Notch signaling pathway	7/1183	44/5709	0.835723	0.999993	ENSG00000184916/ENSG00000159692/ENSG00000101384/ENSG00000107404/ENSG00000116478/ENSG00000108773/ENSG00000196591	JAG2/CTBP1/JAG1/DVL1/HDAC1/KAT2A/HDAC2	hsa:3714/hsa:1487/hsa:182/hsa:1855/hsa:3065/hsa:2648/hsa:3066	7
hsa05161	Hepatitis B	22/1183	125/5709	0.836959	0.999993	ENSG00000135446/ENSG00000132646/ENSG00000123374/ENSG00000172115/ENSG00000174775/ENSG00000089685/ENSG00000171791/ENSG00000105173/ENSG00000134308/ENSG00000100985/ENSG00000175305/ENSG00000087088/ENSG00000169032/ENSG00000105810/ENSG00000134248/ENSG00000078668/ENSG00000002330/ENSG00000134574/ENSG00000166913/ENSG00000168040/ENSG00000101412/ENSG00000126456	CDK4/PCNA/CDK2/CYCS/HRAS/BIRC5/BCL2/CCNE1/YWHAQ/MMP9/CCNE2/BAX/MAP2K1/CDK6/LAMTOR5/VDAC3/BAD/DDB2/YWHAB/FADD/E2F1/IRF3	hsa:1019/hsa:5111/hsa:1017/hsa:54205/hsa:3265/hsa:332/hsa:596/hsa:898/hsa:10971/hsa:4318/hsa:9134/hsa:581/hsa:5604/hsa:1021/hsa:10542/hsa:7419/hsa:572/hsa:1643/hsa:7529/hsa:8772/hsa:1869/hsa:3661	22
hsa04922	Glucagon signaling pathway	15/1183	88/5709	0.838986	0.999993	ENSG00000111716/ENSG00000126457/ENSG00000171314/ENSG00000160014/ENSG00000134333/ENSG00000107758/ENSG00000131828/ENSG00000149923/ENSG00000044446/ENSG00000101333/ENSG00000100994/ENSG00000221823/ENSG00000143933/ENSG00000141959/ENSG00000106617	LDHB/PRMT1/PGAM1/CALM3/LDHA/PPP3CB/PDHA1/PPP4C/PHKA2/PLCB4/PYGB/PPP3R1/CALM2/PFKL/PRKAG2	hsa:3945/hsa:3276/hsa:5223/hsa:808/hsa:3939/hsa:5532/hsa:5160/hsa:5531/hsa:5256/hsa:5332/hsa:5834/hsa:5534/hsa:805/hsa:5211/hsa:51422	15
hsa00514	Other types of O-glycan biosynthesis	3/1183	21/5709	0.841617	0.999993	ENSG00000106397/ENSG00000117411/ENSG00000130309	PLOD3/B4GALT2/COLGALT1	hsa:8985/hsa:8704/hsa:79709	3
hsa01040	Biosynthesis of unsaturated fatty acids	3/1183	21/5709	0.841617	0.999993	ENSG00000165996/ENSG00000145284/ENSG00000177465	HACD1/SCD5/ACOT4	hsa:9200/hsa:79966/hsa:122970	3
hsa04744	Phototransduction	3/1183	21/5709	0.841617	0.999993	ENSG00000160014/ENSG00000143933/ENSG00000078369	CALM3/CALM2/GNB1	hsa:808/hsa:805/hsa:2782	3
hsa04612	Antigen processing and presentation	5/1183	33/5709	0.843722	0.999993	ENSG00000096384/ENSG00000179218/ENSG00000109971/ENSG00000064490/ENSG00000133111	HSP90AB1/CALR/HSPA8/RFXANK/RFXAP	hsa:3326/hsa:811/hsa:3312/hsa:8625/hsa:5994	5
hsa00600	Sphingolipid metabolism	6/1183	39/5709	0.847871	0.999993	ENSG00000176170/ENSG00000119537/ENSG00000162139/ENSG00000118276/ENSG00000172296/ENSG00000143753	SPHK1/KDSR/NEU3/B4GALT6/SPTLC3/DEGS1	hsa:8877/hsa:2531/hsa:10825/hsa:9331/hsa:55304/hsa:8560	6
hsa00980	Metabolism of xenobiotics by cytochrome P450	6/1183	39/5709	0.847871	0.999993	ENSG00000148834/ENSG00000159231/ENSG00000065621/ENSG00000053371/ENSG00000197894/ENSG00000159228	GSTO1/CBR3/GSTO2/AKR7A2/ADH5/CBR1	hsa:9446/hsa:874/hsa:119391/hsa:8574/hsa:128/hsa:873	6
hsa04614	Renin-angiotensin system	2/1183	15/5709	0.849227	0.999993	ENSG00000172009/ENSG00000123213	THOP1/NLN	hsa:7064/hsa:57486	2
hsa04910	Insulin signaling pathway	21/1183	122/5709	0.860804	0.999993	ENSG00000120833/ENSG00000137154/ENSG00000174775/ENSG00000160014/ENSG00000187840/ENSG00000175634/ENSG00000169032/ENSG00000172531/ENSG00000135930/ENSG00000002330/ENSG00000186298/ENSG00000044446/ENSG00000184557/ENSG00000169047/ENSG00000151247/ENSG00000100994/ENSG00000106615/ENSG00000143933/ENSG00000188191/ENSG00000106617/ENSG00000159399	SOCS2/RPS6/HRAS/CALM3/EIF4EBP1/RPS6KB2/MAP2K1/PPP1CA/EIF4E2/BAD/PPP1CC/PHKA2/SOCS3/IRS1/EIF4E/PYGB/RHEB/CALM2/PRKAR1B/PRKAG2/HK2	hsa:8835/hsa:6194/hsa:3265/hsa:808/hsa:1978/hsa:6199/hsa:5604/hsa:5499/hsa:9470/hsa:572/hsa:5501/hsa:5256/hsa:9021/hsa:3667/hsa:1977/hsa:5834/hsa:6009/hsa:805/hsa:5575/hsa:51422/hsa:3099	21
hsa04141	Protein processing in endoplasmic reticulum	26/1183	149/5709	0.865615	0.999993	ENSG00000096384/ENSG00000133265/ENSG00000087074/ENSG00000134001/ENSG00000152700/ENSG00000127191/ENSG00000171791/ENSG00000100387/ENSG00000114850/ENSG00000179218/ENSG00000087088/ENSG00000088833/ENSG00000129562/ENSG00000112208/ENSG00000160087/ENSG00000106803/ENSG00000180879/ENSG00000109971/ENSG00000185825/ENSG00000132432/ENSG00000197930/ENSG00000131508/ENSG00000104723/ENSG00000184787/ENSG00000166598…	HSP90AB1/HSPBP1/PPP1R15A/EIF2S1/SAR1B/TRAF2/BCL2/RBX1/SSR3/CALR/BAX/NSFL1C/DAD1/BAG2/UBE2J2/SEC61B/SSR4/HSPA8/BCAP31/SEC61G/ERO1A/UBE2D2/TUSC3/UBE2G2/HSP90B1/STUB1	hsa:3326/hsa:23640/hsa:23645/hsa:1965/hsa:51128/hsa:7186/hsa:596/hsa:9978/hsa:6747/hsa:811/hsa:581/hsa:55968/hsa:1603/hsa:9532/hsa:118424/hsa:10952/hsa:6748/hsa:3312/hsa:10134/hsa:23480/hsa:30001/hsa:7322/hsa:7991/hsa:7327/hsa:7184/hsa:10273	26
hsa00770	Pantothenate and CoA biosynthesis	2/1183	16/5709	0.874181	0.999993	ENSG00000105552/ENSG00000188641	BCAT2/DPYD	hsa:587/hsa:1806	2
hsa05162	Measles	16/1183	97/5709	0.879531	0.999993	ENSG00000135446/ENSG00000123374/ENSG00000204628/ENSG00000118971/ENSG00000115325/ENSG00000184216/ENSG00000134001/ENSG00000105173/ENSG00000175305/ENSG00000105810/ENSG00000147677/ENSG00000078900/ENSG00000065675/ENSG00000125538/ENSG00000109971/ENSG00000126456	CDK4/CDK2/RACK1/CCND2/DOK1/IRAK1/EIF2S1/CCNE1/CCNE2/CDK6/EIF3H/TP73/PRKCQ/IL1B/HSPA8/IRF3	hsa:1019/hsa:1017/hsa:10399/hsa:894/hsa:1796/hsa:3654/hsa:1965/hsa:898/hsa:9134/hsa:1021/hsa:8667/hsa:7161/hsa:5588/hsa:3553/hsa:3312/hsa:3661	16
hsa04022	cGMP-PKG signaling pathway	22/1183	130/5709	0.885042	0.999993	ENSG00000108179/ENSG00000156113/ENSG00000183023/ENSG00000005022/ENSG00000160014/ENSG00000151729/ENSG00000169100/ENSG00000116741/ENSG00000107758/ENSG00000213585/ENSG00000169032/ENSG00000151617/ENSG00000172531/ENSG00000067560/ENSG00000078668/ENSG00000002330/ENSG00000186298/ENSG00000101333/ENSG00000169047/ENSG00000165637/ENSG00000221823/ENSG00000143933	PPIF/KCNMA1/SLC8A1/SLC25A5/CALM3/SLC25A4/SLC25A6/RGS2/PPP3CB/VDAC1/MAP2K1/EDNRA/PPP1CA/RHOA/VDAC3/BAD/PPP1CC/PLCB4/IRS1/VDAC2/PPP3R1/CALM2	hsa:10105/hsa:3778/hsa:6546/hsa:292/hsa:808/hsa:291/hsa:293/hsa:5997/hsa:5532/hsa:7416/hsa:5604/hsa:1909/hsa:5499/hsa:387/hsa:7419/hsa:572/hsa:5501/hsa:5332/hsa:3667/hsa:7417/hsa:5534/hsa:805	22
hsa04722	Neurotrophin signaling pathway	19/1183	114/5709	0.886306	0.999993	ENSG00000174775/ENSG00000160014/ENSG00000184216/ENSG00000171791/ENSG00000141522/ENSG00000108953/ENSG00000087088/ENSG00000111348/ENSG00000169032/ENSG00000078900/ENSG00000166681/ENSG00000067560/ENSG00000188130/ENSG00000002330/ENSG00000127314/ENSG00000169047/ENSG00000136238/ENSG00000185386/ENSG00000143933	HRAS/CALM3/IRAK1/BCL2/ARHGDIA/YWHAE/BAX/ARHGDIB/MAP2K1/TP73/BEX3/RHOA/MAPK12/BAD/RAP1B/IRS1/RAC1/MAPK11/CALM2	hsa:3265/hsa:808/hsa:3654/hsa:596/hsa:396/hsa:7531/hsa:581/hsa:397/hsa:5604/hsa:7161/hsa:27018/hsa:387/hsa:6300/hsa:572/hsa:5908/hsa:3667/hsa:5879/hsa:5600/hsa:805	19
hsa05132	Salmonella infection	12/1183	76/5709	0.889954	0.999993	ENSG00000108518/ENSG00000241685/ENSG00000150782/ENSG00000136950/ENSG00000241553/ENSG00000075624/ENSG00000163466/ENSG00000188130/ENSG00000125538/ENSG00000136238/ENSG00000185386/ENSG00000081041	PFN1/ARPC1A/IL18/ARPC5L/ARPC4/ACTB/ARPC2/MAPK12/IL1B/RAC1/MAPK11/CXCL2	hsa:5216/hsa:10552/hsa:3606/hsa:81873/hsa:10093/hsa:60/hsa:10109/hsa:6300/hsa:3553/hsa:5879/hsa:5600/hsa:2920	12
hsa00340	Histidine metabolism	2/1183	17/5709	0.895276	0.999993	ENSG00000137124/ENSG00000143149	ALDH1B1/ALDH9A1	hsa:219/hsa:223	2
hsa00260	Glycine, serine and threonine metabolism	5/1183	37/5709	0.907302	0.999993	ENSG00000171314/ENSG00000140905/ENSG00000137106/ENSG00000100116/ENSG00000182199	PGAM1/GCSH/GRHPR/GCAT/SHMT2	hsa:5223/hsa:2653/hsa:9380/hsa:23464/hsa:6472	5
hsa04136	Autophagy - other	4/1183	31/5709	0.910009	0.999993	ENSG00000123395/ENSG00000167965/ENSG00000144848/ENSG00000104695	ATG101/MLST8/ATG3/PPP2CB	hsa:60673/hsa:64223/hsa:64422/hsa:5516	4
hsa04151	PI3K-Akt signaling pathway	52/1183	292/5709	0.910915	0.999993	ENSG00000137801/ENSG00000135446/ENSG00000171517/ENSG00000138675/ENSG00000123374/ENSG00000137154/ENSG00000096384/ENSG00000174775/ENSG00000167965/ENSG00000128245/ENSG00000091136/ENSG00000118971/ENSG00000077782/ENSG00000113578/ENSG00000173511/ENSG00000187840/ENSG00000118513/ENSG00000171791/ENSG00000063046/ENSG00000105173/ENSG00000159445/ENSG00000105401/ENSG00000134308/ENSG00000175634/ENSG00000174021…	THBS1/CDK4/LPAR3/FGF5/CDK2/RPS6/HSP90AB1/HRAS/MLST8/YWHAH/LAMB1/CCND2/FGFR1/FGF1/VEGFB/EIF4EBP1/MYB/BCL2/EIF4B/CCNE1/THEM4/CDC37/YWHAQ/RPS6KB2/GNG5/CCNE2/LAMA1/YWHAE/MAP2K1/CDK6/GNG11/LAMC2/EIF4E2/BAD/MCL1/GNB2/YWHAB/IL6R/PPP2R1A/COL6A2/LAMB4/IRS1/RAC1/AREG/FGFR4/EIF4E/PPP2CB/COL4A2/COL4A6/RHEB/HSP90B1/GNB1	hsa:7057/hsa:1019/hsa:23566/hsa:2250/hsa:1017/hsa:6194/hsa:3326/hsa:3265/hsa:64223/hsa:7533/hsa:3912/hsa:894/hsa:2260/hsa:2246/hsa:7423/hsa:1978/hsa:4602/hsa:596/hsa:1975/hsa:898/hsa:117145/hsa:11140/hsa:10971/hsa:6199/hsa:2787/hsa:9134/hsa:284217/hsa:7531/hsa:5604/hsa:1021/hsa:2791/hsa:3918/hsa:9470/hsa:572/hsa:4170/hsa:2783/hsa:7529/hsa:3570/hsa:5518/hsa:1292/hsa:22798/hsa:3667/hsa:5879/hsa:374…	52
hsa00100	Steroid biosynthesis	2/1183	18/5709	0.91304	0.999993	ENSG00000111012/ENSG00000147155	CYP27B1/EBP	hsa:1594/hsa:10682	2
hsa00220	Arginine biosynthesis	2/1183	18/5709	0.91304	0.999993	ENSG00000126522/ENSG00000243989	ASL/ACY1	hsa:435/hsa:95	2
hsa04934	Cushing syndrome	21/1183	129/5709	0.917769	0.999993	ENSG00000177283/ENSG00000135446/ENSG00000123374/ENSG00000196363/ENSG00000169884/ENSG00000073060/ENSG00000138795/ENSG00000105173/ENSG00000147889/ENSG00000175305/ENSG00000169032/ENSG00000107404/ENSG00000105810/ENSG00000123080/ENSG00000140691/ENSG00000091483/ENSG00000127314/ENSG00000101333/ENSG00000111186/ENSG00000101412/ENSG00000276045	FZD8/CDK4/CDK2/WDR5/WNT10B/SCARB1/LEF1/CCNE1/CDKN2A/CCNE2/MAP2K1/DVL1/CDK6/CDKN2C/ARMC5/FH/RAP1B/PLCB4/WNT5B/E2F1/ORAI1	hsa:8325/hsa:1019/hsa:1017/hsa:11091/hsa:7480/hsa:949/hsa:51176/hsa:898/hsa:1029/hsa:9134/hsa:5604/hsa:1855/hsa:1021/hsa:1031/hsa:79798/hsa:2271/hsa:5908/hsa:5332/hsa:81029/hsa:1869/hsa:84876	21
hsa05110	Vibrio cholerae infection	6/1183	44/5709	0.917787	0.999993	ENSG00000075624/ENSG00000106803/ENSG00000100554/ENSG00000132432/ENSG00000197930/ENSG00000143761	ACTB/SEC61B/ATP6V1D/SEC61G/ERO1A/ARF1	hsa:60/hsa:10952/hsa:51382/hsa:23480/hsa:30001/hsa:375	6
hsa05145	Toxoplasmosis	13/1183	85/5709	0.920283	0.999993	ENSG00000108179/ENSG00000172115/ENSG00000091136/ENSG00000184216/ENSG00000171791/ENSG00000101680/ENSG00000058085/ENSG00000034152/ENSG00000188130/ENSG00000002330/ENSG00000091128/ENSG00000109971/ENSG00000185386	PPIF/CYCS/LAMB1/IRAK1/BCL2/LAMA1/LAMC2/MAP2K3/MAPK12/BAD/LAMB4/HSPA8/MAPK11	hsa:10105/hsa:54205/hsa:3912/hsa:3654/hsa:596/hsa:284217/hsa:3918/hsa:5606/hsa:6300/hsa:572/hsa:22798/hsa:3312/hsa:5600	13
hsa00910	Nitrogen metabolism	1/1183	11/5709	0.922446	0.999993	ENSG00000107159	CA9	hsa:768	1
hsa05224	Breast cancer	20/1183	125/5709	0.927052	0.999993	ENSG00000177283/ENSG00000135446/ENSG00000138675/ENSG00000184916/ENSG00000174775/ENSG00000169884/ENSG00000138795/ENSG00000077782/ENSG00000113578/ENSG00000116717/ENSG00000175634/ENSG00000087088/ENSG00000169032/ENSG00000101384/ENSG00000107404/ENSG00000105810/ENSG00000134574/ENSG00000164683/ENSG00000111186/ENSG00000101412	FZD8/CDK4/FGF5/JAG2/HRAS/WNT10B/LEF1/FGFR1/FGF1/GADD45A/RPS6KB2/BAX/MAP2K1/JAG1/DVL1/CDK6/DDB2/HEY1/WNT5B/E2F1	hsa:8325/hsa:1019/hsa:2250/hsa:3714/hsa:3265/hsa:7480/hsa:51176/hsa:2260/hsa:2246/hsa:1647/hsa:6199/hsa:581/hsa:5604/hsa:182/hsa:1855/hsa:1021/hsa:1643/hsa:23462/hsa:81029/hsa:1869	20
hsa00532	Glycosaminoglycan biosynthesis - chondroitin sulfate / dermatan sulfate	2/1183	19/5709	0.927945	0.999993	ENSG00000027847/ENSG00000176022	B4GALT7/B3GALT6	hsa:11285/hsa:126792	2
hsa00830	Retinol metabolism	5/1183	39/5709	0.929618	0.999993	ENSG00000138356/ENSG00000197894/ENSG00000157326/ENSG00000187630/ENSG00000006757	AOX1/ADH5/DHRS4/DHRS4L2/PNPLA4	hsa:316/hsa:128/hsa:10901/hsa:317749/hsa:8228	5
hsa05152	Tuberculosis	21/1183	131/5709	0.929974	0.999993	ENSG00000176170/ENSG00000172115/ENSG00000160014/ENSG00000144381/ENSG00000150782/ENSG00000184216/ENSG00000171791/ENSG00000107758/ENSG00000087088/ENSG00000067560/ENSG00000188130/ENSG00000111012/ENSG00000002330/ENSG00000125538/ENSG00000185386/ENSG00000168040/ENSG00000064490/ENSG00000108774/ENSG00000133111/ENSG00000221823/ENSG00000143933	SPHK1/CYCS/CALM3/HSPD1/IL18/IRAK1/BCL2/PPP3CB/BAX/RHOA/MAPK12/CYP27B1/BAD/IL1B/MAPK11/FADD/RFXANK/RAB5C/RFXAP/PPP3R1/CALM2	hsa:8877/hsa:54205/hsa:808/hsa:3329/hsa:3606/hsa:3654/hsa:596/hsa:5532/hsa:581/hsa:387/hsa:6300/hsa:1594/hsa:572/hsa:3553/hsa:5600/hsa:8772/hsa:8625/hsa:5878/hsa:5994/hsa:5534/hsa:805	21
hsa04371	Apelin signaling pathway	19/1183	120/5709	0.930156	0.999993	ENSG00000183023/ENSG00000176170/ENSG00000137154/ENSG00000174775/ENSG00000160014/ENSG00000175634/ENSG00000171388/ENSG00000174021/ENSG00000169032/ENSG00000101384/ENSG00000127920/ENSG00000126458/ENSG00000172354/ENSG00000127528/ENSG00000101333/ENSG00000143933/ENSG00000106617/ENSG00000108064/ENSG00000078369	SLC8A1/SPHK1/RPS6/HRAS/CALM3/RPS6KB2/APLN/GNG5/MAP2K1/JAG1/GNG11/RRAS/GNB2/KLF2/PLCB4/CALM2/PRKAG2/TFAM/GNB1	hsa:6546/hsa:8877/hsa:6194/hsa:3265/hsa:808/hsa:6199/hsa:8862/hsa:2787/hsa:5604/hsa:182/hsa:2791/hsa:6237/hsa:2783/hsa:10365/hsa:5332/hsa:805/hsa:51422/hsa:7019/hsa:2782	19
hsa04071	Sphingolipid signaling pathway	17/1183	109/5709	0.930849	0.999993	ENSG00000176170/ENSG00000170989/ENSG00000174775/ENSG00000127191/ENSG00000171791/ENSG00000169750/ENSG00000087088/ENSG00000169032/ENSG00000067560/ENSG00000188130/ENSG00000105568/ENSG00000101333/ENSG00000136238/ENSG00000185386/ENSG00000172296/ENSG00000104695/ENSG00000143753	SPHK1/S1PR1/HRAS/TRAF2/BCL2/RAC3/BAX/MAP2K1/RHOA/MAPK12/PPP2R1A/PLCB4/RAC1/MAPK11/SPTLC3/PPP2CB/DEGS1	hsa:8877/hsa:1901/hsa:3265/hsa:7186/hsa:596/hsa:5881/hsa:581/hsa:5604/hsa:387/hsa:6300/hsa:5518/hsa:5332/hsa:5879/hsa:5600/hsa:55304/hsa:5516/hsa:8560	17
hsa04666	Fc gamma R-mediated phagocytosis	12/1183	81/5709	0.932639	0.999993	ENSG00000176170/ENSG00000241685/ENSG00000172757/ENSG00000136950/ENSG00000241553/ENSG00000175634/ENSG00000169032/ENSG00000163466/ENSG00000136238/ENSG00000160293/ENSG00000165410/ENSG00000277443	SPHK1/ARPC1A/CFL1/ARPC5L/ARPC4/RPS6KB2/MAP2K1/ARPC2/RAC1/VAV2/CFL2/MARCKS	hsa:8877/hsa:10552/hsa:1072/hsa:81873/hsa:10093/hsa:6199/hsa:5604/hsa:10109/hsa:5879/hsa:7410/hsa:1073/hsa:4082	12
hsa05144	Malaria	4/1183	33/5709	0.933282	0.999993	ENSG00000137801/ENSG00000150782/ENSG00000125538/ENSG00000110651	THBS1/IL18/IL1B/CD81	hsa:7057/hsa:3606/hsa:3553/hsa:975	4
hsa00604	Glycosphingolipid biosynthesis - ganglio series	1/1183	12/5709	0.938547	0.999993	ENSG00000049860	HEXB	hsa:3074	1
hsa04979	Cholesterol metabolism	5/1183	40/5709	0.93887	0.999993	ENSG00000073060/ENSG00000213585/ENSG00000078668/ENSG00000165637/ENSG00000165029	SCARB1/VDAC1/VDAC3/VDAC2/ABCA1	hsa:949/hsa:7416/hsa:7419/hsa:7417/hsa:19	5
hsa04960	Aldosterone-regulated sodium reabsorption	3/1183	27/5709	0.939776	0.999993	ENSG00000176387/ENSG00000175793/ENSG00000169047	HSD11B2/SFN/IRS1	hsa:3291/hsa:2810/hsa:3667	3
hsa05205	Proteoglycans in cancer	29/1183	177/5709	0.941548	0.999993	ENSG00000177283/ENSG00000137801/ENSG00000137154/ENSG00000122691/ENSG00000174775/ENSG00000090447/ENSG00000169884/ENSG00000077782/ENSG00000063046/ENSG00000168101/ENSG00000175634/ENSG00000100985/ENSG00000075624/ENSG00000169032/ENSG00000135404/ENSG00000172531/ENSG00000105974/ENSG00000105971/ENSG00000067560/ENSG00000188130/ENSG00000126458/ENSG00000186298/ENSG00000092820/ENSG00000136238/ENSG00000111186…	FZD8/THBS1/RPS6/TWIST1/HRAS/TFAP4/WNT10B/FGFR1/EIF4B/NUDT16L1/RPS6KB2/MMP9/ACTB/MAP2K1/CD63/PPP1CA/CAV1/CAV2/RHOA/MAPK12/RRAS/PPP1CC/EZR/RAC1/WNT5B/ARHGEF1/VAV2/MAPK11/CD44	hsa:8325/hsa:7057/hsa:6194/hsa:7291/hsa:3265/hsa:7023/hsa:7480/hsa:2260/hsa:1975/hsa:84309/hsa:6199/hsa:4318/hsa:60/hsa:5604/hsa:967/hsa:5499/hsa:857/hsa:858/hsa:387/hsa:6300/hsa:6237/hsa:5501/hsa:7430/hsa:5879/hsa:81029/hsa:9138/hsa:7410/hsa:5600/hsa:960	29
hsa04145	Phagosome	17/1183	111/5709	0.942239	0.999993	ENSG00000137801/ENSG00000176014/ENSG00000168818/ENSG00000073060/ENSG00000167553/ENSG00000005381/ENSG00000188229/ENSG00000179218/ENSG00000075624/ENSG00000123416/ENSG00000106803/ENSG00000265808/ENSG00000136238/ENSG00000100554/ENSG00000167552/ENSG00000132432/ENSG00000108774	THBS1/TUBB6/STX18/SCARB1/TUBA1C/MPO/TUBB4B/CALR/ACTB/TUBA1B/SEC61B/SEC22B/RAC1/ATP6V1D/TUBA1A/SEC61G/RAB5C	hsa:7057/hsa:84617/hsa:53407/hsa:949/hsa:84790/hsa:4353/hsa:10383/hsa:811/hsa:60/hsa:10376/hsa:10952/hsa:9554/hsa:5879/hsa:51382/hsa:7846/hsa:23480/hsa:5878	17
hsa04913	Ovarian steroidogenesis	4/1183	34/5709	0.942743	0.999993	ENSG00000086696/ENSG00000073060/ENSG00000153162/ENSG00000108786	HSD17B2/SCARB1/BMP6/HSD17B1	hsa:3294/hsa:949/hsa:654/hsa:3292	4
hsa04664	Fc epsilon RI signaling pathway	8/1183	59/5709	0.942844	0.999993	ENSG00000174775/ENSG00000169750/ENSG00000169032/ENSG00000034152/ENSG00000188130/ENSG00000136238/ENSG00000160293/ENSG00000185386	HRAS/RAC3/MAP2K1/MAP2K3/MAPK12/RAC1/VAV2/MAPK11	hsa:3265/hsa:5881/hsa:5604/hsa:5606/hsa:6300/hsa:5879/hsa:7410/hsa:5600	8
hsa04917	Prolactin signaling pathway	8/1183	59/5709	0.942844	0.999993	ENSG00000120833/ENSG00000174775/ENSG00000118971/ENSG00000114737/ENSG00000169032/ENSG00000188130/ENSG00000184557/ENSG00000185386	SOCS2/HRAS/CCND2/CISH/MAP2K1/MAPK12/SOCS3/MAPK11	hsa:8835/hsa:3265/hsa:894/hsa:1154/hsa:5604/hsa:6300/hsa:9021/hsa:5600	8
hsa05217	Basal cell carcinoma	8/1183	59/5709	0.942844	0.999993	ENSG00000177283/ENSG00000169884/ENSG00000138795/ENSG00000116717/ENSG00000087088/ENSG00000107404/ENSG00000134574/ENSG00000111186	FZD8/WNT10B/LEF1/GADD45A/BAX/DVL1/DDB2/WNT5B	hsa:8325/hsa:7480/hsa:51176/hsa:1647/hsa:581/hsa:1855/hsa:1643/hsa:81029	8
hsa05213	Endometrial cancer	7/1183	53/5709	0.94334	0.999993	ENSG00000174775/ENSG00000138795/ENSG00000116717/ENSG00000087088/ENSG00000169032/ENSG00000002330/ENSG00000134574	HRAS/LEF1/GADD45A/BAX/MAP2K1/BAD/DDB2	hsa:3265/hsa:51176/hsa:1647/hsa:581/hsa:5604/hsa:572/hsa:1643	7
hsa04668	TNF signaling pathway	15/1183	100/5709	0.943923	0.999993	ENSG00000162302/ENSG00000247077/ENSG00000127191/ENSG00000100985/ENSG00000169032/ENSG00000101384/ENSG00000034152/ENSG00000188130/ENSG00000128342/ENSG00000125538/ENSG00000168404/ENSG00000184557/ENSG00000185386/ENSG00000168040/ENSG00000081041	RPS6KA4/PGAM5/TRAF2/MMP9/MAP2K1/JAG1/MAP2K3/MAPK12/LIF/IL1B/MLKL/SOCS3/MAPK11/FADD/CXCL2	hsa:8986/hsa:192111/hsa:7186/hsa:4318/hsa:5604/hsa:182/hsa:5606/hsa:6300/hsa:3976/hsa:3553/hsa:197259/hsa:9021/hsa:5600/hsa:8772/hsa:2920	15
hsa05225	Hepatocellular carcinoma	23/1183	145/5709	0.945098	0.999993	ENSG00000177283/ENSG00000135446/ENSG00000148834/ENSG00000065621/ENSG00000174775/ENSG00000169884/ENSG00000138795/ENSG00000164362/ENSG00000197763/ENSG00000116717/ENSG00000147889/ENSG00000175634/ENSG00000087088/ENSG00000075624/ENSG00000169032/ENSG00000107404/ENSG00000105810/ENSG00000136518/ENSG00000184470/ENSG00000002330/ENSG00000134574/ENSG00000111186/ENSG00000101412	FZD8/CDK4/GSTO1/GSTO2/HRAS/WNT10B/LEF1/TERT/TXNRD3/GADD45A/CDKN2A/RPS6KB2/BAX/ACTB/MAP2K1/DVL1/CDK6/ACTL6A/TXNRD2/BAD/DDB2/WNT5B/E2F1	hsa:8325/hsa:1019/hsa:9446/hsa:119391/hsa:3265/hsa:7480/hsa:51176/hsa:7015/hsa:114112/hsa:1647/hsa:1029/hsa:6199/hsa:581/hsa:60/hsa:5604/hsa:1855/hsa:1021/hsa:86/hsa:10587/hsa:572/hsa:1643/hsa:81029/hsa:1869	23
hsa05226	Gastric cancer	19/1183	123/5709	0.946124	0.999993	ENSG00000177283/ENSG00000138675/ENSG00000123374/ENSG00000174775/ENSG00000169884/ENSG00000138795/ENSG00000164362/ENSG00000113578/ENSG00000116717/ENSG00000171791/ENSG00000105173/ENSG00000175634/ENSG00000175305/ENSG00000087088/ENSG00000169032/ENSG00000107404/ENSG00000134574/ENSG00000111186/ENSG00000101412	FZD8/FGF5/CDK2/HRAS/WNT10B/LEF1/TERT/FGF1/GADD45A/BCL2/CCNE1/RPS6KB2/CCNE2/BAX/MAP2K1/DVL1/DDB2/WNT5B/E2F1	hsa:8325/hsa:2250/hsa:1017/hsa:3265/hsa:7480/hsa:51176/hsa:7015/hsa:2246/hsa:1647/hsa:596/hsa:898/hsa:6199/hsa:9134/hsa:581/hsa:5604/hsa:1855/hsa:1643/hsa:81029/hsa:1869	19
hsa05221	Acute myeloid leukemia	8/1183	60/5709	0.949412	0.999993	ENSG00000174775/ENSG00000138795/ENSG00000005381/ENSG00000187840/ENSG00000175634/ENSG00000169032/ENSG00000139318/ENSG00000002330	HRAS/LEF1/MPO/EIF4EBP1/RPS6KB2/MAP2K1/DUSP6/BAD	hsa:3265/hsa:51176/hsa:4353/hsa:1978/hsa:6199/hsa:5604/hsa:1848/hsa:572	8
hsa04975	Fat digestion and absorption	2/1183	21/5709	0.950812	0.999993	ENSG00000073060/ENSG00000165029	SCARB1/ABCA1	hsa:949/hsa:19	2
hsa00982	Drug metabolism - cytochrome P450	4/1183	35/5709	0.950964	0.999993	ENSG00000148834/ENSG00000065621/ENSG00000138356/ENSG00000197894	GSTO1/GSTO2/AOX1/ADH5	hsa:9446/hsa:119391/hsa:316/hsa:128	4
hsa04721	Synaptic vesicle cycle	6/1183	48/5709	0.951649	0.999993	ENSG00000042753/ENSG00000122705/ENSG00000175416/ENSG00000111450/ENSG00000161203/ENSG00000100554	AP2S1/CLTA/CLTB/STX2/AP2M1/ATP6V1D	hsa:1175/hsa:1211/hsa:1212/hsa:2054/hsa:1173/hsa:51382	6
hsa04621	NOD-like receptor signaling pathway	22/1183	142/5709	0.955636	0.999993	ENSG00000096384/ENSG00000100348/ENSG00000163297/ENSG00000150782/ENSG00000127191/ENSG00000171791/ENSG00000213585/ENSG00000136810/ENSG00000162711/ENSG00000179526/ENSG00000067560/ENSG00000188130/ENSG00000078668/ENSG00000125538/ENSG00000087077/ENSG00000101333/ENSG00000165637/ENSG00000185386/ENSG00000168040/ENSG00000081041/ENSG00000204397/ENSG00000126456	HSP90AB1/TXN2/ANTXR2/IL18/TRAF2/BCL2/VDAC1/TXN/NLRP3/SHARPIN/RHOA/MAPK12/VDAC3/IL1B/TRIP6/PLCB4/VDAC2/MAPK11/FADD/CXCL2/CARD16/IRF3	hsa:3326/hsa:25828/hsa:118429/hsa:3606/hsa:7186/hsa:596/hsa:7416/hsa:7295/hsa:114548/hsa:81858/hsa:387/hsa:6300/hsa:7419/hsa:3553/hsa:7205/hsa:5332/hsa:7417/hsa:5600/hsa:8772/hsa:2920/hsa:114769/hsa:3661	22
hsa04933	AGE-RAGE signaling pathway in diabetic complications	13/1183	91/5709	0.956439	0.999993	ENSG00000135446/ENSG00000174775/ENSG00000173511/ENSG00000171791/ENSG00000087088/ENSG00000188130/ENSG00000125538/ENSG00000101333/ENSG00000117525/ENSG00000136238/ENSG00000185386/ENSG00000134871/ENSG00000197565	CDK4/HRAS/VEGFB/BCL2/BAX/MAPK12/IL1B/PLCB4/F3/RAC1/MAPK11/COL4A2/COL4A6	hsa:1019/hsa:3265/hsa:7423/hsa:596/hsa:581/hsa:6300/hsa:3553/hsa:5332/hsa:2152/hsa:5879/hsa:5600/hsa:1284/hsa:1288	13
hsa00561	Glycerolipid metabolism	6/1183	49/5709	0.957858	0.999993	ENSG00000138678/ENSG00000155189/ENSG00000203805/ENSG00000137124/ENSG00000143149/ENSG00000065357	GPAT3/AGPAT5/PLPP4/ALDH1B1/ALDH9A1/DGKA	hsa:84803/hsa:55326/hsa:196051/hsa:219/hsa:223/hsa:1606	6
hsa04211	Longevity regulating pathway	10/1183	74/5709	0.959827	0.999993	ENSG00000123395/ENSG00000174775/ENSG00000187840/ENSG00000175634/ENSG00000087088/ENSG00000135930/ENSG00000169047/ENSG00000151247/ENSG00000106615/ENSG00000106617	ATG101/HRAS/EIF4EBP1/RPS6KB2/BAX/EIF4E2/IRS1/EIF4E/RHEB/PRKAG2	hsa:60673/hsa:3265/hsa:1978/hsa:6199/hsa:581/hsa:9470/hsa:3667/hsa:1977/hsa:6009/hsa:51422	10
hsa04662	B cell receptor signaling pathway	8/1183	62/5709	0.96057	0.999993	ENSG00000174775/ENSG00000107758/ENSG00000169750/ENSG00000169032/ENSG00000136238/ENSG00000160293/ENSG00000221823/ENSG00000110651	HRAS/PPP3CB/RAC3/MAP2K1/RAC1/VAV2/PPP3R1/CD81	hsa:3265/hsa:5532/hsa:5881/hsa:5604/hsa:5879/hsa:7410/hsa:5534/hsa:975	8
hsa04964	Proximal tubule bicarbonate reclamation	1/1183	14/5709	0.961421	0.999993	ENSG00000183048	SLC25A10	hsa:1468	1
hsa05164	Influenza A	19/1183	127/5709	0.962481	0.999993	ENSG00000172115/ENSG00000132661/ENSG00000150782/ENSG00000169100/ENSG00000134001/ENSG00000101146/ENSG00000213585/ENSG00000075624/ENSG00000169032/ENSG00000162711/ENSG00000034152/ENSG00000188130/ENSG00000100836/ENSG00000160917/ENSG00000125538/ENSG00000184557/ENSG00000109971/ENSG00000185386/ENSG00000126456	CYCS/NXT1/IL18/SLC25A6/EIF2S1/RAE1/VDAC1/ACTB/MAP2K1/NLRP3/MAP2K3/MAPK12/PABPN1/CPSF4/IL1B/SOCS3/HSPA8/MAPK11/IRF3	hsa:54205/hsa:29107/hsa:3606/hsa:293/hsa:1965/hsa:8480/hsa:7416/hsa:60/hsa:5604/hsa:114548/hsa:5606/hsa:6300/hsa:8106/hsa:10898/hsa:3553/hsa:9021/hsa:3312/hsa:5600/hsa:3661	19
hsa04710	Circadian rhythm	3/1183	30/5709	0.963975	0.999993	ENSG00000100387/ENSG00000213923/ENSG00000106617	RBX1/CSNK1E/PRKAG2	hsa:9978/hsa:1454/hsa:51422	3
hsa04750	Inflammatory mediator regulation of TRP channels	12/1183	87/5709	0.964416	0.999993	ENSG00000160014/ENSG00000125384/ENSG00000172531/ENSG00000034152/ENSG00000188130/ENSG00000171522/ENSG00000065675/ENSG00000186298/ENSG00000125538/ENSG00000101333/ENSG00000185386/ENSG00000143933	CALM3/PTGER2/PPP1CA/MAP2K3/MAPK12/PTGER4/PRKCQ/PPP1CC/IL1B/PLCB4/MAPK11/CALM2	hsa:808/hsa:5732/hsa:5499/hsa:5606/hsa:6300/hsa:5734/hsa:5588/hsa:5501/hsa:3553/hsa:5332/hsa:5600/hsa:805	12
hsa04520	Adherens junction	9/1183	69/5709	0.964591	0.999993	ENSG00000143727/ENSG00000138795/ENSG00000077782/ENSG00000169750/ENSG00000075624/ENSG00000067560/ENSG00000019549/ENSG00000177707/ENSG00000136238	ACP1/LEF1/FGFR1/RAC3/ACTB/RHOA/SNAI2/NECTIN3/RAC1	hsa:52/hsa:51176/hsa:2260/hsa:5881/hsa:60/hsa:387/hsa:6591/hsa:25945/hsa:5879	9
hsa04020	Calcium signaling pathway	21/1183	139/5709	0.964726	0.999993	ENSG00000108179/ENSG00000183023/ENSG00000101188/ENSG00000154678/ENSG00000176170/ENSG00000005022/ENSG00000160014/ENSG00000151729/ENSG00000169100/ENSG00000107758/ENSG00000213585/ENSG00000151617/ENSG00000083454/ENSG00000078668/ENSG00000137825/ENSG00000044446/ENSG00000101333/ENSG00000165637/ENSG00000276045/ENSG00000221823/ENSG00000143933	PPIF/SLC8A1/NTSR1/PDE1C/SPHK1/SLC25A5/CALM3/SLC25A4/SLC25A6/PPP3CB/VDAC1/EDNRA/P2RX5/VDAC3/ITPKA/PHKA2/PLCB4/VDAC2/ORAI1/PPP3R1/CALM2	hsa:10105/hsa:6546/hsa:4923/hsa:5137/hsa:8877/hsa:292/hsa:808/hsa:291/hsa:293/hsa:5532/hsa:7416/hsa:1909/hsa:5026/hsa:7419/hsa:3706/hsa:5256/hsa:5332/hsa:7417/hsa:84876/hsa:5534/hsa:805	21
hsa04137	Mitophagy - animal	8/1183	63/5709	0.965274	0.999993	ENSG00000176171/ENSG00000174775/ENSG00000196683/ENSG00000214253/ENSG00000247077/ENSG00000126458/ENSG00000101412/ENSG00000140983	BNIP3/HRAS/TOMM7/FIS1/PGAM5/RRAS/E2F1/RHOT2	hsa:664/hsa:3265/hsa:54543/hsa:51024/hsa:192111/hsa:6237/hsa:1869/hsa:89941	8
hsa00590	Arachidonic acid metabolism	5/1183	44/5709	0.965887	0.999993	ENSG00000159231/ENSG00000233276/ENSG00000148334/ENSG00000110958/ENSG00000159228	CBR3/GPX1/PTGES2/PTGES3/CBR1	hsa:874/hsa:2876/hsa:80142/hsa:10728/hsa:873	5
hsa05031	Amphetamine addiction	7/1183	57/5709	0.966418	0.999993	ENSG00000160014/ENSG00000107758/ENSG00000172531/ENSG00000116478/ENSG00000186298/ENSG00000221823/ENSG00000143933	CALM3/PPP3CB/PPP1CA/HDAC1/PPP1CC/PPP3R1/CALM2	hsa:808/hsa:5532/hsa:5499/hsa:3065/hsa:5501/hsa:5534/hsa:805	7
hsa04660	T cell receptor signaling pathway	10/1183	76/5709	0.968268	0.999993	ENSG00000135446/ENSG00000174775/ENSG00000107758/ENSG00000169032/ENSG00000067560/ENSG00000188130/ENSG00000065675/ENSG00000160293/ENSG00000185386/ENSG00000221823	CDK4/HRAS/PPP3CB/MAP2K1/RHOA/MAPK12/PRKCQ/VAV2/MAPK11/PPP3R1	hsa:1019/hsa:3265/hsa:5532/hsa:5604/hsa:387/hsa:6300/hsa:5588/hsa:7410/hsa:5600/hsa:5534	10
hsa04512	ECM-receptor interaction	9/1183	70/5709	0.968697	0.999993	ENSG00000137801/ENSG00000091136/ENSG00000101680/ENSG00000058085/ENSG00000142173/ENSG00000091128/ENSG00000134871/ENSG00000197565/ENSG00000026508	THBS1/LAMB1/LAMA1/LAMC2/COL6A2/LAMB4/COL4A2/COL4A6/CD44	hsa:7057/hsa:3912/hsa:284217/hsa:3918/hsa:1292/hsa:22798/hsa:1284/hsa:1288/hsa:960	9
hsa04540	Gap junction	9/1183	70/5709	0.968697	0.999993	ENSG00000176014/ENSG00000174775/ENSG00000167553/ENSG00000170312/ENSG00000188229/ENSG00000123416/ENSG00000169032/ENSG00000101333/ENSG00000167552	TUBB6/HRAS/TUBA1C/CDK1/TUBB4B/TUBA1B/MAP2K1/PLCB4/TUBA1A	hsa:84617/hsa:3265/hsa:84790/hsa:983/hsa:10383/hsa:10376/hsa:5604/hsa:5332/hsa:7846	9
hsa04310	Wnt signaling pathway	19/1183	129/5709	0.968893	0.999993	ENSG00000177283/ENSG00000175592/ENSG00000175792/ENSG00000169884/ENSG00000118971/ENSG00000138795/ENSG00000100387/ENSG00000159692/ENSG00000107758/ENSG00000169750/ENSG00000139174/ENSG00000116161/ENSG00000107404/ENSG00000067560/ENSG00000101333/ENSG00000136238/ENSG00000111186/ENSG00000213923/ENSG00000221823	FZD8/FOSL1/RUVBL1/WNT10B/CCND2/LEF1/RBX1/CTBP1/PPP3CB/RAC3/PRICKLE1/CACYBP/DVL1/RHOA/PLCB4/RAC1/WNT5B/CSNK1E/PPP3R1	hsa:8325/hsa:8061/hsa:8607/hsa:7480/hsa:894/hsa:51176/hsa:9978/hsa:1487/hsa:5532/hsa:5881/hsa:144165/hsa:27101/hsa:1855/hsa:387/hsa:5332/hsa:5879/hsa:81029/hsa:1454/hsa:5534	19
hsa00603	Glycosphingolipid biosynthesis - globo and isoglobo series	1/1183	15/5709	0.969435	0.999993	ENSG00000049860	HEXB	hsa:3074	1
hsa04930	Type II diabetes mellitus	4/1183	38/5709	0.969549	0.999993	ENSG00000120833/ENSG00000184557/ENSG00000169047/ENSG00000159399	SOCS2/SOCS3/IRS1/HK2	hsa:8835/hsa:9021/hsa:3667/hsa:3099	4
hsa04962	Vasopressin-regulated water reabsorption	4/1183	38/5709	0.969549	0.999993	ENSG00000141522/ENSG00000111348/ENSG00000088986/ENSG00000108774	ARHGDIA/ARHGDIB/DYNLL1/RAB5C	hsa:396/hsa:397/hsa:8655/hsa:5878	4
hsa04340	Hedgehog signaling pathway	5/1183	45/5709	0.97065	0.999993	ENSG00000118971/ENSG00000108854/ENSG00000171791/ENSG00000072840/ENSG00000213923	CCND2/SMURF2/BCL2/EVC/CSNK1E	hsa:894/hsa:64750/hsa:596/hsa:2121/hsa:1454	5
hsa05200	Pathways in cancer	79/1183	454/5709	0.971778	0.999993	ENSG00000177283/ENSG00000135446/ENSG00000171517/ENSG00000138675/ENSG00000184916/ENSG00000148834/ENSG00000123374/ENSG00000172115/ENSG00000116062/ENSG00000145604/ENSG00000065621/ENSG00000096384/ENSG00000174775/ENSG00000160014/ENSG00000143549/ENSG00000091136/ENSG00000089685/ENSG00000169884/ENSG00000118971/ENSG00000138795/ENSG00000164362/ENSG00000077782/ENSG00000125384/ENSG00000113578/ENSG00000173511…	FZD8/CDK4/LPAR3/FGF5/JAG2/GSTO1/CDK2/CYCS/MSH6/SKP2/GSTO2/HSP90AB1/HRAS/CALM3/TPM3/LAMB1/BIRC5/WNT10B/CCND2/LEF1/TERT/FGFR1/PTGER2/FGF1/VEGFB/TXNRD3/ELOC/ELOB/TRAF2/GADD45A/BCL2/RBX1/CTBP1/CCNE1/CDKN2A/RPS6KB2/RAC3/GNG5/MMP9/CCNE2/LAMA1/BAX/MAP2K1/JAG1/EDNRA/CKS2/DVL1/CDK6/GNG11/LAMC2/RHOA/TXNRD2/CKS1B/PTGER4/BAD/DDB2/HDAC1/GNB2/MSH2/FH/RALB/IL6R/ETS1/HEY1/PLCB4/LAMB4/HDAC2/RAC1/WNT5B/RASSF1/ARHG…	hsa:8325/hsa:1019/hsa:23566/hsa:2250/hsa:3714/hsa:9446/hsa:1017/hsa:54205/hsa:2956/hsa:6502/hsa:119391/hsa:3326/hsa:3265/hsa:808/hsa:7170/hsa:3912/hsa:332/hsa:7480/hsa:894/hsa:51176/hsa:7015/hsa:2260/hsa:5732/hsa:2246/hsa:7423/hsa:114112/hsa:6921/hsa:6923/hsa:7186/hsa:1647/hsa:596/hsa:9978/hsa:1487/hsa:898/hsa:1029/hsa:6199/hsa:5881/hsa:2787/hsa:4318/hsa:9134/hsa:284217/hsa:581/hsa:5604/hsa:182/h…	79
hsa05146	Amoebiasis	10/1183	77/5709	0.971858	0.999993	ENSG00000091136/ENSG00000115590/ENSG00000101680/ENSG00000058085/ENSG00000125538/ENSG00000101333/ENSG00000091128/ENSG00000134871/ENSG00000197565/ENSG00000108774	LAMB1/IL1R2/LAMA1/LAMC2/IL1B/PLCB4/LAMB4/COL4A2/COL4A6/RAB5C	hsa:3912/hsa:7850/hsa:284217/hsa:3918/hsa:3553/hsa:5332/hsa:22798/hsa:1284/hsa:1288/hsa:5878	10
hsa00500	Starch and sucrose metabolism	2/1183	24/5709	0.972595	0.999993	ENSG00000100994/ENSG00000159399	PYGB/HK2	hsa:5834/hsa:3099	2
hsa00601	Glycosphingolipid biosynthesis - lacto and neolacto series	2/1183	24/5709	0.972595	0.999993	ENSG00000117411/ENSG00000196371	B4GALT2/FUT4	hsa:8704/hsa:2526	2
hsa05032	Morphine addiction	7/1183	59/5709	0.974402	0.999993	ENSG00000154678/ENSG00000174021/ENSG00000127920/ENSG00000136928/ENSG00000172354/ENSG00000198055/ENSG00000078369	PDE1C/GNG5/GNG11/GABBR2/GNB2/GRK6/GNB1	hsa:5137/hsa:2787/hsa:2791/hsa:9568/hsa:2783/hsa:2870/hsa:2782	7
hsa00140	Steroid hormone biosynthesis	3/1183	32/5709	0.974653	0.999993	ENSG00000086696/ENSG00000176387/ENSG00000108786	HSD17B2/HSD11B2/HSD17B1	hsa:3294/hsa:3291/hsa:3292	3
hsa04915	Estrogen signaling pathway	14/1183	102/5709	0.974777	0.999993	ENSG00000096384/ENSG00000174775/ENSG00000160014/ENSG00000171791/ENSG00000111057/ENSG00000100985/ENSG00000169032/ENSG00000136928/ENSG00000004478/ENSG00000096060/ENSG00000101333/ENSG00000109971/ENSG00000143933/ENSG00000166598	HSP90AB1/HRAS/CALM3/BCL2/KRT18/MMP9/MAP2K1/GABBR2/FKBP4/FKBP5/PLCB4/HSPA8/CALM2/HSP90B1	hsa:3326/hsa:3265/hsa:808/hsa:596/hsa:3875/hsa:4318/hsa:5604/hsa:9568/hsa:2288/hsa:2289/hsa:5332/hsa:3312/hsa:805/hsa:7184	14
hsa05410	Hypertrophic cardiomyopathy (HCM)	8/1183	66/5709	0.976496	0.999993	ENSG00000183023/ENSG00000143549/ENSG00000198467/ENSG00000140416/ENSG00000160789/ENSG00000075624/ENSG00000153956/ENSG00000106617	SLC8A1/TPM3/TPM2/TPM1/LMNA/ACTB/CACNA2D1/PRKAG2	hsa:6546/hsa:7170/hsa:7169/hsa:7168/hsa:4000/hsa:60/hsa:781/hsa:51422	8
hsa04727	GABAergic synapse	7/1183	60/5709	0.977702	0.999993	ENSG00000128683/ENSG00000174021/ENSG00000127920/ENSG00000136928/ENSG00000172354/ENSG00000171723/ENSG00000078369	GAD1/GNG5/GNG11/GABBR2/GNB2/GPHN/GNB1	hsa:2571/hsa:2787/hsa:2791/hsa:9568/hsa:2783/hsa:10243/hsa:2782	7
hsa04140	Autophagy - animal	17/1183	121/5709	0.978109	0.999993	ENSG00000176171/ENSG00000123395/ENSG00000189403/ENSG00000174775/ENSG00000167965/ENSG00000144848/ENSG00000134001/ENSG00000171791/ENSG00000175634/ENSG00000169032/ENSG00000126458/ENSG00000065675/ENSG00000002330/ENSG00000168010/ENSG00000169047/ENSG00000104695/ENSG00000106615	BNIP3/ATG101/HMGB1/HRAS/MLST8/ATG3/EIF2S1/BCL2/RPS6KB2/MAP2K1/RRAS/PRKCQ/BAD/ATG16L2/IRS1/PPP2CB/RHEB	hsa:664/hsa:60673/hsa:3146/hsa:3265/hsa:64223/hsa:64422/hsa:1965/hsa:596/hsa:6199/hsa:5604/hsa:6237/hsa:5588/hsa:572/hsa:89849/hsa:3667/hsa:5516/hsa:6009	17
hsa04622	RIG-I-like receptor signaling pathway	6/1183	54/5709	0.979338	0.999993	ENSG00000127191/ENSG00000188130/ENSG00000127445/ENSG00000185386/ENSG00000168040/ENSG00000126456	TRAF2/MAPK12/PIN1/MAPK11/FADD/IRF3	hsa:7186/hsa:6300/hsa:5300/hsa:5600/hsa:8772/hsa:3661	6
hsa04658	Th1 and Th2 cell differentiation	8/1183	67/5709	0.979424	0.999993	ENSG00000184916/ENSG00000107758/ENSG00000101384/ENSG00000188130/ENSG00000065675/ENSG00000020633/ENSG00000185386/ENSG00000221823	JAG2/PPP3CB/JAG1/MAPK12/PRKCQ/RUNX3/MAPK11/PPP3R1	hsa:3714/hsa:5532/hsa:182/hsa:6300/hsa:5588/hsa:864/hsa:5600/hsa:5534	8
hsa05202	Transcriptional misregulation in cancer	24/1183	162/5709	0.979495	0.999993	ENSG00000149948/ENSG00000270647/ENSG00000132475/ENSG00000118971/ENSG00000005381/ENSG00000115590/ENSG00000089280/ENSG00000163041/ENSG00000182944/ENSG00000116717/ENSG00000175832/ENSG00000005073/ENSG00000100985/ENSG00000087088/ENSG00000167081/ENSG00000071564/ENSG00000139318/ENSG00000123080/ENSG00000141380/ENSG00000134574/ENSG00000116478/ENSG00000196591/ENSG00000157554/ENSG00000244405	HMGA2/TAF15/H3F3B/CCND2/MPO/IL1R2/FUS/H3F3A/EWSR1/GADD45A/ETV4/HOXA11/MMP9/BAX/PBX3/TCF3/DUSP6/CDKN2C/SS18/DDB2/HDAC1/HDAC2/ERG/ETV5	hsa:8091/hsa:8148/hsa:3021/hsa:894/hsa:4353/hsa:7850/hsa:2521/hsa:3020/hsa:2130/hsa:1647/hsa:2118/hsa:3207/hsa:4318/hsa:581/hsa:5090/hsa:6929/hsa:1848/hsa:1031/hsa:6760/hsa:1643/hsa:3065/hsa:3066/hsa:2078/hsa:2119	24
hsa05167	Kaposi sarcoma-associated herpesvirus infection	23/1183	157/5709	0.980777	0.999993	ENSG00000135446/ENSG00000172115/ENSG00000174775/ENSG00000160014/ENSG00000144848/ENSG00000127191/ENSG00000107758/ENSG00000174021/ENSG00000087088/ENSG00000169032/ENSG00000105810/ENSG00000127920/ENSG00000188130/ENSG00000172354/ENSG00000136238/ENSG00000185386/ENSG00000168040/ENSG00000081041/ENSG00000101412/ENSG00000221823/ENSG00000143933/ENSG00000126456/ENSG00000078369	CDK4/CYCS/HRAS/CALM3/ATG3/TRAF2/PPP3CB/GNG5/BAX/MAP2K1/CDK6/GNG11/MAPK12/GNB2/RAC1/MAPK11/FADD/CXCL2/E2F1/PPP3R1/CALM2/IRF3/GNB1	hsa:1019/hsa:54205/hsa:3265/hsa:808/hsa:64422/hsa:7186/hsa:5532/hsa:2787/hsa:581/hsa:5604/hsa:1021/hsa:2791/hsa:6300/hsa:2783/hsa:5879/hsa:5600/hsa:8772/hsa:2920/hsa:1869/hsa:5534/hsa:805/hsa:3661/hsa:2782	23
hsa00040	Pentose and glucuronate interconversions	1/1183	17/5709	0.980817	0.999993	ENSG00000093217	XYLB	hsa:9942	1
hsa04270	Vascular smooth muscle contraction	12/1183	93/5709	0.982091	0.999993	ENSG00000156113/ENSG00000160014/ENSG00000169032/ENSG00000151617/ENSG00000172531/ENSG00000067560/ENSG00000092841/ENSG00000065675/ENSG00000186298/ENSG00000101333/ENSG00000076928/ENSG00000143933	KCNMA1/CALM3/MAP2K1/EDNRA/PPP1CA/RHOA/MYL6/PRKCQ/PPP1CC/PLCB4/ARHGEF1/CALM2	hsa:3778/hsa:808/hsa:5604/hsa:1909/hsa:5499/hsa:387/hsa:4637/hsa:5588/hsa:5501/hsa:5332/hsa:9138/hsa:805	12
hsa04640	Hematopoietic cell lineage	6/1183	55/5709	0.982167	0.999993	ENSG00000115590/ENSG00000085063/ENSG00000160712/ENSG00000125538/ENSG00000026508/ENSG00000095752	IL1R2/CD59/IL6R/IL1B/CD44/IL11	hsa:7850/hsa:966/hsa:3570/hsa:3553/hsa:960/hsa:3589	6
hsa04550	Signaling pathways regulating pluripotency of stem cells	17/1183	123/5709	0.982207	0.999993	ENSG00000177283/ENSG00000174775/ENSG00000089116/ENSG00000169884/ENSG00000077782/ENSG00000117318/ENSG00000122641/ENSG00000172201/ENSG00000115289/ENSG00000169032/ENSG00000107404/ENSG00000071564/ENSG00000188130/ENSG00000128342/ENSG00000111186/ENSG00000185386/ENSG00000160867	FZD8/HRAS/LHX5/WNT10B/FGFR1/ID3/INHBA/ID4/PCGF1/MAP2K1/DVL1/TCF3/MAPK12/LIF/WNT5B/MAPK11/FGFR4	hsa:8325/hsa:3265/hsa:64211/hsa:7480/hsa:2260/hsa:3399/hsa:3624/hsa:3400/hsa:84759/hsa:5604/hsa:1855/hsa:6929/hsa:6300/hsa:3976/hsa:81029/hsa:5600/hsa:2264	17
hsa04068	FoxO signaling pathway	16/1183	118/5709	0.98386	0.999993	ENSG00000176171/ENSG00000123374/ENSG00000126457/ENSG00000103942/ENSG00000170989/ENSG00000145604/ENSG00000174775/ENSG00000118971/ENSG00000116717/ENSG00000169032/ENSG00000188130/ENSG00000127528/ENSG00000169047/ENSG00000185386/ENSG00000213923/ENSG00000106617	BNIP3/CDK2/PRMT1/HOMER2/S1PR1/SKP2/HRAS/CCND2/GADD45A/MAP2K1/MAPK12/KLF2/IRS1/MAPK11/CSNK1E/PRKAG2	hsa:664/hsa:1017/hsa:3276/hsa:9455/hsa:1901/hsa:6502/hsa:3265/hsa:894/hsa:1647/hsa:5604/hsa:6300/hsa:10365/hsa:3667/hsa:5600/hsa:1454/hsa:51422	16
hsa04670	Leukocyte transendothelial migration	12/1183	94/5709	0.984096	0.999993	ENSG00000100985/ENSG00000075624/ENSG00000118680/ENSG00000101608/ENSG00000067560/ENSG00000188130/ENSG00000127314/ENSG00000002586/ENSG00000092820/ENSG00000136238/ENSG00000160293/ENSG00000185386	MMP9/ACTB/MYL12B/MYL12A/RHOA/MAPK12/RAP1B/CD99/EZR/RAC1/VAV2/MAPK11	hsa:4318/hsa:60/hsa:103910/hsa:10627/hsa:387/hsa:6300/hsa:5908/hsa:4267/hsa:7430/hsa:5879/hsa:7410/hsa:5600	12
hsa04740	Olfactory transduction	6/1183	56/5709	0.984632	0.999993	ENSG00000183023/ENSG00000154678/ENSG00000160014/ENSG00000116741/ENSG00000143933/ENSG00000078369	SLC8A1/PDE1C/CALM3/RGS2/CALM2/GNB1	hsa:6546/hsa:5137/hsa:808/hsa:5997/hsa:805/hsa:2782	6
hsa04810	Regulation of actin cytoskeleton	28/1183	188/5709	0.984757	0.999993	ENSG00000138675/ENSG00000108518/ENSG00000174775/ENSG00000241685/ENSG00000077782/ENSG00000172757/ENSG00000136950/ENSG00000113578/ENSG00000241553/ENSG00000169750/ENSG00000075624/ENSG00000118680/ENSG00000169032/ENSG00000101608/ENSG00000172531/ENSG00000163466/ENSG00000067560/ENSG00000126458/ENSG00000186298/ENSG00000083457/ENSG00000092820/ENSG00000136238/ENSG00000076928/ENSG00000160293/ENSG00000205542…	FGF5/PFN1/HRAS/ARPC1A/FGFR1/CFL1/ARPC5L/FGF1/ARPC4/RAC3/ACTB/MYL12B/MAP2K1/MYL12A/PPP1CA/ARPC2/RHOA/RRAS/PPP1CC/ITGAE/EZR/RAC1/ARHGEF1/VAV2/TMSB4X/FGFR4/BRK1/CFL2	hsa:2250/hsa:5216/hsa:3265/hsa:10552/hsa:2260/hsa:1072/hsa:81873/hsa:2246/hsa:10093/hsa:5881/hsa:60/hsa:103910/hsa:5604/hsa:10627/hsa:5499/hsa:10109/hsa:387/hsa:6237/hsa:5501/hsa:3682/hsa:7430/hsa:5879/hsa:9138/hsa:7410/hsa:7114/hsa:2264/hsa:55845/hsa:1073	28
hsa02010	ABC transporters	3/1183	35/5709	0.985215	0.999993	ENSG00000135776/ENSG00000165029/ENSG00000150967	ABCB10/ABCA1/ABCB9	hsa:23456/hsa:19/hsa:23457	3
hsa04064	NF-kappa B signaling pathway	9/1183	76/5709	0.985494	0.999993	ENSG00000103275/ENSG00000143799/ENSG00000184216/ENSG00000127191/ENSG00000171791/ENSG00000100065/ENSG00000065675/ENSG00000125538/ENSG00000081041	UBE2I/PARP1/IRAK1/TRAF2/BCL2/CARD10/PRKCQ/IL1B/CXCL2	hsa:7329/hsa:142/hsa:3654/hsa:7186/hsa:596/hsa:29775/hsa:5588/hsa:3553/hsa:2920	9
hsa04620	Toll-like receptor signaling pathway	9/1183	76/5709	0.985494	0.999993	ENSG00000184216/ENSG00000169032/ENSG00000034152/ENSG00000188130/ENSG00000125538/ENSG00000136238/ENSG00000185386/ENSG00000168040/ENSG00000126456	IRAK1/MAP2K1/MAP2K3/MAPK12/IL1B/RAC1/MAPK11/FADD/IRF3	hsa:3654/hsa:5604/hsa:5606/hsa:6300/hsa:3553/hsa:5879/hsa:5600/hsa:8772/hsa:3661	9
hsa04261	Adrenergic signaling in cardiomyocytes	15/1183	113/5709	0.985497	0.999993	ENSG00000183023/ENSG00000160014/ENSG00000143549/ENSG00000198467/ENSG00000171791/ENSG00000140416/ENSG00000172531/ENSG00000188130/ENSG00000153956/ENSG00000186298/ENSG00000105568/ENSG00000101333/ENSG00000185386/ENSG00000104695/ENSG00000143933	SLC8A1/CALM3/TPM3/TPM2/BCL2/TPM1/PPP1CA/MAPK12/CACNA2D1/PPP1CC/PPP2R1A/PLCB4/MAPK11/PPP2CB/CALM2	hsa:6546/hsa:808/hsa:7170/hsa:7169/hsa:596/hsa:7168/hsa:5499/hsa:6300/hsa:781/hsa:5501/hsa:5518/hsa:5332/hsa:5600/hsa:5516/hsa:805	15
hsa04730	Long-term depression	5/1183	50/5709	0.986489	0.999993	ENSG00000174775/ENSG00000169032/ENSG00000105568/ENSG00000101333/ENSG00000104695	HRAS/MAP2K1/PPP2R1A/PLCB4/PPP2CB	hsa:3265/hsa:5604/hsa:5518/hsa:5332/hsa:5516	5
hsa04510	Focal adhesion	26/1183	178/5709	0.986541	0.999993	ENSG00000137801/ENSG00000174775/ENSG00000091136/ENSG00000118971/ENSG00000173511/ENSG00000171791/ENSG00000169750/ENSG00000101680/ENSG00000075624/ENSG00000118680/ENSG00000169032/ENSG00000101608/ENSG00000172531/ENSG00000105974/ENSG00000058085/ENSG00000105971/ENSG00000067560/ENSG00000002330/ENSG00000186298/ENSG00000142173/ENSG00000127314/ENSG00000091128/ENSG00000136238/ENSG00000160293/ENSG00000134871…	THBS1/HRAS/LAMB1/CCND2/VEGFB/BCL2/RAC3/LAMA1/ACTB/MYL12B/MAP2K1/MYL12A/PPP1CA/CAV1/LAMC2/CAV2/RHOA/BAD/PPP1CC/COL6A2/RAP1B/LAMB4/RAC1/VAV2/COL4A2/COL4A6	hsa:7057/hsa:3265/hsa:3912/hsa:894/hsa:7423/hsa:596/hsa:5881/hsa:284217/hsa:60/hsa:103910/hsa:5604/hsa:10627/hsa:5499/hsa:857/hsa:3918/hsa:858/hsa:387/hsa:572/hsa:5501/hsa:1292/hsa:5908/hsa:22798/hsa:5879/hsa:7410/hsa:1284/hsa:1288	26
hsa05204	Chemical carcinogenesis	4/1183	43/5709	0.986689	0.999993	ENSG00000148834/ENSG00000065621/ENSG00000197894/ENSG00000159228	GSTO1/GSTO2/ADH5/CBR1	hsa:9446/hsa:119391/hsa:128/hsa:873	4
hsa04611	Platelet activation	13/1183	102/5709	0.987264	0.999993	ENSG00000075624/ENSG00000118680/ENSG00000101608/ENSG00000172531/ENSG00000067560/ENSG00000188130/ENSG00000186298/ENSG00000169860/ENSG00000127314/ENSG00000101333/ENSG00000076928/ENSG00000185386/ENSG00000276045	ACTB/MYL12B/MYL12A/PPP1CA/RHOA/MAPK12/PPP1CC/P2RY1/RAP1B/PLCB4/ARHGEF1/MAPK11/ORAI1	hsa:60/hsa:103910/hsa:10627/hsa:5499/hsa:387/hsa:6300/hsa:5501/hsa:5028/hsa:5908/hsa:5332/hsa:9138/hsa:5600/hsa:84876	13
hsa04625	C-type lectin receptor signaling pathway	11/1183	90/5709	0.987844	0.999993	ENSG00000174775/ENSG00000160014/ENSG00000107758/ENSG00000162711/ENSG00000067560/ENSG00000188130/ENSG00000126458/ENSG00000125538/ENSG00000185386/ENSG00000221823/ENSG00000143933	HRAS/CALM3/PPP3CB/NLRP3/RHOA/MAPK12/RRAS/IL1B/MAPK11/PPP3R1/CALM2	hsa:3265/hsa:808/hsa:5532/hsa:114548/hsa:387/hsa:6300/hsa:6237/hsa:3553/hsa:5600/hsa:5534/hsa:805	11
hsa04728	Dopaminergic synapse	14/1183	109/5709	0.98852	0.999993	ENSG00000160014/ENSG00000107758/ENSG00000174021/ENSG00000172531/ENSG00000127920/ENSG00000188130/ENSG00000172354/ENSG00000186298/ENSG00000105568/ENSG00000101333/ENSG00000185386/ENSG00000104695/ENSG00000143933/ENSG00000078369	CALM3/PPP3CB/GNG5/PPP1CA/GNG11/MAPK12/GNB2/PPP1CC/PPP2R1A/PLCB4/MAPK11/PPP2CB/CALM2/GNB1	hsa:808/hsa:5532/hsa:2787/hsa:5499/hsa:2791/hsa:6300/hsa:2783/hsa:5501/hsa:5518/hsa:5332/hsa:5600/hsa:5516/hsa:805/hsa:2782	14
hsa05412	Arrhythmogenic right ventricular cardiomyopathy (ARVC)	6/1183	59/5709	0.990245	0.999993	ENSG00000183023/ENSG00000170558/ENSG00000138795/ENSG00000160789/ENSG00000075624/ENSG00000153956	SLC8A1/CDH2/LEF1/LMNA/ACTB/CACNA2D1	hsa:6546/hsa:1000/hsa:51176/hsa:4000/hsa:60/hsa:781	6
hsa05414	Dilated cardiomyopathy (DCM)	7/1183	66/5709	0.990546	0.999993	ENSG00000183023/ENSG00000143549/ENSG00000198467/ENSG00000140416/ENSG00000160789/ENSG00000075624/ENSG00000153956	SLC8A1/TPM3/TPM2/TPM1/LMNA/ACTB/CACNA2D1	hsa:6546/hsa:7170/hsa:7169/hsa:7168/hsa:4000/hsa:60/hsa:781	7
hsa04742	Taste transduction	3/1183	38/5709	0.99148	0.999993	ENSG00000154678/ENSG00000136928/ENSG00000169860	PDE1C/GABBR2/P2RY1	hsa:5137/hsa:9568/hsa:5028	3
hsa05165	Human papillomavirus infection	46/1183	296/5709	0.99177	0.999993	ENSG00000177283/ENSG00000137801/ENSG00000135446/ENSG00000123374/ENSG00000174775/ENSG00000188290/ENSG00000091136/ENSG00000169884/ENSG00000118971/ENSG00000164362/ENSG00000147099/ENSG00000187840/ENSG00000105173/ENSG00000175634/ENSG00000175305/ENSG00000101680/ENSG00000087088/ENSG00000169032/ENSG00000101384/ENSG00000107404/ENSG00000105810/ENSG00000131462/ENSG00000058085/ENSG00000171522/ENSG00000111642…	FZD8/THBS1/CDK4/CDK2/HRAS/HES4/LAMB1/WNT10B/CCND2/TERT/HDAC8/EIF4EBP1/CCNE1/RPS6KB2/CCNE2/LAMA1/BAX/MAP2K1/JAG1/DVL1/CDK6/TUBG1/LAMC2/PTGER4/CHD4/BAD/HDAC1/PPP2R1A/HES7/COL6A2/HEY1/LAMB4/HDAC2/BCAP31/WNT5B/ATP6V1D/FADD/TADA3/E2F1/PPP2CB/COL4A2/COL4A6/RHEB/HDAC3/IRF3/MPP5	hsa:8325/hsa:7057/hsa:1019/hsa:1017/hsa:3265/hsa:57801/hsa:3912/hsa:7480/hsa:894/hsa:7015/hsa:55869/hsa:1978/hsa:898/hsa:6199/hsa:9134/hsa:284217/hsa:581/hsa:5604/hsa:182/hsa:1855/hsa:1021/hsa:7283/hsa:3918/hsa:5734/hsa:1108/hsa:572/hsa:3065/hsa:5518/hsa:84667/hsa:1292/hsa:23462/hsa:22798/hsa:3066/hsa:10134/hsa:81029/hsa:51382/hsa:8772/hsa:10474/hsa:1869/hsa:5516/hsa:1284/hsa:1288/hsa:6009/hsa:88…	46
hsa04916	Melanogenesis	10/1183	87/5709	0.992118	0.999993	ENSG00000177283/ENSG00000174775/ENSG00000160014/ENSG00000169884/ENSG00000138795/ENSG00000169032/ENSG00000107404/ENSG00000101333/ENSG00000111186/ENSG00000143933	FZD8/HRAS/CALM3/WNT10B/LEF1/MAP2K1/DVL1/PLCB4/WNT5B/CALM2	hsa:8325/hsa:3265/hsa:808/hsa:7480/hsa:51176/hsa:5604/hsa:1855/hsa:5332/hsa:81029/hsa:805	10
hsa04919	Thyroid hormone signaling pathway	12/1183	100/5709	0.992388	0.999993	ENSG00000174775/ENSG00000164758/ENSG00000075624/ENSG00000169032/ENSG00000002330/ENSG00000116478/ENSG00000101333/ENSG00000108773/ENSG00000196591/ENSG00000106615/ENSG00000171720/ENSG00000160563	HRAS/MED30/ACTB/MAP2K1/BAD/HDAC1/PLCB4/KAT2A/HDAC2/RHEB/HDAC3/MED27	hsa:3265/hsa:90390/hsa:60/hsa:5604/hsa:572/hsa:3065/hsa:5332/hsa:2648/hsa:3066/hsa:6009/hsa:8841/hsa:9442	12
hsa05142	Chagas disease (American trypanosomiasis)	9/1183	81/5709	0.992627	0.999993	ENSG00000184216/ENSG00000179218/ENSG00000188130/ENSG00000105568/ENSG00000125538/ENSG00000101333/ENSG00000185386/ENSG00000168040/ENSG00000104695	IRAK1/CALR/MAPK12/PPP2R1A/IL1B/PLCB4/MAPK11/FADD/PPP2CB	hsa:3654/hsa:811/hsa:6300/hsa:5518/hsa:3553/hsa:5332/hsa:5600/hsa:8772/hsa:5516	9
hsa04015	Rap1 signaling pathway	25/1183	179/5709	0.992954	0.999993	ENSG00000137801/ENSG00000171517/ENSG00000138675/ENSG00000108518/ENSG00000174775/ENSG00000160014/ENSG00000077782/ENSG00000113578/ENSG00000173511/ENSG00000169750/ENSG00000075624/ENSG00000169032/ENSG00000034152/ENSG00000067560/ENSG00000188130/ENSG00000126458/ENSG00000144118/ENSG00000169860/ENSG00000127314/ENSG00000101333/ENSG00000136238/ENSG00000160293/ENSG00000185386/ENSG00000160867/ENSG00000143933	THBS1/LPAR3/FGF5/PFN1/HRAS/CALM3/FGFR1/FGF1/VEGFB/RAC3/ACTB/MAP2K1/MAP2K3/RHOA/MAPK12/RRAS/RALB/P2RY1/RAP1B/PLCB4/RAC1/VAV2/MAPK11/FGFR4/CALM2	hsa:7057/hsa:23566/hsa:2250/hsa:5216/hsa:3265/hsa:808/hsa:2260/hsa:2246/hsa:7423/hsa:5881/hsa:60/hsa:5604/hsa:5606/hsa:387/hsa:6300/hsa:6237/hsa:5899/hsa:5028/hsa:5908/hsa:5332/hsa:5879/hsa:7410/hsa:5600/hsa:2264/hsa:805	25
hsa04659	Th17 cell differentiation	8/1183	75/5709	0.993236	0.999993	ENSG00000096384/ENSG00000107758/ENSG00000188130/ENSG00000065675/ENSG00000160712/ENSG00000125538/ENSG00000185386/ENSG00000221823	HSP90AB1/PPP3CB/MAPK12/PRKCQ/IL6R/IL1B/MAPK11/PPP3R1	hsa:3326/hsa:5532/hsa:6300/hsa:5588/hsa:3570/hsa:3553/hsa:5600/hsa:5534	8
hsa05140	Leishmaniasis	4/1183	47/5709	0.993308	0.999993	ENSG00000184216/ENSG00000188130/ENSG00000125538/ENSG00000185386	IRAK1/MAPK12/IL1B/MAPK11	hsa:3654/hsa:6300/hsa:3553/hsa:5600	4
hsa05160	Hepatitis C	13/1183	108/5709	0.993857	0.999993	ENSG00000174775/ENSG00000073060/ENSG00000134001/ENSG00000127191/ENSG00000188130/ENSG00000002330/ENSG00000105568/ENSG00000184557/ENSG00000104408/ENSG00000185386/ENSG00000104695/ENSG00000110651/ENSG00000126456	HRAS/SCARB1/EIF2S1/TRAF2/MAPK12/BAD/PPP2R1A/SOCS3/EIF3E/MAPK11/PPP2CB/CD81/IRF3	hsa:3265/hsa:949/hsa:1965/hsa:7186/hsa:6300/hsa:572/hsa:5518/hsa:9021/hsa:3646/hsa:5600/hsa:5516/hsa:975/hsa:3661	13
hsa04966	Collecting duct acid secretion	1/1183	22/5709	0.994019	0.999993	ENSG00000100554	ATP6V1D	hsa:51382	1
hsa04974	Protein digestion and absorption	6/1183	63/5709	0.994774	0.999993	ENSG00000183023/ENSG00000197467/ENSG00000142173/ENSG00000134871/ENSG00000065618/ENSG00000197565	SLC8A1/COL13A1/COL6A2/COL4A2/COL17A1/COL4A6	hsa:6546/hsa:1305/hsa:1292/hsa:1284/hsa:1308/hsa:1288	6
hsa04972	Pancreatic secretion	5/1183	56/5709	0.994914	0.999993	ENSG00000156113/ENSG00000067560/ENSG00000127314/ENSG00000101333/ENSG00000136238	KCNMA1/RHOA/RAP1B/PLCB4/RAC1	hsa:3778/hsa:387/hsa:5908/hsa:5332/hsa:5879	5
hsa04973	Carbohydrate digestion and absorption	1/1183	23/5709	0.995263	0.999993	ENSG00000159399	HK2	hsa:3099	1
hsa04530	Tight junction	19/1183	148/5709	0.995692	0.999993	ENSG00000135446/ENSG00000132646/ENSG00000167553/ENSG00000133627/ENSG00000186575/ENSG00000075624/ENSG00000123416/ENSG00000118680/ENSG00000060138/ENSG00000101608/ENSG00000067560/ENSG00000092841/ENSG00000105568/ENSG00000092820/ENSG00000136238/ENSG00000167552/ENSG00000104695/ENSG00000106617/ENSG00000072415	CDK4/PCNA/TUBA1C/ACTR3B/NF2/ACTB/TUBA1B/MYL12B/YBX3/MYL12A/RHOA/MYL6/PPP2R1A/EZR/RAC1/TUBA1A/PPP2CB/PRKAG2/MPP5	hsa:1019/hsa:5111/hsa:84790/hsa:57180/hsa:4771/hsa:60/hsa:10376/hsa:103910/hsa:8531/hsa:10627/hsa:387/hsa:4637/hsa:5518/hsa:7430/hsa:5879/hsa:7846/hsa:5516/hsa:51422/hsa:64398	19
hsa04920	Adipocytokine signaling pathway	5/1183	57/5709	0.995697	0.999993	ENSG00000127191/ENSG00000065675/ENSG00000184557/ENSG00000169047/ENSG00000106617	TRAF2/PRKCQ/SOCS3/IRS1/PRKAG2	hsa:7186/hsa:5588/hsa:9021/hsa:3667/hsa:51422	5
hsa04971	Gastric acid secretion	5/1183	57/5709	0.995697	0.999993	ENSG00000160014/ENSG00000075624/ENSG00000101333/ENSG00000092820/ENSG00000143933	CALM3/ACTB/PLCB4/EZR/CALM2	hsa:808/hsa:60/hsa:5332/hsa:7430/hsa:805	5
hsa04380	Osteoclast differentiation	11/1183	99/5709	0.996245	0.999993	ENSG00000175592/ENSG00000127191/ENSG00000107758/ENSG00000169032/ENSG00000188130/ENSG00000125538/ENSG00000184557/ENSG00000136238/ENSG00000185386/ENSG00000198053/ENSG00000221823	FOSL1/TRAF2/PPP3CB/MAP2K1/MAPK12/IL1B/SOCS3/RAC1/MAPK11/SIRPA/PPP3R1	hsa:8061/hsa:7186/hsa:5532/hsa:5604/hsa:6300/hsa:3553/hsa:9021/hsa:5879/hsa:5600/hsa:140885/hsa:5534	11
hsa04926	Relaxin signaling pathway	13/1183	113/5709	0.996747	0.999993	ENSG00000174775/ENSG00000173511/ENSG00000174021/ENSG00000100985/ENSG00000169032/ENSG00000127920/ENSG00000188130/ENSG00000172354/ENSG00000101333/ENSG00000185386/ENSG00000134871/ENSG00000197565/ENSG00000078369	HRAS/VEGFB/GNG5/MMP9/MAP2K1/GNG11/MAPK12/GNB2/PLCB4/MAPK11/COL4A2/COL4A6/GNB1	hsa:3265/hsa:7423/hsa:2787/hsa:4318/hsa:5604/hsa:2791/hsa:6300/hsa:2783/hsa:5332/hsa:5600/hsa:1284/hsa:1288/hsa:2782	13
hsa04014	Ras signaling pathway	26/1183	193/5709	0.996905	0.999993	ENSG00000138675/ENSG00000174775/ENSG00000160014/ENSG00000185989/ENSG00000174791/ENSG00000077782/ENSG00000113578/ENSG00000173511/ENSG00000169750/ENSG00000174021/ENSG00000143322/ENSG00000169032/ENSG00000127920/ENSG00000067560/ENSG00000126458/ENSG00000002330/ENSG00000172354/ENSG00000144118/ENSG00000134954/ENSG00000127314/ENSG00000136238/ENSG00000068028/ENSG00000160867/ENSG00000108774/ENSG00000143933…	FGF5/HRAS/CALM3/RASA3/RIN1/FGFR1/FGF1/VEGFB/RAC3/GNG5/ABL2/MAP2K1/GNG11/RHOA/RRAS/BAD/GNB2/RALB/ETS1/RAP1B/RAC1/RASSF1/FGFR4/RAB5C/CALM2/GNB1	hsa:2250/hsa:3265/hsa:808/hsa:22821/hsa:9610/hsa:2260/hsa:2246/hsa:7423/hsa:5881/hsa:2787/hsa:27/hsa:5604/hsa:2791/hsa:387/hsa:6237/hsa:572/hsa:2783/hsa:5899/hsa:2113/hsa:5908/hsa:5879/hsa:11186/hsa:2264/hsa:5878/hsa:805/hsa:2782	26
hsa04713	Circadian entrainment	7/1183	74/5709	0.997192	0.999993	ENSG00000160014/ENSG00000174021/ENSG00000127920/ENSG00000172354/ENSG00000101333/ENSG00000143933/ENSG00000078369	CALM3/GNG5/GNG11/GNB2/PLCB4/CALM2/GNB1	hsa:808/hsa:2787/hsa:2791/hsa:2783/hsa:5332/hsa:805/hsa:2782	7
hsa04610	Complement and coagulation cascades	4/1183	52/5709	0.997241	0.999993	ENSG00000197632/ENSG00000131187/ENSG00000085063/ENSG00000117525	SERPINB2/F12/CD59/F3	hsa:5055/hsa:2161/hsa:966/hsa:2152	4
hsa04725	Cholinergic synapse	9/1183	88/5709	0.997275	0.999993	ENSG00000174775/ENSG00000171791/ENSG00000174021/ENSG00000169032/ENSG00000127920/ENSG00000172354/ENSG00000101333/ENSG00000185760/ENSG00000078369	HRAS/BCL2/GNG5/MAP2K1/GNG11/GNB2/PLCB4/KCNQ5/GNB1	hsa:3265/hsa:596/hsa:2787/hsa:5604/hsa:2791/hsa:2783/hsa:5332/hsa:56479/hsa:2782	9
hsa04931	Insulin resistance	10/1183	95/5709	0.997379	0.999993	ENSG00000175634/ENSG00000172531/ENSG00000065675/ENSG00000186298/ENSG00000184557/ENSG00000119383/ENSG00000169047/ENSG00000100994/ENSG00000108788/ENSG00000106617	RPS6KB2/PPP1CA/PRKCQ/PPP1CC/SOCS3/PTPA/IRS1/PYGB/MLX/PRKAG2	hsa:6199/hsa:5499/hsa:5588/hsa:5501/hsa:9021/hsa:5524/hsa:3667/hsa:5834/hsa:6945/hsa:51422	10
hsa04928	Parathyroid hormone synthesis, secretion and action	9/1183	90/5709	0.997968	0.999993	ENSG00000087494/ENSG00000196531/ENSG00000077782/ENSG00000171791/ENSG00000169032/ENSG00000067560/ENSG00000111012/ENSG00000101333/ENSG00000076928	PTHLH/NACA/FGFR1/BCL2/MAP2K1/RHOA/CYP27B1/PLCB4/ARHGEF1	hsa:5744/hsa:4666/hsa:2260/hsa:596/hsa:5604/hsa:387/hsa:1594/hsa:5332/hsa:9138	9
hsa05321	Inflammatory bowel disease (IBD)	2/1183	37/5709	0.998065	0.999993	ENSG00000150782/ENSG00000125538	IL18/IL1B	hsa:3606/hsa:3553	2
hsa04927	Cortisol synthesis and secretion	3/1183	46/5709	0.998134	0.999993	ENSG00000073060/ENSG00000101333/ENSG00000276045	SCARB1/PLCB4/ORAI1	hsa:949/hsa:5332/hsa:84876	3
hsa04912	GnRH signaling pathway	8/1183	84/5709	0.99823	0.999993	ENSG00000174775/ENSG00000160014/ENSG00000169032/ENSG00000034152/ENSG00000188130/ENSG00000101333/ENSG00000185386/ENSG00000143933	HRAS/CALM3/MAP2K1/MAP2K3/MAPK12/PLCB4/MAPK11/CALM2	hsa:3265/hsa:808/hsa:5604/hsa:5606/hsa:6300/hsa:5332/hsa:5600/hsa:805	8
hsa04012	ErbB signaling pathway	7/1183	77/5709	0.998251	0.999993	ENSG00000174775/ENSG00000187840/ENSG00000175634/ENSG00000143322/ENSG00000169032/ENSG00000002330/ENSG00000109321	HRAS/EIF4EBP1/RPS6KB2/ABL2/MAP2K1/BAD/AREG	hsa:3265/hsa:1978/hsa:6199/hsa:27/hsa:5604/hsa:572/hsa:374	7
hsa04152	AMPK signaling pathway	11/1183	106/5709	0.998577	0.999993	ENSG00000152556/ENSG00000187840/ENSG00000175634/ENSG00000066044/ENSG00000105568/ENSG00000169047/ENSG00000104695/ENSG00000106615/ENSG00000145284/ENSG00000141959/ENSG00000106617	PFKM/EIF4EBP1/RPS6KB2/ELAVL1/PPP2R1A/IRS1/PPP2CB/RHEB/SCD5/PFKL/PRKAG2	hsa:5213/hsa:1978/hsa:6199/hsa:1994/hsa:5518/hsa:3667/hsa:5516/hsa:6009/hsa:79966/hsa:5211/hsa:51422	11
hsa04921	Oxytocin signaling pathway	15/1183	133/5709	0.998715	0.999993	ENSG00000174775/ENSG00000160014/ENSG00000116741/ENSG00000107758/ENSG00000075624/ENSG00000169032/ENSG00000172531/ENSG00000067560/ENSG00000092841/ENSG00000153956/ENSG00000186298/ENSG00000101333/ENSG00000221823/ENSG00000143933/ENSG00000106617	HRAS/CALM3/RGS2/PPP3CB/ACTB/MAP2K1/PPP1CA/RHOA/MYL6/CACNA2D1/PPP1CC/PLCB4/PPP3R1/CALM2/PRKAG2	hsa:3265/hsa:808/hsa:5997/hsa:5532/hsa:60/hsa:5604/hsa:5499/hsa:387/hsa:4637/hsa:781/hsa:5501/hsa:5332/hsa:5534/hsa:805/hsa:51422	15
hsa04650	Natural killer cell mediated cytotoxicity	7/1183	79/5709	0.99873	0.999993	ENSG00000174775/ENSG00000107758/ENSG00000169750/ENSG00000169032/ENSG00000136238/ENSG00000160293/ENSG00000221823	HRAS/PPP3CB/RAC3/MAP2K1/RAC1/VAV2/PPP3R1	hsa:3265/hsa:5532/hsa:5881/hsa:5604/hsa:5879/hsa:7410/hsa:5534	7
hsa04146	Peroxisome	6/1183	72/5709	0.998798	0.999993	ENSG00000163344/ENSG00000034693/ENSG00000176894/ENSG00000157326/ENSG00000115204/ENSG00000198721	PMVK/PEX3/PXMP2/DHRS4/MPV17/ECI2	hsa:10654/hsa:8504/hsa:5827/hsa:10901/hsa:4358/hsa:10455	6
hsa05323	Rheumatoid arthritis	4/1183	58/5709	0.999078	0.999993	ENSG00000150782/ENSG00000125538/ENSG00000100554/ENSG00000095752	IL18/IL1B/ATP6V1D/IL11	hsa:3606/hsa:3553/hsa:51382/hsa:3589	4
hsa04724	Glutamatergic synapse	8/1183	90/5709	0.999307	0.999993	ENSG00000103942/ENSG00000107758/ENSG00000174021/ENSG00000127920/ENSG00000172354/ENSG00000101333/ENSG00000221823/ENSG00000078369	HOMER2/PPP3CB/GNG5/GNG11/GNB2/PLCB4/PPP3R1/GNB1	hsa:9455/hsa:5532/hsa:2787/hsa:2791/hsa:2783/hsa:5332/hsa:5534/hsa:2782	8
hsa05231	Choline metabolism in cancer	8/1183	90/5709	0.999307	0.999993	ENSG00000174775/ENSG00000187840/ENSG00000175634/ENSG00000169750/ENSG00000169032/ENSG00000065357/ENSG00000136238/ENSG00000106615	HRAS/EIF4EBP1/RPS6KB2/RAC3/MAP2K1/DGKA/RAC1/RHEB	hsa:3265/hsa:1978/hsa:6199/hsa:5881/hsa:5604/hsa:1606/hsa:5879/hsa:6009	8
hsa04726	Serotonergic synapse	7/1183	83/5709	0.999338	0.999993	ENSG00000174775/ENSG00000174021/ENSG00000169032/ENSG00000127920/ENSG00000172354/ENSG00000101333/ENSG00000078369	HRAS/GNG5/MAP2K1/GNG11/GNB2/PLCB4/GNB1	hsa:3265/hsa:2787/hsa:5604/hsa:2791/hsa:2783/hsa:5332/hsa:2782	7
hsa04970	Salivary secretion	4/1183	60/5709	0.999365	0.999993	ENSG00000156113/ENSG00000160014/ENSG00000101333/ENSG00000143933	KCNMA1/CALM3/PLCB4/CALM2	hsa:3778/hsa:808/hsa:5332/hsa:805	4
hsa04918	Thyroid hormone synthesis	3/1183	52/5709	0.999424	0.999993	ENSG00000233276/ENSG00000101333/ENSG00000166598	GPX1/PLCB4/HSP90B1	hsa:2876/hsa:5332/hsa:7184	3
hsa05120	Epithelial cell signaling in Helicobacter pylori infection	4/1183	62/5709	0.999564	0.999993	ENSG00000188130/ENSG00000136238/ENSG00000100554/ENSG00000185386	MAPK12/RAC1/ATP6V1D/MAPK11	hsa:6300/hsa:5879/hsa:51382/hsa:5600	4
hsa04072	Phospholipase D signaling pathway	12/1183	121/5709	0.999564	0.999993	ENSG00000171517/ENSG00000176170/ENSG00000174775/ENSG00000155189/ENSG00000169032/ENSG00000067560/ENSG00000126458/ENSG00000144118/ENSG00000065357/ENSG00000101333/ENSG00000106615/ENSG00000143761	LPAR3/SPHK1/HRAS/AGPAT5/MAP2K1/RHOA/RRAS/RALB/DGKA/PLCB4/RHEB/ARF1	hsa:23566/hsa:8877/hsa:3265/hsa:55326/hsa:5604/hsa:387/hsa:6237/hsa:5899/hsa:1606/hsa:5332/hsa:6009/hsa:375	12
hsa04024	cAMP signaling pathway	17/1183	155/5709	0.999608	0.999993	ENSG00000160014/ENSG00000125384/ENSG00000169750/ENSG00000169032/ENSG00000151617/ENSG00000172531/ENSG00000067560/ENSG00000136928/ENSG00000104899/ENSG00000126458/ENSG00000002330/ENSG00000186298/ENSG00000127314/ENSG00000136238/ENSG00000160293/ENSG00000276045/ENSG00000143933	CALM3/PTGER2/RAC3/MAP2K1/EDNRA/PPP1CA/RHOA/GABBR2/AMH/RRAS/BAD/PPP1CC/RAP1B/RAC1/VAV2/ORAI1/CALM2	hsa:808/hsa:5732/hsa:5881/hsa:5604/hsa:1909/hsa:5499/hsa:387/hsa:9568/hsa:268/hsa:6237/hsa:572/hsa:5501/hsa:5908/hsa:5879/hsa:7410/hsa:84876/hsa:805	17
hsa04630	JAK-STAT signaling pathway	12/1183	123/5709	0.999674	0.999993	ENSG00000120833/ENSG00000174775/ENSG00000118971/ENSG00000162892/ENSG00000138356/ENSG00000114737/ENSG00000171791/ENSG00000143384/ENSG00000128342/ENSG00000160712/ENSG00000184557/ENSG00000095752	SOCS2/HRAS/CCND2/IL24/AOX1/CISH/BCL2/MCL1/LIF/IL6R/SOCS3/IL11	hsa:8835/hsa:3265/hsa:894/hsa:11009/hsa:316/hsa:1154/hsa:596/hsa:4170/hsa:3976/hsa:3570/hsa:9021/hsa:3589	12
hsa04360	Axon guidance	17/1183	157/5709	0.999699	0.999993	ENSG00000066248/ENSG00000152256/ENSG00000174775/ENSG00000162631/ENSG00000172757/ENSG00000107758/ENSG00000169750/ENSG00000067560/ENSG00000099250/ENSG00000126458/ENSG00000198910/ENSG00000133216/ENSG00000136238/ENSG00000111186/ENSG00000075213/ENSG00000165410/ENSG00000221823	NGEF/PDK1/HRAS/NTNG1/CFL1/PPP3CB/RAC3/RHOA/NRP1/RRAS/L1CAM/EPHB2/RAC1/WNT5B/SEMA3A/CFL2/PPP3R1	hsa:25791/hsa:5163/hsa:3265/hsa:22854/hsa:1072/hsa:5532/hsa:5881/hsa:387/hsa:8829/hsa:6237/hsa:3897/hsa:2048/hsa:5879/hsa:81029/hsa:10371/hsa:1073/hsa:5534	17
hsa04142	Lysosome	11/1183	118/5709	0.999756	0.999993	ENSG00000122705/ENSG00000175416/ENSG00000106367/ENSG00000135404/ENSG00000109861/ENSG00000177879/ENSG00000049860/ENSG00000070718/ENSG00000221838/ENSG00000152056/ENSG00000150967	CLTA/CLTB/AP1S1/CD63/CTSC/AP3S1/HEXB/AP3M2/AP4M1/AP1S3/ABCB9	hsa:1211/hsa:1212/hsa:1174/hsa:967/hsa:1075/hsa:1176/hsa:3074/hsa:10947/hsa:9179/hsa:130340/hsa:23457	11
hsa04062	Chemokine signaling pathway	14/1183	139/5709	0.999769	0.999993	ENSG00000174775/ENSG00000174021/ENSG00000169032/ENSG00000127920/ENSG00000067560/ENSG00000002330/ENSG00000172354/ENSG00000127314/ENSG00000101333/ENSG00000136238/ENSG00000160293/ENSG00000081041/ENSG00000198055/ENSG00000078369	HRAS/GNG5/MAP2K1/GNG11/RHOA/BAD/GNB2/RAP1B/PLCB4/RAC1/VAV2/CXCL2/GRK6/GNB1	hsa:3265/hsa:2787/hsa:5604/hsa:2791/hsa:387/hsa:572/hsa:2783/hsa:5908/hsa:5332/hsa:5879/hsa:7410/hsa:2920/hsa:2870/hsa:2782	14
hsa00565	Ether lipid metabolism	1/1183	36/5709	0.999773	0.999993	ENSG00000079462	PAFAH1B3	hsa:5050	1
hsa04144	Endocytosis	27/1183	223/5709	0.999782	0.999993	ENSG00000174775/ENSG00000241685/ENSG00000089006/ENSG00000042753/ENSG00000136950/ENSG00000241553/ENSG00000131475/ENSG00000108854/ENSG00000122705/ENSG00000132612/ENSG00000175416/ENSG00000139722/ENSG00000163466/ENSG00000105974/ENSG00000105971/ENSG00000067560/ENSG00000159210/ENSG00000161203/ENSG00000168118/ENSG00000112335/ENSG00000109971/ENSG00000004059/ENSG00000160867/ENSG00000108774/ENSG00000198055…	HRAS/ARPC1A/SNX5/AP2S1/ARPC5L/ARPC4/VPS25/SMURF2/CLTA/VPS4A/CLTB/VPS37B/ARPC2/CAV1/CAV2/RHOA/SNF8/AP2M1/RAB4A/SNX3/HSPA8/ARF5/FGFR4/RAB5C/GRK6/ARF1/RABEP1	hsa:3265/hsa:10552/hsa:27131/hsa:1175/hsa:81873/hsa:10093/hsa:84313/hsa:64750/hsa:1211/hsa:27183/hsa:1212/hsa:79720/hsa:10109/hsa:857/hsa:858/hsa:387/hsa:11267/hsa:1173/hsa:5867/hsa:8724/hsa:3312/hsa:381/hsa:2264/hsa:5878/hsa:2870/hsa:375/hsa:9135	27
hsa04925	Aldosterone synthesis and secretion	5/1183	74/5709	0.999783	0.999993	ENSG00000160014/ENSG00000073060/ENSG00000101333/ENSG00000276045/ENSG00000143933	CALM3/SCARB1/PLCB4/ORAI1/CALM2	hsa:808/hsa:949/hsa:5332/hsa:84876/hsa:805	5
hsa04010	MAPK signaling pathway	33/1183	261/5709	0.999812	0.999993	ENSG00000114738/ENSG00000138675/ENSG00000164086/ENSG00000174775/ENSG00000162302/ENSG00000077782/ENSG00000113578/ENSG00000173511/ENSG00000184216/ENSG00000142733/ENSG00000127191/ENSG00000116717/ENSG00000130159/ENSG00000107758/ENSG00000169750/ENSG00000121653/ENSG00000169032/ENSG00000117632/ENSG00000091436/ENSG00000034152/ENSG00000139318/ENSG00000188130/ENSG00000153956/ENSG00000126458/ENSG00000125538…	MAPKAPK3/FGF5/DUSP7/HRAS/RPS6KA4/FGFR1/FGF1/VEGFB/IRAK1/MAP3K6/TRAF2/GADD45A/ECSIT/PPP3CB/RAC3/MAPK8IP1/MAP2K1/STMN1/MAP3K20/MAP2K3/DUSP6/MAPK12/CACNA2D1/RRAS/IL1B/RAP1B/MAPKAPK5/HSPA8/RAC1/MAPK11/AREG/FGFR4/PPP3R1	hsa:7867/hsa:2250/hsa:1849/hsa:3265/hsa:8986/hsa:2260/hsa:2246/hsa:7423/hsa:3654/hsa:9064/hsa:7186/hsa:1647/hsa:51295/hsa:5532/hsa:5881/hsa:9479/hsa:5604/hsa:3925/hsa:51776/hsa:5606/hsa:1848/hsa:6300/hsa:781/hsa:6237/hsa:3553/hsa:5908/hsa:8550/hsa:3312/hsa:5879/hsa:5600/hsa:374/hsa:2264/hsa:5534	33
hsa00564	Glycerophospholipid metabolism	6/1183	83/5709	0.999819	0.999993	ENSG00000138678/ENSG00000156471/ENSG00000155189/ENSG00000203805/ENSG00000011009/ENSG00000065357	GPAT3/PTDSS1/AGPAT5/PLPP4/LYPLA2/DGKA	hsa:84803/hsa:9791/hsa:55326/hsa:196051/hsa:11313/hsa:1606	6
hsa04923	Regulation of lipolysis in adipocytes	1/1183	38/5709	0.999857	0.999993	ENSG00000169047	IRS1	hsa:3667	1
hsa05030	Cocaine addiction	1/1183	41/5709	0.999929	0.999993	ENSG00000176749	CDK5R1	hsa:8851	1
hsa04514	Cell adhesion molecules (CAMs)	6/1183	91/5709	0.999957	0.999993	ENSG00000162631/ENSG00000170558/ENSG00000062038/ENSG00000198910/ENSG00000177707/ENSG00000002586	NTNG1/CDH2/CDH3/L1CAM/NECTIN3/CD99	hsa:22854/hsa:1000/hsa:1001/hsa:3897/hsa:25945/hsa:4267	6
hsa03320	PPAR signaling pathway	2/1183	55/5709	0.999959	0.999993	ENSG00000164687/ENSG00000145284	FABP5/SCD5	hsa:2171/hsa:79966	2
hsa00562	Inositol phosphate metabolism	3/1183	68/5709	0.999978	0.999993	ENSG00000111669/ENSG00000137825/ENSG00000101333	TPI1/ITPKA/PLCB4	hsa:7167/hsa:3706/hsa:5332	3
hsa04911	Insulin secretion	2/1183	58/5709	0.999979	0.999993	ENSG00000156113/ENSG00000101333	KCNMA1/PLCB4	hsa:3778/hsa:5332	2
hsa04976	Bile secretion	1/1183	47/5709	0.999983	0.999993	ENSG00000073060	SCARB1	hsa:949	1
hsa04060	Cytokine-cytokine receptor interaction	19/1183	191/5709	0.999983	0.999993	ENSG00000173530/ENSG00000115602/ENSG00000125571/ENSG00000162892/ENSG00000153162/ENSG00000150782/ENSG00000006327/ENSG00000115590/ENSG00000122641/ENSG00000127863/ENSG00000175505/ENSG00000215788/ENSG00000104899/ENSG00000128342/ENSG00000160712/ENSG00000125538/ENSG00000115598/ENSG00000081041/ENSG00000095752	TNFRSF10D/IL1RL1/IL37/IL24/BMP6/IL18/TNFRSF12A/IL1R2/INHBA/TNFRSF19/CLCF1/TNFRSF25/AMH/LIF/IL6R/IL1B/IL1RL2/CXCL2/IL11	hsa:8793/hsa:9173/hsa:27178/hsa:11009/hsa:654/hsa:3606/hsa:51330/hsa:7850/hsa:3624/hsa:55504/hsa:23529/hsa:8718/hsa:268/hsa:3976/hsa:3570/hsa:3553/hsa:8808/hsa:2920/hsa:3589	19
hsa04070	Phosphatidylinositol signaling system	5/1183	90/5709	0.999989	0.999993	ENSG00000160014/ENSG00000065357/ENSG00000137825/ENSG00000101333/ENSG00000143933	CALM3/DGKA/ITPKA/PLCB4/CALM2	hsa:808/hsa:1606/hsa:3706/hsa:5332/hsa:805	5
hsa04080	Neuroactive ligand-receptor interaction	12/1183	148/5709	0.999993	0.999993	ENSG00000101188/ENSG00000171517/ENSG00000170989/ENSG00000125384/ENSG00000183729/ENSG00000151617/ENSG00000136928/ENSG00000083454/ENSG00000171522/ENSG00000169860/ENSG00000169684/ENSG00000244165	NTSR1/LPAR3/S1PR1/PTGER2/NPBWR1/EDNRA/GABBR2/P2RX5/PTGER4/P2RY1/CHRNA5/P2RY11	hsa:4923/hsa:23566/hsa:1901/hsa:5732/hsa:2831/hsa:1909/hsa:9568/hsa:5026/hsa:5734/hsa:5028/hsa:1138/hsa:5032	12
