# Supplementary material for: Tannins amount determines whether tannase-containing bacteria are probiotic or pathogenic in IBD
Source: Life Sci Alliance. 2023 Feb 9;6(5):e202201702. doi: 10.26508/lsa.202201702 (PMC9911794; doi:10.26508/lsa.202201702)
Supplement: Supplementary file 10 [file LSA-2022-01702_TableS4.xlsx]

## Sheet: DSS+GA10ugmlvsDSS.up_KEGGenrich
KEGGID	Description	GeneRatio	BgRatio	pvalue	padj	geneID	geneName	keggID	Count
hsa04913	Ovarian steroidogenesis	2/31	36/5780	0.0156601	0.565651	ENSG00000164742/ENSG00000086696	ADCY1/HSD17B2	hsa:107/hsa:3294	2
hsa04932	Non-alcoholic fatty liver disease (NAFLD)	44651	139/5780	0.0374486	0.565651	ENSG00000009950/ENSG00000186010/ENSG00000245848	MLXIPL/NDUFA13/CEBPA	hsa:51085/hsa:51079/hsa:1050	3
hsa04020	Calcium signaling pathway	44651	144/5780	0.0409298	0.565651	ENSG00000137825/ENSG00000164742/ENSG00000075073	ITPKA/ADCY1/TACR2	hsa:3706/hsa:107/hsa:6865	3
hsa04727	GABAergic synapse	2/31	62/5780	0.0431352	0.565651	ENSG00000173805/ENSG00000164742	HAP1/ADCY1	hsa:9001/hsa:107	2
hsa05414	Dilated cardiomyopathy (DCM)	2/31	71/5780	0.055033	0.565651	ENSG00000167535/ENSG00000164742	CACNB3/ADCY1	hsa:784/hsa:107	2
hsa04211	Longevity regulating pathway	2/31	75/5780	0.0606547	0.565651	ENSG00000123395/ENSG00000164742	ATG101/ADCY1	hsa:60673/hsa:107	2
hsa04925	Aldosterone synthesis and secretion	2/31	79/5780	0.0664668	0.565651	ENSG00000169427/ENSG00000164742	KCNK9/ADCY1	hsa:51305/hsa:107	2
hsa00531	Glycosaminoglycan degradation	44592	18/5780	0.0923919	0.565651	ENSG00000186792	HYAL3	hsa:8372	1
hsa01040	Biosynthesis of unsaturated fatty acids	44592	21/5780	0.106965	0.565651	ENSG00000184227	ACOT1	hsa:641371	1
hsa05150	Staphylococcus aureus infection	44592	24/5780	0.121311	0.565651	ENSG00000197405	C5AR1	hsa:728	1
hsa04723	Retrograde endocannabinoid signaling	2/31	115/5780	0.125789	0.565651	ENSG00000186010/ENSG00000164742	NDUFA13/ADCY1	hsa:51079/hsa:107	2
hsa04261	Adrenergic signaling in cardiomyocytes	2/31	119/5780	0.133002	0.565651	ENSG00000167535/ENSG00000164742	CACNB3/ADCY1	hsa:784/hsa:107	2
hsa04140	Autophagy - animal	2/31	121/5780	0.136645	0.565651	ENSG00000176171/ENSG00000123395	BNIP3/ATG101	hsa:664/hsa:60673	2
hsa00062	Fatty acid elongation	44592	29/5780	0.144727	0.565651	ENSG00000184227	ACOT1	hsa:641371	1
hsa03010	Ribosome	2/31	127/5780	0.14771	0.565651	ENSG00000171858/ENSG00000229117	RPS21/RPL41	hsa:6227/hsa:6171	2
hsa04136	Autophagy - other	44592	31/5780	0.153924	0.565651	ENSG00000123395	ATG101	hsa:60673	1
hsa04921	Oxytocin signaling pathway	2/31	135/5780	0.162746	0.565651	ENSG00000167535/ENSG00000164742	CACNB3/ADCY1	hsa:784/hsa:107	2
hsa00140	Steroid hormone biosynthesis	44592	36/5780	0.176498	0.565651	ENSG00000086696	HSD17B2	hsa:3294	1
hsa04923	Regulation of lipolysis in adipocytes	44592	40/5780	0.194137	0.565651	ENSG00000164742	ADCY1	hsa:107	1
hsa04978	Mineral absorption	44592	40/5780	0.194137	0.565651	ENSG00000198417	MT1F	hsa:4494	1
hsa04080	Neuroactive ligand-receptor interaction	2/31	157/5780	0.205387	0.565651	ENSG00000197405/ENSG00000075073	C5AR1/TACR2	hsa:728/hsa:6865	2
hsa05202	Transcriptional misregulation in cancer	2/31	162/5780	0.215273	0.565651	ENSG00000245848/ENSG00000149968	CEBPA/MMP3	hsa:1050/hsa:4314	2
hsa05134	Legionellosis	44592	48/5780	0.228324	0.565651	ENSG00000176171	BNIP3	hsa:664	1
hsa05140	Leishmaniasis	44592	48/5780	0.228324	0.565651	ENSG00000111679	PTPN6	hsa:5777	1
hsa04213	Longevity regulating pathway - multiple species	44592	50/5780	0.236649	0.565651	ENSG00000164742	ADCY1	hsa:107	1
hsa04927	Cortisol synthesis and secretion	44592	50/5780	0.236649	0.565651	ENSG00000164742	ADCY1	hsa:107	1
hsa04976	Bile secretion	44592	51/5780	0.240779	0.565651	ENSG00000164742	ADCY1	hsa:107	1
hsa00010	Glycolysis / Gluconeogenesis	44592	52/5780	0.244887	0.565651	ENSG00000111674	ENO2	hsa:2026	1
hsa04015	Rap1 signaling pathway	2/31	177/5780	0.245195	0.565651	ENSG00000169220/ENSG00000164742	RGS14/ADCY1	hsa:10636/hsa:107	2
hsa04610	Complement and coagulation cascades	44592	53/5780	0.248974	0.565651	ENSG00000197405	C5AR1	hsa:728	1
hsa04740	Olfactory transduction	44592	53/5780	0.248974	0.565651	ENSG00000140090	SLC24A4	hsa:123041	1
hsa05016	Huntington disease	2/31	181/5780	0.25322	0.565651	ENSG00000173805/ENSG00000186010	HAP1/NDUFA13	hsa:9001/hsa:51079	2
hsa04720	Long-term potentiation	44592	57/5780	0.265107	0.565651	ENSG00000164742	ADCY1	hsa:107	1
hsa04918	Thyroid hormone synthesis	44592	57/5780	0.265107	0.565651	ENSG00000164742	ADCY1	hsa:107	1
hsa04971	Gastric acid secretion	44592	59/5780	0.273048	0.565651	ENSG00000164742	ADCY1	hsa:107	1
hsa05221	Acute myeloid leukemia	44592	59/5780	0.273048	0.565651	ENSG00000245848	CEBPA	hsa:1050	1
hsa05323	Rheumatoid arthritis	44592	59/5780	0.273048	0.565651	ENSG00000149968	MMP3	hsa:4314	1
hsa05032	Morphine addiction	44592	60/5780	0.276987	0.565651	ENSG00000164742	ADCY1	hsa:107	1
hsa05412	Arrhythmogenic right ventricular cardiomyopathy (ARVC)	44592	61/5780	0.280905	0.565651	ENSG00000167535	CACNB3	hsa:784	1
hsa04137	Mitophagy - animal	44592	62/5780	0.284803	0.565651	ENSG00000176171	BNIP3	hsa:664	1
hsa04662	B cell receptor signaling pathway	44592	62/5780	0.284803	0.565651	ENSG00000111679	PTPN6	hsa:5777	1
hsa04911	Insulin secretion	44592	62/5780	0.284803	0.565651	ENSG00000164742	ADCY1	hsa:107	1
hsa04972	Pancreatic secretion	44592	63/5780	0.288681	0.565651	ENSG00000164742	ADCY1	hsa:107	1
hsa01230	Biosynthesis of amino acids	44592	64/5780	0.292538	0.565651	ENSG00000111674	ENO2	hsa:2026	1
hsa04260	Cardiac muscle contraction	44592	65/5780	0.296375	0.565651	ENSG00000167535	CACNB3	hsa:784	1
hsa04970	Salivary secretion	44592	65/5780	0.296375	0.565651	ENSG00000164742	ADCY1	hsa:107	1
hsa00562	Inositol phosphate metabolism	44592	68/5780	0.307765	0.565651	ENSG00000137825	ITPKA	hsa:3706	1
hsa04520	Adherens junction	44592	68/5780	0.307765	0.565651	ENSG00000111679	PTPN6	hsa:5777	1
hsa05410	Hypertrophic cardiomyopathy (HCM)	44592	69/5780	0.311522	0.565651	ENSG00000167535	CACNB3	hsa:784	1
hsa03018	RNA degradation	44592	71/5780	0.318976	0.565651	ENSG00000111674	ENO2	hsa:2026	1
hsa04714	Thermogenesis	2/31	216/5780	0.323506	0.565651	ENSG00000186010/ENSG00000164742	NDUFA13/ADCY1	hsa:51079/hsa:107	2
hsa03008	Ribosome biogenesis in eukaryotes	44592	74/5780	0.330012	0.565651	ENSG00000265185	SNORD3B-1	hsa:26851	1
hsa04540	Gap junction	44592	74/5780	0.330012	0.565651	ENSG00000164742	ADCY1	hsa:107	1
hsa04713	Circadian entrainment	44592	77/5780	0.340874	0.565651	ENSG00000164742	ADCY1	hsa:107	1
hsa05146	Amoebiasis	44592	78/5780	0.344457	0.565651	ENSG00000164742	ADCY1	hsa:107	1
hsa04660	T cell receptor signaling pathway	44592	79/5780	0.348021	0.565651	ENSG00000111679	PTPN6	hsa:5777	1
hsa04657	IL-17 signaling pathway	44592	80/5780	0.351567	0.565651	ENSG00000149968	MMP3	hsa:4314	1
hsa04650	Natural killer cell mediated cytotoxicity	44592	81/5780	0.355093	0.565651	ENSG00000111679	PTPN6	hsa:5777	1
hsa05142	Chagas disease (American trypanosomiasis)	44592	83/5780	0.362091	0.565651	ENSG00000164742	ADCY1	hsa:107	1
hsa04914	Progesterone-mediated oocyte maturation	44592	84/5780	0.365562	0.565651	ENSG00000164742	ADCY1	hsa:107	1
hsa04912	GnRH signaling pathway	44592	86/5780	0.372449	0.565651	ENSG00000164742	ADCY1	hsa:107	1
hsa04750	Inflammatory mediator regulation of TRP channels	44592	87/5780	0.375866	0.565651	ENSG00000164742	ADCY1	hsa:107	1
hsa04916	Melanogenesis	44592	87/5780	0.375866	0.565651	ENSG00000164742	ADCY1	hsa:107	1
hsa01522	Endocrine resistance	44592	88/5780	0.379265	0.565651	ENSG00000164742	ADCY1	hsa:107	1
hsa04066	HIF-1 signaling pathway	44592	88/5780	0.379265	0.565651	ENSG00000111674	ENO2	hsa:2026	1
hsa04070	Phosphatidylinositol signaling system	44592	89/5780	0.382645	0.565651	ENSG00000137825	ITPKA	hsa:3706	1
hsa04922	Glucagon signaling pathway	44592	89/5780	0.382645	0.565651	ENSG00000142178	SIK1	hsa:150094	1
hsa04724	Glutamatergic synapse	44592	91/5780	0.389353	0.565651	ENSG00000164742	ADCY1	hsa:107	1
hsa04928	Parathyroid hormone synthesis, secretion and action	44592	91/5780	0.389353	0.565651	ENSG00000164742	ADCY1	hsa:107	1
hsa05215	Prostate cancer	44592	91/5780	0.389353	0.565651	ENSG00000149968	MMP3	hsa:4314	1
hsa04725	Cholinergic synapse	44592	93/5780	0.395991	0.565651	ENSG00000164742	ADCY1	hsa:107	1
hsa04931	Insulin resistance	44592	94/5780	0.399283	0.565651	ENSG00000009950	MLXIPL	hsa:51085	1
hsa04010	MAPK signaling pathway	2/31	258/5780	0.405888	0.567131	ENSG00000167535/ENSG00000121653	CACNB3/MAPK8IP1	hsa:784/hsa:9479	2
hsa04270	Vascular smooth muscle contraction	44592	100/5780	0.418676	0.5694	ENSG00000164742	ADCY1	hsa:107	1
hsa04668	TNF signaling pathway	44592	100/5780	0.418676	0.5694	ENSG00000149968	MMP3	hsa:4314	1
hsa01200	Carbon metabolism	44592	102/5780	0.425005	0.570401	ENSG00000111674	ENO2	hsa:2026	1
hsa04915	Estrogen signaling pathway	44592	105/5780	0.434373	0.572067	ENSG00000164742	ADCY1	hsa:107	1
hsa04611	Platelet activation	44592	106/5780	0.437463	0.572067	ENSG00000164742	ADCY1	hsa:107	1
hsa04114	Oocyte meiosis	44592	110/5780	0.449659	0.580573	ENSG00000164742	ADCY1	hsa:107	1
hsa04926	Relaxin signaling pathway	44592	116/5780	0.467476	0.588203	ENSG00000164742	ADCY1	hsa:107	1
hsa04068	FoxO signaling pathway	44592	119/5780	0.476173	0.588203	ENSG00000176171	BNIP3	hsa:664	1
hsa04072	Phospholipase D signaling pathway	44592	122/5780	0.484733	0.588203	ENSG00000164742	ADCY1	hsa:107	1
hsa04371	Apelin signaling pathway	44592	122/5780	0.484733	0.588203	ENSG00000164742	ADCY1	hsa:107	1
hsa04630	JAK-STAT signaling pathway	44592	124/5780	0.490364	0.588203	ENSG00000111679	PTPN6	hsa:5777	1
hsa04210	Apoptosis	44592	125/5780	0.493158	0.588203	ENSG00000167136	ENDOG	hsa:2021	1
hsa00190	Oxidative phosphorylation	44592	126/5780	0.495936	0.588203	ENSG00000186010	NDUFA13	hsa:51079	1
hsa05012	Parkinson disease	44592	134/5780	0.517639	0.598569	ENSG00000186010	NDUFA13	hsa:51079	1
hsa04934	Cushing syndrome	44592	135/5780	0.520288	0.598569	ENSG00000164742	ADCY1	hsa:107	1
hsa04062	Chemokine signaling pathway	44592	137/5780	0.525543	0.598569	ENSG00000164742	ADCY1	hsa:107	1
hsa04022	cGMP-PKG signaling pathway	44592	138/5780	0.528149	0.598569	ENSG00000164742	ADCY1	hsa:107	1
hsa00230	Purine metabolism	44592	149/5780	0.555921	0.62312	ENSG00000164742	ADCY1	hsa:107	1
hsa03013	RNA transport	44592	154/5780	0.568015	0.625595	ENSG00000265185	SNORD3B-1	hsa:26851	1
hsa05169	Epstein-Barr virus infection	44592	155/5780	0.570395	0.625595	ENSG00000026025	VIM	hsa:7431	1
hsa04024	cAMP signaling pathway	44592	162/5780	0.586705	0.629936	ENSG00000164742	ADCY1	hsa:107	1
hsa05010	Alzheimer disease	44592	162/5780	0.586705	0.629936	ENSG00000186010	NDUFA13	hsa:51079	1
hsa05206	MicroRNAs in cancer	44592	169/5780	0.602416	0.640067	ENSG00000026025	VIM	hsa:7431	1
hsa05205	Proteoglycans in cancer	44592	179/5780	0.62386	0.653646	ENSG00000111679	PTPN6	hsa:5777	1
hsa05163	Human cytomegalovirus infection	44592	181/5780	0.628013	0.653646	ENSG00000164742	ADCY1	hsa:107	1
hsa04060	Cytokine-cytokine receptor interaction	44592	193/5780	0.652012	0.67177	ENSG00000115602	IL1RL1	hsa:9173	1
hsa05166	Human T-cell leukemia virus 1 infection	44592	216/5780	0.693891	0.707769	ENSG00000164742	ADCY1	hsa:107	1
hsa05200	Pathways in cancer	2/31	452/5780	0.709983	0.717013	ENSG00000164742/ENSG00000245848	ADCY1/CEBPA	hsa:107/hsa:1050	2
hsa05165	Human papillomavirus infection	44592	296/5780	0.804852	0.804852	ENSG00000144485	HES6	hsa:55502	1

## Sheet: DSS+GA10ugmlvsDSS.down KEGG
KEGGID	Description	GeneRatio	BgRatio	pvalue	padj	geneID	geneName	keggID	Count
hsa05164	Influenza A	15/91	124/5780	5.54746e-10	1.03183e-07	ENSG00000157601/ENSG00000111335/ENSG00000115415/ENSG00000115267/ENSG00000169429/ENSG00000089127/ENSG00000111331/ENSG00000121060/ENSG00000134321/ENSG00000055332/ENSG00000160710/ENSG00000136244/ENSG00000182481/ENSG00000115008/ENSG00000121858	MX1/OAS2/STAT1/IFIH1/CXCL8/OAS1/OAS3/TRIM25/RSAD2/EIF2AK2/ADAR/IL6/KPNA2/IL1A/TNFSF10	hsa:4599/hsa:4939/hsa:6772/hsa:64135/hsa:3576/hsa:4938/hsa:4940/hsa:7706/hsa:91543/hsa:5610/hsa:103/hsa:3569/hsa:3838/hsa:3552/hsa:8743	15
hsa05162	Measles	12/91	97/5780	2.64783e-08	2.46248e-06	ENSG00000157601/ENSG00000111335/ENSG00000115415/ENSG00000115267/ENSG00000089127/ENSG00000111331/ENSG00000118503/ENSG00000055332/ENSG00000160710/ENSG00000136244/ENSG00000115008/ENSG00000121858	MX1/OAS2/STAT1/IFIH1/OAS1/OAS3/TNFAIP3/EIF2AK2/ADAR/IL6/IL1A/TNFSF10	hsa:4599/hsa:4939/hsa:6772/hsa:64135/hsa:4938/hsa:4940/hsa:7128/hsa:5610/hsa:103/hsa:3569/hsa:3552/hsa:8743	12
hsa04621	NOD-like receptor signaling pathway	12/91	142/5780	1.81458e-06	0.000112504	ENSG00000111335/ENSG00000117228/ENSG00000115415/ENSG00000169429/ENSG00000089127/ENSG00000111331/ENSG00000118503/ENSG00000136244/ENSG00000117226/ENSG00000163739/ENSG00000162654/ENSG00000023445	OAS2/GBP1/STAT1/CXCL8/OAS1/OAS3/TNFAIP3/IL6/GBP3/CXCL1/GBP4/BIRC3	hsa:4939/hsa:2633/hsa:6772/hsa:3576/hsa:4938/hsa:4940/hsa:7128/hsa:3569/hsa:2635/hsa:2919/hsa:115361/hsa:330	12
hsa04068	FoxO signaling pathway	10/91	119/5780	1.47707e-05	0.000686839	ENSG00000118515/ENSG00000112096/ENSG00000134057/ENSG00000136244/ENSG00000166851/ENSG00000168685/ENSG00000135679/ENSG00000121858/ENSG00000157456/ENSG00000145632	SGK1/SOD2/CCNB1/IL6/PLK1/IL7R/MDM2/TNFSF10/CCNB2/PLK2	hsa:6446/hsa:6648/hsa:891/hsa:3569/hsa:5347/hsa:3575/hsa:4193/hsa:8743/hsa:9133/hsa:10769	10
hsa05219	Bladder cancer	6/91	40/5780	3.21931e-05	0.00119758	ENSG00000169429/ENSG00000113070/ENSG00000137801/ENSG00000136997/ENSG00000135679/ENSG00000039068	CXCL8/HBEGF/THBS1/MYC/MDM2/CDH1	hsa:3576/hsa:1839/hsa:7057/hsa:4609/hsa:4193/hsa:999	6
hsa05160	Hepatitis C	9/91	109/5780	4.67388e-05	0.0014489	ENSG00000111335/ENSG00000115415/ENSG00000169429/ENSG00000089127/ENSG00000111331/ENSG00000163347/ENSG00000055332/ENSG00000130164/ENSG00000204010	OAS2/STAT1/CXCL8/OAS1/OAS3/CLDN1/EIF2AK2/LDLR/IFIT1B	hsa:4939/hsa:6772/hsa:3576/hsa:4938/hsa:4940/hsa:9076/hsa:5610/hsa:3949/hsa:439996	9
hsa05168	Herpes simplex infection	9/91	136/5780	0.000259146	0.00688587	ENSG00000111335/ENSG00000115415/ENSG00000115267/ENSG00000089127/ENSG00000111331/ENSG00000067066/ENSG00000055332/ENSG00000136244/ENSG00000204010	OAS2/STAT1/IFIH1/OAS1/OAS3/SP100/EIF2AK2/IL6/IFIT1B	hsa:4939/hsa:6772/hsa:64135/hsa:4938/hsa:4940/hsa:6672/hsa:5610/hsa:3569/hsa:439996	9
hsa05169	Epstein-Barr virus infection	9/91	155/5780	0.000680958	0.0158323	ENSG00000111335/ENSG00000115415/ENSG00000089127/ENSG00000111331/ENSG00000118503/ENSG00000055332/ENSG00000136244/ENSG00000136997/ENSG00000135679	OAS2/STAT1/OAS1/OAS3/TNFAIP3/EIF2AK2/IL6/MYC/MDM2	hsa:4939/hsa:6772/hsa:4938/hsa:4940/hsa:7128/hsa:5610/hsa:3569/hsa:4609/hsa:4193	9
hsa04115	p53 signaling pathway	6/91	71/5780	0.000812457	0.0167908	ENSG00000106366/ENSG00000134057/ENSG00000137801/ENSG00000135679/ENSG00000157456/ENSG00000075218	SERPINE1/CCNB1/THBS1/MDM2/CCNB2/GTSE1	hsa:5054/hsa:891/hsa:7057/hsa:4193/hsa:9133/hsa:51512	6
hsa05202	Transcriptional misregulation in cancer	9/91	162/5780	0.000935772	0.0174054	ENSG00000169429/ENSG00000010030/ENSG00000136244/ENSG00000136997/ENSG00000139318/ENSG00000147050/ENSG00000135679/ENSG00000023445/ENSG00000168283	CXCL8/ETV7/IL6/MYC/DUSP6/KDM6A/MDM2/BIRC3/BMI1	hsa:3576/hsa:51513/hsa:3569/hsa:4609/hsa:1848/hsa:7403/hsa:4193/hsa:330/hsa:648	9
hsa04640	Hematopoietic cell lineage	5/91	56/5780	0.0017573	0.0281122	ENSG00000136244/ENSG00000196352/ENSG00000168685/ENSG00000115008/ENSG00000213949	IL6/CD55/IL7R/IL1A/ITGA1	hsa:3569/hsa:1604/hsa:3575/hsa:3552/hsa:3672	5
hsa04218	Cellular senescence	8/91	144/5780	0.00181369	0.0281122	ENSG00000106366/ENSG00000169429/ENSG00000134057/ENSG00000136244/ENSG00000136997/ENSG00000135679/ENSG00000115008/ENSG00000157456	SERPINE1/CXCL8/CCNB1/IL6/MYC/MDM2/IL1A/CCNB2	hsa:5054/hsa:3576/hsa:891/hsa:3569/hsa:4609/hsa:4193/hsa:3552/hsa:9133	8
hsa04933	AGE-RAGE signaling pathway in diabetic complications	6/91	91/5780	0.00294143	0.0418633	ENSG00000115415/ENSG00000106366/ENSG00000169429/ENSG00000078401/ENSG00000136244/ENSG00000115008	STAT1/SERPINE1/CXCL8/EDN1/IL6/IL1A	hsa:6772/hsa:5054/hsa:3576/hsa:1906/hsa:3569/hsa:3552	6
hsa04060	Cytokine-cytokine receptor interaction	9/91	193/5780	0.003151	0.0418633	ENSG00000122641/ENSG00000169429/ENSG00000049249/ENSG00000136244/ENSG00000135960/ENSG00000163739/ENSG00000168685/ENSG00000115008/ENSG00000121858	INHBA/CXCL8/TNFRSF9/IL6/EDAR/CXCL1/IL7R/IL1A/TNFSF10	hsa:3624/hsa:3576/hsa:3604/hsa:3569/hsa:10913/hsa:2919/hsa:3575/hsa:3552/hsa:8743	9
hsa04514	Cell adhesion molecules (CAMs)	6/91	95/5780	0.00364774	0.0452319	ENSG00000179776/ENSG00000163347/ENSG00000124145/ENSG00000120217/ENSG00000277117/ENSG00000039068	CDH5/CLDN1/SDC4/CD274/FP565260.3/CDH1	hsa:1003/hsa:9076/hsa:6385/hsa:29126/hsa:102723996/hsa:999	6
hsa05020	Prion diseases	3/91	23/5780	0.00532289	0.0585697	ENSG00000044574/ENSG00000136244/ENSG00000115008	HSPA5/IL6/IL1A	hsa:3309/hsa:3569/hsa:3552	3
hsa04217	Necroptosis	7/91	136/5780	0.00535315	0.0585697	ENSG00000115415/ENSG00000118503/ENSG00000135821/ENSG00000055332/ENSG00000115008/ENSG00000121858/ENSG00000023445	STAT1/TNFAIP3/GLUL/EIF2AK2/IL1A/TNFSF10/BIRC3	hsa:6772/hsa:7128/hsa:2752/hsa:5610/hsa:3552/hsa:8743/hsa:330	7
hsa04610	Complement and coagulation cascades	4/91	53/5780	0.00935312	0.0966489	ENSG00000106366/ENSG00000165471/ENSG00000196352/ENSG00000197632	SERPINE1/MBL2/CD55/SERPINB2	hsa:5054/hsa:4153/hsa:1604/hsa:5055	4
hsa05332	Graft-versus-host disease	2/91	10/5780	0.0101625	0.0994859	ENSG00000136244/ENSG00000115008	IL6/IL1A	hsa:3569/hsa:3552	2
hsa05323	Rheumatoid arthritis	4/91	59/5780	0.0135381	0.122856	ENSG00000169429/ENSG00000136244/ENSG00000163739/ENSG00000115008	CXCL8/IL6/CXCL1/IL1A	hsa:3576/hsa:3569/hsa:2919/hsa:3552	4
hsa04151	PI3K-Akt signaling pathway	10/91	286/5780	0.0138709	0.122856	ENSG00000118515/ENSG00000109321/ENSG00000124882/ENSG00000136244/ENSG00000137801/ENSG00000136997/ENSG00000168685/ENSG00000135679/ENSG00000041982/ENSG00000213949	SGK1/AREG/EREG/IL6/THBS1/MYC/IL7R/MDM2/TNC/ITGA1	hsa:6446/hsa:374/hsa:2069/hsa:3569/hsa:7057/hsa:4609/hsa:3575/hsa:4193/hsa:3371/hsa:3672	10
hsa05144	Malaria	3/91	34/5780	0.0158834	0.132398	ENSG00000169429/ENSG00000136244/ENSG00000137801	CXCL8/IL6/THBS1	hsa:3576/hsa:3569/hsa:7057	3
hsa05206	MicroRNAs in cancer	7/91	169/5780	0.0166555	0.132398	ENSG00000137801/ENSG00000136997/ENSG00000137807/ENSG00000199094/ENSG00000135679/ENSG00000041982/ENSG00000168283	THBS1/MYC/KIF23/MIR30C2/MDM2/TNC/BMI1	hsa:7057/hsa:4609/hsa:9493/hsa:407032/hsa:4193/hsa:3371/hsa:648	7
hsa00533	Glycosaminoglycan biosynthesis - keratan sulfate	2/91	13/5780	0.0170836	0.132398	ENSG00000156966/ENSG00000086062	B3GNT7/B4GALT1	hsa:93010/hsa:2683	2
hsa05321	Inflammatory bowel disease (IBD)	3/91	37/5780	0.01994	0.14451	ENSG00000115415/ENSG00000136244/ENSG00000115008	STAT1/IL6/IL1A	hsa:6772/hsa:3569/hsa:3552	3
hsa04668	TNF signaling pathway	5/91	100/5780	0.0202004	0.14451	ENSG00000118503/ENSG00000078401/ENSG00000136244/ENSG00000163739/ENSG00000023445	TNFAIP3/EDN1/IL6/CXCL1/BIRC3	hsa:7128/hsa:1906/hsa:3569/hsa:2919/hsa:330	5
hsa04520	Adherens junction	4/91	68/5780	0.021779	0.150033	ENSG00000136153/ENSG00000149177/ENSG00000019549/ENSG00000039068	LMO7/PTPRJ/SNAI2/CDH1	hsa:4008/hsa:5795/hsa:6591/hsa:999	4
hsa04512	ECM-receptor interaction	4/91	69/5780	0.0228481	0.151777	ENSG00000137801/ENSG00000124145/ENSG00000041982/ENSG00000213949	THBS1/SDC4/TNC/ITGA1	hsa:7057/hsa:6385/hsa:3371/hsa:3672	4
hsa04390	Hippo signaling pathway	6/91	142/5780	0.0239059	0.153327	ENSG00000106366/ENSG00000109321/ENSG00000136997/ENSG00000019549/ENSG00000124171/ENSG00000039068	SERPINE1/AREG/MYC/SNAI2/PARD6B/CDH1	hsa:5054/hsa:374/hsa:4609/hsa:6591/hsa:84612/hsa:999	6
hsa05132	Salmonella infection	4/91	75/5780	0.0299321	0.185579	ENSG00000169429/ENSG00000136244/ENSG00000163739/ENSG00000115008	CXCL8/IL6/CXCL1/IL1A	hsa:3576/hsa:3569/hsa:2919/hsa:3552	4
hsa05167	Kaposi sarcoma-associated herpesvirus infection	6/91	154/5780	0.0338128	0.197108	ENSG00000115415/ENSG00000169429/ENSG00000055332/ENSG00000136244/ENSG00000136997/ENSG00000163739	STAT1/CXCL8/EIF2AK2/IL6/MYC/CXCL1	hsa:6772/hsa:3576/hsa:5610/hsa:3569/hsa:4609/hsa:2919	6
hsa04064	NF-kappa B signaling pathway	4/91	78/5780	0.0339111	0.197108	ENSG00000169429/ENSG00000121060/ENSG00000118503/ENSG00000023445	CXCL8/TRIM25/TNFAIP3/BIRC3	hsa:3576/hsa:7706/hsa:7128/hsa:330	4
hsa04012	ErbB signaling pathway	4/91	79/5780	0.0353029	0.19898	ENSG00000109321/ENSG00000124882/ENSG00000113070/ENSG00000136997	AREG/EREG/HBEGF/MYC	hsa:374/hsa:2069/hsa:1839/hsa:4609	4
hsa04657	IL-17 signaling pathway	4/91	80/5780	0.0367276	0.200922	ENSG00000169429/ENSG00000118503/ENSG00000136244/ENSG00000163739	CXCL8/TNFAIP3/IL6/CXCL1	hsa:3576/hsa:7128/hsa:3569/hsa:2919	4
hsa05134	Legionellosis	3/91	48/5780	0.0392484	0.207301	ENSG00000169429/ENSG00000136244/ENSG00000163739	CXCL8/IL6/CXCL1	hsa:3576/hsa:3569/hsa:2919	3
hsa04110	Cell cycle	5/91	120/5780	0.0401227	0.207301	ENSG00000134057/ENSG00000136997/ENSG00000166851/ENSG00000135679/ENSG00000157456	CCNB1/MYC/PLK1/MDM2/CCNB2	hsa:891/hsa:4609/hsa:5347/hsa:4193/hsa:9133	5
hsa05418	Fluid shear stress and atherosclerosis	5/91	122/5780	0.0425993	0.209278	ENSG00000179776/ENSG00000078401/ENSG00000124145/ENSG00000115008/ENSG00000177688	CDH5/EDN1/SDC4/IL1A/SUMO4	hsa:1003/hsa:1906/hsa:6385/hsa:3552/hsa:387082	5
hsa04914	Progesterone-mediated oocyte maturation	4/91	84/5780	0.0427558	0.209278	ENSG00000087586/ENSG00000134057/ENSG00000166851/ENSG00000157456	AURKA/CCNB1/PLK1/CCNB2	hsa:6790/hsa:891/hsa:5347/hsa:9133	4
hsa05161	Hepatitis B	5/91	124/5780	0.0451667	0.21541	ENSG00000115415/ENSG00000115267/ENSG00000169429/ENSG00000136244/ENSG00000136997	STAT1/IFIH1/CXCL8/IL6/MYC	hsa:6772/hsa:64135/hsa:3576/hsa:3569/hsa:4609	5
hsa04622	RIG-I-like receptor signaling pathway	3/91	53/5780	0.0502848	0.233824	ENSG00000115267/ENSG00000169429/ENSG00000121060	IFIH1/CXCL8/TRIM25	hsa:64135/hsa:3576/hsa:7706	3
hsa04672	Intestinal immune network for IgA production	2/91	24/5780	0.0540793	0.245335	ENSG00000136244/ENSG00000277117	IL6/FP565260.3	hsa:3569/hsa:102723996	2
hsa05203	Viral carcinogenesis	6/91	175/5780	0.0568904	0.251943	ENSG00000067066/ENSG00000055332/ENSG00000183474/ENSG00000270276/ENSG00000135679/ENSG00000155903	SP100/EIF2AK2/GTF2H2C/HIST2H4B/MDM2/RASA2	hsa:6672/hsa:5610/hsa:730394/hsa:554313/hsa:4193/hsa:5922	6
hsa05120	Epithelial cell signaling in Helicobacter pylori infection	3/91	63/5780	0.0763239	0.330145	ENSG00000169429/ENSG00000113070/ENSG00000163739	CXCL8/HBEGF/CXCL1	hsa:3576/hsa:1839/hsa:2919	3
hsa04919	Thyroid hormone signaling pathway	4/91	104/5780	0.080729	0.339454	ENSG00000115415/ENSG00000136997/ENSG00000135679/ENSG00000174437	STAT1/MYC/MDM2/ATP2A2	hsa:6772/hsa:4609/hsa:4193/hsa:488	4
hsa05133	Pertussis	3/91	65/5780	0.0821261	0.339454	ENSG00000169429/ENSG00000136244/ENSG00000115008	CXCL8/IL6/IL1A	hsa:3576/hsa:3569/hsa:3552	3
hsa05165	Human papillomavirus infection	8/91	296/5780	0.0931557	0.366461	ENSG00000157601/ENSG00000115415/ENSG00000055332/ENSG00000137801/ENSG00000135679/ENSG00000124171/ENSG00000041982/ENSG00000213949	MX1/STAT1/EIF2AK2/THBS1/MDM2/PARD6B/TNC/ITGA1	hsa:4599/hsa:6772/hsa:5610/hsa:7057/hsa:4193/hsa:84612/hsa:3371/hsa:3672	8
hsa05410	Hypertrophic cardiomyopathy (HCM)	3/91	69/5780	0.0942811	0.366461	ENSG00000136244/ENSG00000213949/ENSG00000174437	IL6/ITGA1/ATP2A2	hsa:3569/hsa:3672/hsa:488	3
hsa04114	Oocyte meiosis	4/91	110/5780	0.0945705	0.366461	ENSG00000087586/ENSG00000134057/ENSG00000166851/ENSG00000157456	AURKA/CCNB1/PLK1/CCNB2	hsa:6790/hsa:891/hsa:5347/hsa:9133	4
hsa04913	Ovarian steroidogenesis	2/91	36/5780	0.109515	0.407395	ENSG00000134716/ENSG00000130164	CYP2J2/LDLR	hsa:1573/hsa:3949	2
hsa05216	Thyroid cancer	2/91	36/5780	0.109515	0.407395	ENSG00000136997/ENSG00000039068	MYC/CDH1	hsa:4609/hsa:999	2
hsa04620	Toll-like receptor signaling pathway	3/91	75/5780	0.113801	0.415038	ENSG00000115415/ENSG00000169429/ENSG00000136244	STAT1/CXCL8/IL6	hsa:6772/hsa:3576/hsa:3569	3
hsa04350	TGF-beta signaling pathway	3/91	76/5780	0.117194	0.419195	ENSG00000122641/ENSG00000137801/ENSG00000136997	INHBA/THBS1/MYC	hsa:3624/hsa:7057/hsa:4609	3
hsa05146	Amoebiasis	3/91	78/5780	0.124094	0.435501	ENSG00000169429/ENSG00000136244/ENSG00000163739	CXCL8/IL6/CXCL1	hsa:3576/hsa:3569/hsa:2919	3
hsa04630	JAK-STAT signaling pathway	4/91	124/5780	0.130847	0.450695	ENSG00000115415/ENSG00000136244/ENSG00000136997/ENSG00000168685	STAT1/IL6/MYC/IL7R	hsa:6772/hsa:3569/hsa:4609/hsa:3575	4
hsa05142	Chagas disease (American trypanosomiasis)	3/91	83/5780	0.141966	0.469848	ENSG00000106366/ENSG00000169429/ENSG00000136244	SERPINE1/CXCL8/IL6	hsa:5054/hsa:3576/hsa:3569	3
hsa05145	Toxoplasmosis	3/91	84/5780	0.145641	0.469848	ENSG00000115415/ENSG00000130164/ENSG00000023445	STAT1/LDLR/BIRC3	hsa:6772/hsa:3949/hsa:330	3
hsa05210	Colorectal cancer	3/91	84/5780	0.145641	0.469848	ENSG00000109321/ENSG00000124882/ENSG00000136997	AREG/EREG/MYC	hsa:374/hsa:2069/hsa:4609	3
hsa04623	Cytosolic DNA-sensing pathway	2/91	43/5780	0.146512	0.469848	ENSG00000160710/ENSG00000136244	ADAR/IL6	hsa:103/hsa:3569	2
hsa05205	Proteoglycans in cancer	5/91	179/5780	0.150694	0.475069	ENSG00000113070/ENSG00000137801/ENSG00000136997/ENSG00000124145/ENSG00000135679	HBEGF/THBS1/MYC/SDC4/MDM2	hsa:1839/hsa:7057/hsa:4609/hsa:6385/hsa:4193	5
hsa00910	Nitrogen metabolism	1/91	11/5780	0.160302	0.489836	ENSG00000135821	GLUL	hsa:2752	1
hsa04066	HIF-1 signaling pathway	3/91	88/5780	0.160645	0.489836	ENSG00000106366/ENSG00000078401/ENSG00000136244	SERPINE1/EDN1/IL6	hsa:5054/hsa:1906/hsa:3569	3
hsa04625	C-type lectin receptor signaling pathway	3/91	90/5780	0.16832	0.504959	ENSG00000115415/ENSG00000136244/ENSG00000135679	STAT1/IL6/MDM2	hsa:6772/hsa:3569/hsa:4193	3
hsa05140	Leishmaniasis	2/91	48/5780	0.174292	0.514577	ENSG00000115415/ENSG00000115008	STAT1/IL1A	hsa:6772/hsa:3552	2
hsa05130	Pathogenic Escherichia coli infection	2/91	50/5780	0.185635	0.533925	ENSG00000163347/ENSG00000039068	CLDN1/CDH1	hsa:9076/hsa:999	2
hsa04940	Type I diabetes mellitus	1/91	13/5780	0.186587	0.533925	ENSG00000115008	IL1A	hsa:3552	1
hsa05213	Endometrial cancer	2/91	54/5780	0.208615	0.587914	ENSG00000136997/ENSG00000039068	MYC/CDH1	hsa:4609/hsa:999	2
hsa04010	MAPK signaling pathway	6/91	258/5780	0.219898	0.610464	ENSG00000109321/ENSG00000124882/ENSG00000136997/ENSG00000139318/ENSG00000115008/ENSG00000155903	AREG/EREG/MYC/DUSP6/IL1A/RASA2	hsa:374/hsa:2069/hsa:4609/hsa:1848/hsa:3552/hsa:5922	6
hsa05218	Melanoma	2/91	58/5780	0.231876	0.634248	ENSG00000135679/ENSG00000039068	MDM2/CDH1	hsa:4193/hsa:999	2
hsa05221	Acute myeloid leukemia	2/91	59/5780	0.23772	0.640812	ENSG00000136997/ENSG00000139318	MYC/DUSP6	hsa:4609/hsa:1848	2
hsa00220	Arginine biosynthesis	1/91	18/5780	0.24879	0.648508	ENSG00000135821	GLUL	hsa:2752	1
hsa05412	Arrhythmogenic right ventricular cardiomyopathy (ARVC)	2/91	61/5780	0.249433	0.648508	ENSG00000213949/ENSG00000174437	ITGA1/ATP2A2	hsa:3672/hsa:488	2
hsa04024	cAMP signaling pathway	4/91	162/5780	0.251036	0.648508	ENSG00000125398/ENSG00000169252/ENSG00000143199/ENSG00000174437	SOX9/ADRB2/ADCY10/ATP2A2	hsa:6662/hsa:154/hsa:55811/hsa:488	4
hsa01524	Platinum drug resistance	2/91	62/5780	0.255298	0.650485	ENSG00000135679/ENSG00000023445	MDM2/BIRC3	hsa:4193/hsa:330	2
hsa04145	Phagosome	3/91	114/5780	0.26694	0.662249	ENSG00000173391/ENSG00000137801/ENSG00000165471	OLR1/THBS1/MBL2	hsa:4973/hsa:7057/hsa:4153	3
hsa01230	Biosynthesis of amino acids	2/91	64/5780	0.267036	0.662249	ENSG00000135821/ENSG00000168906	GLUL/MAT2A	hsa:2752/hsa:4144	2
hsa00514	Other types of O-glycan biosynthesis	1/91	21/5780	0.283829	0.672638	ENSG00000086062	B4GALT1	hsa:2683	1
hsa00515	Mannose type O-glycan biosynthesis	1/91	22/5780	0.295145	0.672638	ENSG00000086062	B4GALT1	hsa:2683	1
hsa00591	Linoleic acid metabolism	1/91	22/5780	0.295145	0.672638	ENSG00000134716	CYP2J2	hsa:1573	1
hsa04371	Apelin signaling pathway	3/91	122/5780	0.301423	0.672638	ENSG00000106366/ENSG00000143199/ENSG00000039068	SERPINE1/ADCY10/CDH1	hsa:5054/hsa:55811/hsa:999	3
hsa04550	Signaling pathways regulating pluripotency of stem cells	3/91	123/5780	0.305757	0.672638	ENSG00000122641/ENSG00000136997/ENSG00000168283	INHBA/MYC/BMI1	hsa:3624/hsa:4609/hsa:648	3
hsa00601	Glycosphingolipid biosynthesis - lacto and neolacto series	1/91	23/5780	0.306285	0.672638	ENSG00000086062	B4GALT1	hsa:2683	1
hsa03060	Protein export	1/91	23/5780	0.306285	0.672638	ENSG00000044574	HSPA5	hsa:3309	1
hsa04510	Focal adhesion	4/91	178/5780	0.307474	0.672638	ENSG00000137801/ENSG00000041982/ENSG00000023445/ENSG00000213949	THBS1/TNC/BIRC3/ITGA1	hsa:7057/hsa:3371/hsa:330/hsa:3672	4
hsa05414	Dilated cardiomyopathy (DCM)	2/91	71/5780	0.308055	0.672638	ENSG00000213949/ENSG00000174437	ITGA1/ATP2A2	hsa:3672/hsa:488	2
hsa00052	Galactose metabolism	1/91	24/5780	0.31725	0.672638	ENSG00000086062	B4GALT1	hsa:2683	1
hsa05150	Staphylococcus aureus infection	1/91	24/5780	0.31725	0.672638	ENSG00000165471	MBL2	hsa:4153	1
hsa05340	Primary immunodeficiency	1/91	24/5780	0.31725	0.672638	ENSG00000168685	IL7R	hsa:3575	1
hsa05163	Human cytomegalovirus infection	4/91	181/5780	0.318237	0.672638	ENSG00000169429/ENSG00000136244/ENSG00000136997/ENSG00000135679	CXCL8/IL6/MYC/MDM2	hsa:3576/hsa:3569/hsa:4609/hsa:4193	4
hsa05220	Chronic myeloid leukemia	2/91	74/5780	0.325527	0.677958	ENSG00000136997/ENSG00000135679	MYC/MDM2	hsa:4609/hsa:4193	2
hsa05143	African trypanosomiasis	1/91	25/5780	0.328044	0.677958	ENSG00000136244	IL6	hsa:3569	1
hsa04120	Ubiquitin mediated proteolysis	3/91	130/5780	0.336146	0.683556	ENSG00000156587/ENSG00000135679/ENSG00000023445	UBE2L6/MDM2/BIRC3	hsa:9246/hsa:4193/hsa:330	3
hsa05152	Tuberculosis	3/91	132/5780	0.344829	0.683556	ENSG00000115415/ENSG00000136244/ENSG00000115008	STAT1/IL6/IL1A	hsa:6772/hsa:3569/hsa:3552	3
hsa04659	Th17 cell differentiation	2/91	78/5780	0.348646	0.683556	ENSG00000115415/ENSG00000136244	STAT1/IL6	hsa:6772/hsa:3569	2
hsa00630	Glyoxylate and dicarboxylate metabolism	1/91	27/5780	0.349128	0.683556	ENSG00000135821	GLUL	hsa:2752	1
hsa01523	Antifolate resistance	1/91	27/5780	0.349128	0.683556	ENSG00000136244	IL6	hsa:3569	1
hsa04062	Chemokine signaling pathway	3/91	137/5780	0.366495	0.708637	ENSG00000115415/ENSG00000169429/ENSG00000163739	STAT1/CXCL8/CXCL1	hsa:6772/hsa:3576/hsa:2919	3
hsa04960	Aldosterone-regulated sodium reabsorption	1/91	29/5780	0.369558	0.708637	ENSG00000118515	SGK1	hsa:6446	1
hsa04932	Non-alcoholic fatty liver disease (NAFLD)	3/91	139/5780	0.375134	0.71199	ENSG00000169429/ENSG00000136244/ENSG00000115008	CXCL8/IL6/IL1A	hsa:3576/hsa:3569/hsa:3552	3
hsa05416	Viral myocarditis	1/91	30/5780	0.379534	0.713063	ENSG00000196352	CD55	hsa:1604	1
hsa04726	Serotonergic synapse	2/91	85/5780	0.388446	0.717027	ENSG00000134716/ENSG00000165646	CYP2J2/SLC18A2	hsa:1573/hsa:6571	2
hsa04215	Apoptosis - multiple species	1/91	31/5780	0.389353	0.717027	ENSG00000023445	BIRC3	hsa:330	1
hsa00250	Alanine, aspartate and glutamate metabolism	1/91	32/5780	0.399019	0.721663	ENSG00000135821	GLUL	hsa:2752	1
hsa05222	Small cell lung cancer	2/91	87/5780	0.399631	0.721663	ENSG00000136997/ENSG00000023445	MYC/BIRC3	hsa:4609/hsa:330	2
hsa01522	Endocrine resistance	2/91	88/5780	0.405189	0.724664	ENSG00000113070/ENSG00000135679	HBEGF/MDM2	hsa:1839/hsa:4193	2
hsa04612	Antigen processing and presentation	1/91	34/5780	0.417899	0.735729	ENSG00000044574	HSPA5	hsa:3309	1
hsa05200	Pathways in cancer	8/91	452/5780	0.419287	0.735729	ENSG00000115415/ENSG00000169429/ENSG00000136244/ENSG00000136997/ENSG00000168685/ENSG00000135679/ENSG00000023445/ENSG00000039068	STAT1/CXCL8/IL6/MYC/IL7R/MDM2/BIRC3/CDH1	hsa:6772/hsa:3576/hsa:3569/hsa:4609/hsa:3575/hsa:4193/hsa:330/hsa:999	8
hsa02010	ABC transporters	1/91	35/5780	0.427118	0.742466	ENSG00000144452	ABCA12	hsa:26154	1
hsa04670	Leukocyte transendothelial migration	2/91	95/5780	0.443388	0.763612	ENSG00000179776/ENSG00000163347	CDH5/CLDN1	hsa:1003/hsa:9076	2
hsa04144	Endocytosis	4/91	221/5780	0.461707	0.782165	ENSG00000130164/ENSG00000135679/ENSG00000242247/ENSG00000124171	LDLR/MDM2/ARFGAP3/PARD6B	hsa:3949/hsa:4193/hsa:26286/hsa:84612	4
hsa03022	Basal transcription factors	1/91	39/5780	0.462571	0.782165	ENSG00000183474	GTF2H2C	hsa:730394	1
hsa04923	Regulation of lipolysis in adipocytes	1/91	40/5780	0.47109	0.783525	ENSG00000169252	ADRB2	hsa:154	1
hsa00970	Aminoacyl-tRNA biosynthesis	1/91	41/5780	0.479475	0.783525	ENSG00000140105	WARS	hsa:7453	1
hsa05030	Cocaine addiction	1/91	41/5780	0.479475	0.783525	ENSG00000165646	SLC18A2	hsa:6571	1
hsa04380	Osteoclast differentiation	2/91	102/5780	0.480225	0.783525	ENSG00000115415/ENSG00000115008	STAT1/IL1A	hsa:6772/hsa:3552	2
hsa03420	Nucleotide excision repair	1/91	42/5780	0.487729	0.788848	ENSG00000183474	GTF2H2C	hsa:730394	1
hsa04979	Cholesterol metabolism	1/91	43/5780	0.495853	0.794203	ENSG00000130164	LDLR	hsa:3949	1
hsa00270	Cysteine and methionine metabolism	1/91	44/5780	0.50385	0.794203	ENSG00000168906	MAT2A	hsa:4144	1
hsa04330	Notch signaling pathway	1/91	44/5780	0.50385	0.794203	ENSG00000163840	DTX3L	hsa:151636	1
hsa00510	N-Glycan biosynthesis	1/91	46/5780	0.519469	0.806181	ENSG00000086062	B4GALT1	hsa:2683	1
hsa05170	Human immunodeficiency virus 1 infection	3/91	174/5780	0.520117	0.806181	ENSG00000134057/ENSG00000128383/ENSG00000157456	CCNB1/APOBEC3A/CCNB2	hsa:891/hsa:100913187/hsa:9133	3
hsa00590	Arachidonic acid metabolism	1/91	47/5780	0.527095	0.808421	ENSG00000134716	CYP2J2	hsa:1573	1
hsa04015	Rap1 signaling pathway	3/91	177/5780	0.531754	0.808421	ENSG00000137801/ENSG00000124171/ENSG00000039068	THBS1/PARD6B/CDH1	hsa:7057/hsa:84612/hsa:999	3
hsa04721	Synaptic vesicle cycle	1/91	48/5780	0.534601	0.808421	ENSG00000165646	SLC18A2	hsa:6571	1
hsa04213	Longevity regulating pathway - multiple species	1/91	50/5780	0.549262	0.817302	ENSG00000112096	SOD2	hsa:6648	1
hsa04927	Cortisol synthesis and secretion	1/91	50/5780	0.549262	0.817302	ENSG00000130164	LDLR	hsa:3949	1
hsa04976	Bile secretion	1/91	51/5780	0.556421	0.821383	ENSG00000130164	LDLR	hsa:3949	1
hsa04261	Adrenergic signaling in cardiomyocytes	2/91	119/5780	0.563265	0.82494	ENSG00000169252/ENSG00000174437	ADRB2/ATP2A2	hsa:154/hsa:488	2
hsa04924	Renin secretion	1/91	53/5780	0.570402	0.828768	ENSG00000169252	ADRB2	hsa:154	1
hsa05226	Gastric cancer	2/91	123/5780	0.581399	0.828768	ENSG00000136997/ENSG00000039068	MYC/CDH1	hsa:4609/hsa:999	2
hsa04210	Apoptosis	2/91	125/5780	0.59026	0.828768	ENSG00000121858/ENSG00000023445	TNFSF10/BIRC3	hsa:8743/hsa:330	2
hsa03320	PPAR signaling pathway	1/91	56/5780	0.59056	0.828768	ENSG00000173391	OLR1	hsa:4973	1
hsa04918	Thyroid hormone synthesis	1/91	57/5780	0.597069	0.828768	ENSG00000044574	HSPA5	hsa:3309	1
hsa05031	Amphetamine addiction	1/91	57/5780	0.597069	0.828768	ENSG00000165646	SLC18A2	hsa:6571	1
hsa05230	Central carbon metabolism in cancer	1/91	57/5780	0.597069	0.828768	ENSG00000136997	MYC	hsa:4609	1
hsa04917	Prolactin signaling pathway	1/91	60/5780	0.615989	0.838173	ENSG00000115415	STAT1	hsa:6772	1
hsa04727	GABAergic synapse	1/91	62/5780	0.628111	0.838173	ENSG00000135821	GLUL	hsa:2752	1
hsa05012	Parkinson disease	2/91	134/5780	0.628429	0.838173	ENSG00000156587/ENSG00000165646	UBE2L6/SLC18A2	hsa:9246/hsa:6571	2
hsa04972	Pancreatic secretion	1/91	63/5780	0.63403	0.838173	ENSG00000174437	ATP2A2	hsa:488	1
hsa05131	Shigellosis	1/91	63/5780	0.63403	0.838173	ENSG00000169429	CXCL8	hsa:3576	1
hsa04022	cGMP-PKG signaling pathway	2/91	138/5780	0.6445	0.838173	ENSG00000169252/ENSG00000174437	ADRB2/ATP2A2	hsa:154/hsa:488	2
hsa04260	Cardiac muscle contraction	1/91	65/5780	0.645589	0.838173	ENSG00000174437	ATP2A2	hsa:488	1
hsa04970	Salivary secretion	1/91	65/5780	0.645589	0.838173	ENSG00000169252	ADRB2	hsa:154	1
hsa05100	Bacterial invasion of epithelial cells	1/91	67/5780	0.656787	0.838173	ENSG00000039068	CDH1	hsa:999	1
hsa05214	Glioma	1/91	67/5780	0.656787	0.838173	ENSG00000135679	MDM2	hsa:4193	1
hsa04658	Th1 and Th2 cell differentiation	1/91	68/5780	0.662253	0.838173	ENSG00000115415	STAT1	hsa:6772	1
hsa04020	Calcium signaling pathway	2/91	144/5780	0.667586	0.838173	ENSG00000169252/ENSG00000174437	ADRB2/ATP2A2	hsa:154/hsa:488	2
hsa05166	Human T-cell leukemia virus 1 infection	3/91	216/5780	0.667657	0.838173	ENSG00000136244/ENSG00000136997/ENSG00000157456	IL6/MYC/CCNB2	hsa:3569/hsa:4609/hsa:9133	3
hsa01521	EGFR tyrosine kinase inhibitor resistance	1/91	71/5780	0.678143	0.838173	ENSG00000136244	IL6	hsa:3569	1
hsa03018	RNA degradation	1/91	71/5780	0.678143	0.838173	ENSG00000152520	PAN3	hsa:255967	1
hsa04530	Tight junction	2/91	148/5780	0.682305	0.838173	ENSG00000163347/ENSG00000124171	CLDN1/PARD6B	hsa:9076/hsa:84612	2
hsa04146	Peroxisome	1/91	72/5780	0.683273	0.838173	ENSG00000112096	SOD2	hsa:6648	1
hsa05212	Pancreatic cancer	1/91	73/5780	0.688322	0.838173	ENSG00000115415	STAT1	hsa:6772	1
hsa04141	Protein processing in endoplasmic reticulum	2/91	150/5780	0.689465	0.838173	ENSG00000044574/ENSG00000055332	HSPA5/EIF2AK2	hsa:3309/hsa:5610	2
hsa04211	Longevity regulating pathway	1/91	75/5780	0.698184	0.843261	ENSG00000112096	SOD2	hsa:6648	1
hsa04713	Circadian entrainment	1/91	77/5780	0.707736	0.844051	ENSG00000143199	ADCY10	hsa:55811	1
hsa04360	Axon guidance	2/91	157/5780	0.713502	0.844051	ENSG00000099204/ENSG00000124171	ABLIM1/PARD6B	hsa:3983/hsa:84612	2
hsa05034	Alcoholism	2/91	157/5780	0.713502	0.844051	ENSG00000270276/ENSG00000165646	HIST2H4B/SLC18A2	hsa:554313/hsa:6571	2
hsa04925	Aldosterone synthesis and secretion	1/91	79/5780	0.71699	0.844051	ENSG00000130164	LDLR	hsa:3949	1
hsa04650	Natural killer cell mediated cytotoxicity	1/91	81/5780	0.725953	0.849008	ENSG00000121858	TNFSF10	hsa:8743	1
hsa05322	Systemic lupus erythematosus	1/91	82/5780	0.730329	0.849008	ENSG00000270276	HIST2H4B	hsa:554313	1
hsa04912	GnRH signaling pathway	1/91	86/5780	0.747152	0.85719	ENSG00000113070	HBEGF	hsa:1839	1
hsa04750	Inflammatory mediator regulation of TRP channels	1/91	87/5780	0.751193	0.85719	ENSG00000134716	CYP2J2	hsa:1573	1
hsa04916	Melanogenesis	1/91	87/5780	0.751193	0.85719	ENSG00000078401	EDN1	hsa:1906	1
hsa04724	Glutamatergic synapse	1/91	91/5780	0.766728	0.859105	ENSG00000135821	GLUL	hsa:2752	1
hsa04928	Parathyroid hormone synthesis, secretion and action	1/91	91/5780	0.766728	0.859105	ENSG00000113070	HBEGF	hsa:1839	1
hsa05215	Prostate cancer	1/91	91/5780	0.766728	0.859105	ENSG00000135679	MDM2	hsa:4193	1
hsa04931	Insulin resistance	1/91	94/5780	0.777746	0.866232	ENSG00000136244	IL6	hsa:3569	1
hsa00240	Pyrimidine metabolism	1/91	97/5780	0.788249	0.872704	ENSG00000134326	CMPK2	hsa:129607	1
hsa04915	Estrogen signaling pathway	1/91	105/5780	0.813917	0.89579	ENSG00000113070	HBEGF	hsa:1839	1
hsa04728	Dopaminergic synapse	1/91	112/5780	0.833836	0.912314	ENSG00000165646	SLC18A2	hsa:6571	1
hsa04926	Relaxin signaling pathway	1/91	116/5780	0.844255	0.918313	ENSG00000078401	EDN1	hsa:1906	1
hsa04142	Lysosome	1/91	119/5780	0.851643	0.920963	ENSG00000078081	LAMP3	hsa:27074	1
hsa04072	Phospholipase D signaling pathway	1/91	122/5780	0.858685	0.92321	ENSG00000169429	CXCL8	hsa:3576	1
hsa05224	Breast cancer	1/91	126/5780	0.867561	0.927393	ENSG00000136997	MYC	hsa:4609	1
hsa04310	Wnt signaling pathway	1/91	130/5780	0.875886	0.930942	ENSG00000136997	MYC	hsa:4609	1
hsa04934	Cushing syndrome	1/91	135/5780	0.885568	0.934443	ENSG00000130164	LDLR	hsa:3949	1
hsa04150	mTOR signaling pathway	1/91	137/5780	0.889228	0.934443	ENSG00000118515	SGK1	hsa:6446	1
hsa05225	Hepatocellular carcinoma	1/91	147/5780	0.905861	0.944421	ENSG00000136997	MYC	hsa:4609	1
hsa00230	Purine metabolism	1/91	149/5780	0.908878	0.944421	ENSG00000143199	ADCY10	hsa:55811	1
hsa03013	RNA transport	1/91	154/5780	0.91601	0.945435	ENSG00000177688	SUMO4	hsa:387082	1
hsa04080	Neuroactive ligand-receptor interaction	1/91	157/5780	0.92002	0.945435	ENSG00000169252	ADRB2	hsa:154	1
hsa05010	Alzheimer disease	1/91	162/5780	0.926288	0.946646	ENSG00000174437	ATP2A2	hsa:488	1
hsa05016	Huntington disease	1/91	181/5780	0.945979	0.961486	ENSG00000112096	SOD2	hsa:6648	1
hsa04810	Regulation of actin cytoskeleton	1/91	189/5780	0.95262	0.961523	ENSG00000213949	ITGA1	hsa:3672	1
hsa04014	Ras signaling pathway	1/91	194/5780	0.956353	0.961523	ENSG00000155903	RASA2	hsa:5922	1
hsa04714	Thermogenesis	1/91	216/5780	0.969611	0.969611	ENSG00000143199	ADCY10	hsa:55811	1
