# Supplementary material for: Tannins amount determines whether tannase-containing bacteria are probiotic or pathogenic in IBD
Source: Life Sci Alliance. 2023 Feb 9;6(5):e202201702. doi: 10.26508/lsa.202201702 (PMC9911794; doi:10.26508/lsa.202201702)
Supplement: Supplementary file 11 [file LSA-2022-01702_TableS5.xlsx]

## Sheet: DSS+GA50ug ml vs DSS up
KEGGID	Description	GeneRatio	BgRatio	pvalue	padj	geneID	geneName	keggID	Count
hsa03010	Ribosome	84/723	128/5832	2.13632e-46	6.34488e-44	ENSG00000197958/ENSG00000162244/ENSG00000129824/ENSG00000188846/ENSG00000158042/ENSG00000144713/ENSG00000198755/ENSG00000114391/ENSG00000163584/ENSG00000138326/ENSG00000186468/ENSG00000112306/ENSG00000108298/ENSG00000108107/ENSG00000083845/ENSG00000137154/ENSG00000137818/ENSG00000142541/ENSG00000105193/ENSG00000131469/ENSG00000163682/ENSG00000008988/ENSG00000156482/ENSG00000171863/ENSG00000134419…	RPL12/RPL29/RPS4Y1/RPL14/MRPL17/RPL32/RPL10A/RPL24/RPL22L1/RPS24/RPS23/RPS12/RPL19/RPL28/RPS5/RPS6/RPLP1/RPL13A/RPS16/RPL27/RPL9/RPS20/RPL30/RPS7/RPS15A/RPS14/RPL7A/RPS2/RPS13/RPL34/RPL18/RPL23A/RPLP0/RPL21/MRPS11/RPL18A/RPL13/RPSA/RPL31/RPS21/RPS29/RPL35/RPS15/RPS8/FAU/RPL10/RPS19/RPS3/RPLP2/RPL23/RPS28/MRPL21/RPL3/UBA52/RPS4X/RPL7/RPL11/RPL8/RPL27A/RPL15/RPL36/RPL38/RPL41/RPS25/RPL37A/RPL35A/RP…	hsa:6136/hsa:6159/hsa:6192/hsa:9045/hsa:63875/hsa:6161/hsa:4736/hsa:6152/hsa:200916/hsa:6229/hsa:6228/hsa:6206/hsa:6143/hsa:6158/hsa:6193/hsa:6194/hsa:6176/hsa:23521/hsa:6217/hsa:6155/hsa:6133/hsa:6224/hsa:6156/hsa:6201/hsa:6210/hsa:6208/hsa:6130/hsa:6187/hsa:6207/hsa:6164/hsa:6141/hsa:6147/hsa:6175/hsa:6144/hsa:64963/hsa:6142/hsa:6137/hsa:3921/hsa:6160/hsa:6227/hsa:6235/hsa:11224/hsa:6209/hsa:62…	84
hsa05224	Breast cancer	31/723	128/5832	0.000144701	0.0214881	ENSG00000128917/ENSG00000130222/ENSG00000116717/ENSG00000156427/ENSG00000177283/ENSG00000115596/ENSG00000101412/ENSG00000198719/ENSG00000157240/ENSG00000140009/ENSG00000099860/ENSG00000169032/ENSG00000115266/ENSG00000002745/ENSG00000135446/ENSG00000085741/ENSG00000135547/ENSG00000181274/ENSG00000175634/ENSG00000184916/ENSG00000103126/ENSG00000148400/ENSG00000077782/ENSG00000164683/ENSG00000107831…	DLL4/GADD45G/GADD45A/FGF18/FZD8/WNT6/E2F1/DLL1/FZD1/ESR2/GADD45B/MAP2K1/APC2/WNT16/CDK4/WNT11/HEY2/FRAT2/RPS6KB2/JAG2/AXIN1/NOTCH1/FGFR1/HEY1/FGF8/BAX/RAF1/GRB2/AXIN2/WNT10B/BAK1	hsa:54567/hsa:10912/hsa:1647/hsa:8817/hsa:8325/hsa:7475/hsa:1869/hsa:28514/hsa:8321/hsa:2100/hsa:4616/hsa:5604/hsa:10297/hsa:51384/hsa:1019/hsa:7481/hsa:23493/hsa:23401/hsa:6199/hsa:3714/hsa:8312/hsa:4851/hsa:2260/hsa:23462/hsa:2253/hsa:581/hsa:5894/hsa:2885/hsa:8313/hsa:7480/hsa:578	31
hsa05217	Basal cell carcinoma	16/723	59/5832	0.0016608	0.146185	ENSG00000130222/ENSG00000116717/ENSG00000177283/ENSG00000115596/ENSG00000157240/ENSG00000099860/ENSG00000115266/ENSG00000002745/ENSG00000125378/ENSG00000085741/ENSG00000103126/ENSG00000185920/ENSG00000087088/ENSG00000168646/ENSG00000169884/ENSG00000030110	GADD45G/GADD45A/FZD8/WNT6/FZD1/GADD45B/APC2/WNT16/BMP4/WNT11/AXIN1/PTCH1/BAX/AXIN2/WNT10B/BAK1	hsa:10912/hsa:1647/hsa:8325/hsa:7475/hsa:8321/hsa:4616/hsa:10297/hsa:51384/hsa:652/hsa:7481/hsa:8312/hsa:5727/hsa:581/hsa:8313/hsa:7480/hsa:578	16
hsa05226	Gastric cancer	27/723	124/5832	0.00215037	0.146185	ENSG00000130222/ENSG00000116717/ENSG00000156427/ENSG00000177283/ENSG00000115596/ENSG00000101412/ENSG00000157240/ENSG00000099860/ENSG00000169032/ENSG00000115266/ENSG00000002745/ENSG00000085741/ENSG00000181274/ENSG00000175634/ENSG00000164362/ENSG00000123374/ENSG00000105329/ENSG00000103126/ENSG00000105173/ENSG00000171791/ENSG00000107831/ENSG00000087088/ENSG00000132155/ENSG00000177885/ENSG00000168646…	GADD45G/GADD45A/FGF18/FZD8/WNT6/E2F1/FZD1/GADD45B/MAP2K1/APC2/WNT16/WNT11/FRAT2/RPS6KB2/TERT/CDK2/TGFB1/AXIN1/CCNE1/BCL2/FGF8/BAX/RAF1/GRB2/AXIN2/WNT10B/BAK1	hsa:10912/hsa:1647/hsa:8817/hsa:8325/hsa:7475/hsa:1869/hsa:8321/hsa:4616/hsa:5604/hsa:10297/hsa:51384/hsa:7481/hsa:23401/hsa:6199/hsa:7015/hsa:1017/hsa:7040/hsa:8312/hsa:898/hsa:596/hsa:2253/hsa:581/hsa:5894/hsa:2885/hsa:8313/hsa:7480/hsa:578	27
hsa03030	DNA replication	11/723	35/5832	0.00246103	0.146185	ENSG00000168496/ENSG00000115350/ENSG00000132646/ENSG00000148229/ENSG00000104738/ENSG00000117748/ENSG00000049541/ENSG00000100297/ENSG00000073111/ENSG00000172922/ENSG00000166508	FEN1/POLE4/PCNA/POLE3/MCM4/RPA2/RFC2/MCM5/MCM2/RNASEH2C/MCM7	hsa:2237/hsa:56655/hsa:5111/hsa:54107/hsa:4173/hsa:6118/hsa:5982/hsa:4174/hsa:4171/hsa:84153/hsa:4176	11
hsa04978	Mineral absorption	12/723	41/5832	0.00310295	0.150729	ENSG00000169715/ENSG00000187193/ENSG00000198417/ENSG00000170385/ENSG00000125148/ENSG00000100292/ENSG00000169688/ENSG00000087086/ENSG00000147804/ENSG00000125144/ENSG00000177556/ENSG00000103415	MT1E/MT1X/MT1F/SLC30A1/MT2A/HMOX1/MT1B/FTL/SLC39A4/MT1G/ATOX1/HMOX2	hsa:4493/hsa:4501/hsa:4494/hsa:7779/hsa:4502/hsa:3162/hsa:4490/hsa:2512/hsa:55630/hsa:4495/hsa:475/hsa:3163	12
hsa04550	Signaling pathways regulating pluripotency of stem cells	26/723	123/5832	0.00395579	0.150729	ENSG00000115738/ENSG00000177283/ENSG00000135111/ENSG00000115596/ENSG00000172201/ENSG00000157240/ENSG00000169032/ENSG00000115266/ENSG00000089116/ENSG00000123612/ENSG00000002745/ENSG00000125378/ENSG00000085741/ENSG00000016082/ENSG00000105880/ENSG00000160867/ENSG00000103126/ENSG00000136826/ENSG00000077782/ENSG00000132155/ENSG00000177885/ENSG00000114739/ENSG00000168646/ENSG00000117318/ENSG00000169884…	ID2/FZD8/TBX3/WNT6/ID4/FZD1/MAP2K1/APC2/LHX5/ACVR1C/WNT16/BMP4/WNT11/ISL1/DLX5/FGFR4/AXIN1/KLF4/FGFR1/RAF1/GRB2/ACVR2B/AXIN2/ID3/WNT10B/TCF3	hsa:3398/hsa:8325/hsa:6926/hsa:7475/hsa:3400/hsa:8321/hsa:5604/hsa:10297/hsa:64211/hsa:130399/hsa:51384/hsa:652/hsa:7481/hsa:3670/hsa:1749/hsa:2264/hsa:8312/hsa:9314/hsa:2260/hsa:5894/hsa:2885/hsa:93/hsa:8313/hsa:3399/hsa:7480/hsa:6929	26
hsa04066	HIF-1 signaling pathway	20/723	87/5832	0.00406004	0.150729	ENSG00000170525/ENSG00000111674/ENSG00000135766/ENSG00000102144/ENSG00000129521/ENSG00000100292/ENSG00000159399/ENSG00000117394/ENSG00000137154/ENSG00000152256/ENSG00000169032/ENSG00000175634/ENSG00000134333/ENSG00000111640/ENSG00000102265/ENSG00000074800/ENSG00000154582/ENSG00000099875/ENSG00000171791/ENSG00000285043	PFKFB3/ENO2/EGLN1/PGK1/EGLN3/HMOX1/HK2/SLC2A1/RPS6/PDK1/MAP2K1/RPS6KB2/LDHA/GAPDH/TIMP1/ENO1/ELOC/MKNK2/BCL2/AC093512.2	hsa:5209/hsa:2026/hsa:54583/hsa:5230/hsa:112399/hsa:3162/hsa:3099/hsa:6513/hsa:6194/hsa:5163/hsa:5604/hsa:6199/hsa:3939/hsa:2597/hsa:7076/hsa:2023/hsa:6921/hsa:2872/hsa:596/hsa:226	20
hsa04115	p53 signaling pathway	17/723	71/5832	0.00503168	0.166045	ENSG00000130222/ENSG00000116717/ENSG00000130766/ENSG00000175793/ENSG00000149212/ENSG00000099860/ENSG00000170836/ENSG00000078900/ENSG00000135446/ENSG00000184990/ENSG00000146674/ENSG00000123374/ENSG00000120471/ENSG00000138764/ENSG00000105173/ENSG00000171791/ENSG00000087088	GADD45G/GADD45A/SESN2/SFN/SESN3/GADD45B/PPM1D/TP73/CDK4/SIVA1/IGFBP3/CDK2/TP53AIP1/CCNG2/CCNE1/BCL2/BAX	hsa:10912/hsa:1647/hsa:83667/hsa:2810/hsa:143686/hsa:4616/hsa:8493/hsa:7161/hsa:1019/hsa:10572/hsa:3486/hsa:1017/hsa:63970/hsa:901/hsa:898/hsa:596/hsa:581	17
hsa04110	Cell cycle	25/723	120/5832	0.00568298	0.168785	ENSG00000130222/ENSG00000116717/ENSG00000175793/ENSG00000129355/ENSG00000132646/ENSG00000101412/ENSG00000089053/ENSG00000091651/ENSG00000164045/ENSG00000099860/ENSG00000104738/ENSG00000135446/ENSG00000093009/ENSG00000128245/ENSG00000123374/ENSG00000085840/ENSG00000127564/ENSG00000105329/ENSG00000100297/ENSG00000094804/ENSG00000073111/ENSG00000105173/ENSG00000166508/ENSG00000141552/ENSG00000123080	GADD45G/GADD45A/SFN/CDKN2D/PCNA/E2F1/ANAPC5/ORC6/CDC25A/GADD45B/MCM4/CDK4/CDC45/YWHAH/CDK2/ORC1/PKMYT1/TGFB1/MCM5/CDC6/MCM2/CCNE1/MCM7/ANAPC11/CDKN2C	hsa:10912/hsa:1647/hsa:2810/hsa:1032/hsa:5111/hsa:1869/hsa:51433/hsa:23594/hsa:993/hsa:4616/hsa:4173/hsa:1019/hsa:8318/hsa:7533/hsa:1017/hsa:4998/hsa:9088/hsa:7040/hsa:4174/hsa:990/hsa:4171/hsa:898/hsa:4176/hsa:51529/hsa:1031	25
hsa00240	Pyrimidine metabolism	21/723	97/5832	0.00686462	0.185345	ENSG00000198805/ENSG00000128951/ENSG00000115350/ENSG00000181222/ENSG00000176890/ENSG00000148229/ENSG00000163882/ENSG00000168032/ENSG00000171453/ENSG00000179958/ENSG00000243678/ENSG00000239672/ENSG00000205309/ENSG00000114491/ENSG00000183696/ENSG00000143179/ENSG00000168393/ENSG00000167900/ENSG00000161980/ENSG00000130717/ENSG00000197594	PNP/DUT/POLE4/POLR2A/TYMS/POLE3/POLR2H/ENTPD3/POLR1C/DCTPP1/NME2/NME1/NT5M/UMPS/UPP1/UCK2/DTYMK/TK1/POLR3K/UCK1/ENPP1	hsa:4860/hsa:1854/hsa:56655/hsa:5430/hsa:7298/hsa:54107/hsa:5437/hsa:956/hsa:9533/hsa:79077/hsa:4831/hsa:4830/hsa:56953/hsa:7372/hsa:7378/hsa:7371/hsa:1841/hsa:7083/hsa:51728/hsa:83549/hsa:5167	21
hsa03008	Ribosome biogenesis in eukaryotes	17/723	75/5832	0.00896742	0.221944	ENSG00000162231/ENSG00000101361/ENSG00000141101/ENSG00000265185/ENSG00000136718/ENSG00000105202/ENSG00000177971/ENSG00000100138/ENSG00000182117/ENSG00000172336/ENSG00000126524/ENSG00000120158/ENSG00000132341/ENSG00000164967/ENSG00000163938/ENSG00000156697/ENSG00000264940	NXF1/NOP56/NOB1/SNORD3B-1/IMP4/FBL/IMP3/SNU13/NOP10/POP7/SBDS/RCL1/RAN/RPP25L/GNL3/UTP14A/SNORD3C	hsa:10482/hsa:10528/hsa:28987/hsa:26851/hsa:92856/hsa:2091/hsa:55272/hsa:4809/hsa:55505/hsa:10248/hsa:51119/hsa:10171/hsa:5901/hsa:138716/hsa:26354/hsa:10813/hsa:780853	17
hsa01230	Biosynthesis of amino acids	14/723	65/5832	0.0257589	0.588492	ENSG00000111674/ENSG00000116761/ENSG00000111669/ENSG00000102144/ENSG00000171314/ENSG00000109107/ENSG00000081181/ENSG00000111640/ENSG00000126522/ENSG00000074800/ENSG00000153574/ENSG00000182199/ENSG00000285043/ENSG00000143811	ENO2/CTH/TPI1/PGK1/PGAM1/ALDOC/ARG2/GAPDH/ASL/ENO1/RPIA/SHMT2/AC093512.2/PYCR2	hsa:2026/hsa:1491/hsa:7167/hsa:5230/hsa:5223/hsa:230/hsa:384/hsa:2597/hsa:435/hsa:2023/hsa:22934/hsa:6472/hsa:226/hsa:29920	14
hsa00051	Fructose and mannose metabolism	8/723	31/5832	0.0313529	0.665129	ENSG00000170525/ENSG00000111669/ENSG00000159399/ENSG00000109107/ENSG00000114268/ENSG00000173540/ENSG00000178802/ENSG00000285043	PFKFB3/TPI1/HK2/ALDOC/PFKFB4/GMPPB/MPI/AC093512.2	hsa:5209/hsa:7167/hsa:3099/hsa:230/hsa:5210/hsa:29925/hsa:4351/hsa:226	8
hsa05225	Hepatocellular carcinoma	26/723	147/5832	0.037161	0.735788	ENSG00000130222/ENSG00000116717/ENSG00000177283/ENSG00000115596/ENSG00000100292/ENSG00000101412/ENSG00000157240/ENSG00000099860/ENSG00000169032/ENSG00000115266/ENSG00000002745/ENSG00000135446/ENSG00000085741/ENSG00000205683/ENSG00000181274/ENSG00000175634/ENSG00000164362/ENSG00000079999/ENSG00000105329/ENSG00000103126/ENSG00000087088/ENSG00000132155/ENSG00000177885/ENSG00000168646/ENSG00000169884…	GADD45G/GADD45A/FZD8/WNT6/HMOX1/E2F1/FZD1/GADD45B/MAP2K1/APC2/WNT16/CDK4/WNT11/DPF3/FRAT2/RPS6KB2/TERT/KEAP1/TGFB1/AXIN1/BAX/RAF1/GRB2/AXIN2/WNT10B/BAK1	hsa:10912/hsa:1647/hsa:8325/hsa:7475/hsa:3162/hsa:1869/hsa:8321/hsa:4616/hsa:5604/hsa:10297/hsa:51384/hsa:1019/hsa:7481/hsa:8110/hsa:23401/hsa:6199/hsa:7015/hsa:9817/hsa:7040/hsa:8312/hsa:581/hsa:5894/hsa:2885/hsa:8313/hsa:7480/hsa:578	26
hsa05202	Transcriptional misregulation in cancer	28/723	163/5832	0.0437994	0.773118	ENSG00000115738/ENSG00000064300/ENSG00000119508/ENSG00000130222/ENSG00000116717/ENSG00000134323/ENSG00000244405/ENSG00000125618/ENSG00000099860/ENSG00000149968/ENSG00000100985/ENSG00000175197/ENSG00000002745/ENSG00000178573/ENSG00000167081/ENSG00000146674/ENSG00000115590/ENSG00000005381/ENSG00000113916/ENSG00000278828/ENSG00000007516/ENSG00000087088/ENSG00000169896/ENSG00000197153/ENSG00000143294…	ID2/NGFR/NR4A3/GADD45G/GADD45A/MYCN/ETV5/PAX8/GADD45B/MMP3/MMP9/DDIT3/WNT16/MAF/PBX3/IGFBP3/IL1R2/MPO/BCL6/HIST1H3H/BAIAP3/BAX/ITGAM/HIST1H3J/PRCC/BAK1/TCF3/CDKN2C	hsa:3398/hsa:4804/hsa:8013/hsa:10912/hsa:1647/hsa:4613/hsa:2119/hsa:7849/hsa:4616/hsa:4314/hsa:4318/hsa:1649/hsa:51384/hsa:4094/hsa:5090/hsa:3486/hsa:7850/hsa:4353/hsa:604/hsa:8357/hsa:8938/hsa:581/hsa:3684/hsa:8356/hsa:5546/hsa:578/hsa:6929/hsa:1031	28
hsa05200	Pathways in cancer	69/723	458/5832	0.0442525	0.773118	ENSG00000128917/ENSG00000130222/ENSG00000119630/ENSG00000116717/ENSG00000171522/ENSG00000156427/ENSG00000177283/ENSG00000153094/ENSG00000115596/ENSG00000135766/ENSG00000129521/ENSG00000100292/ENSG00000117394/ENSG00000125618/ENSG00000068028/ENSG00000101412/ENSG00000198719/ENSG00000171094/ENSG00000157240/ENSG00000140009/ENSG00000137193/ENSG00000099860/ENSG00000160951/ENSG00000187266/ENSG00000169032…	DLL4/GADD45G/PGF/GADD45A/PTGER4/FGF18/FZD8/BCL2L11/WNT6/EGLN1/EGLN3/HMOX1/SLC2A1/PAX8/RASSF1/E2F1/DLL1/ALK/FZD1/ESR2/PIM1/GADD45B/PTGER1/EPOR/MAP2K1/MMP9/APC2/LPAR3/GNG5/WNT16/BMP4/PTGER3/CDK4/WNT11/HEY2/FRAT2/RPS6KB2/TERT/TRAF2/RALA/KEAP1/GNAI2/CDK2/LAMC2/ETS1/JAG2/FGFR4/TGFB1/CALM3/AXIN1/CCNE1/NOTCH1/ELOC/GNB2/FGFR1/HEY1/PTCH1/BCL2/FGF8/BAX/CRKL/PPARD/RAF1/GRB2/GNG4/LAMB3/AXIN2/WNT10B/BAK1	hsa:54567/hsa:10912/hsa:5228/hsa:1647/hsa:5734/hsa:8817/hsa:8325/hsa:10018/hsa:7475/hsa:54583/hsa:112399/hsa:3162/hsa:6513/hsa:7849/hsa:11186/hsa:1869/hsa:28514/hsa:238/hsa:8321/hsa:2100/hsa:5292/hsa:4616/hsa:5731/hsa:2057/hsa:5604/hsa:4318/hsa:10297/hsa:23566/hsa:2787/hsa:51384/hsa:652/hsa:5733/hsa:1019/hsa:7481/hsa:23493/hsa:23401/hsa:6199/hsa:7015/hsa:7186/hsa:5898/hsa:9817/hsa:2771/hsa:1017/h…	69
hsa05210	Colorectal cancer	16/723	84/5832	0.0508672	0.839309	ENSG00000130222/ENSG00000116717/ENSG00000153094/ENSG00000099860/ENSG00000169032/ENSG00000115266/ENSG00000175634/ENSG00000006451/ENSG00000105329/ENSG00000103126/ENSG00000171791/ENSG00000087088/ENSG00000132155/ENSG00000177885/ENSG00000168646/ENSG00000030110	GADD45G/GADD45A/BCL2L11/GADD45B/MAP2K1/APC2/RPS6KB2/RALA/TGFB1/AXIN1/BCL2/BAX/RAF1/GRB2/AXIN2/BAK1	hsa:10912/hsa:1647/hsa:10018/hsa:4616/hsa:5604/hsa:10297/hsa:6199/hsa:5898/hsa:7040/hsa:8312/hsa:596/hsa:581/hsa:5894/hsa:2885/hsa:8313/hsa:578	16
hsa04934	Cushing syndrome	23/723	132/5832	0.0553715	0.847077	ENSG00000108551/ENSG00000123358/ENSG00000177283/ENSG00000115596/ENSG00000146592/ENSG00000006283/ENSG00000101412/ENSG00000157240/ENSG00000140691/ENSG00000169032/ENSG00000115266/ENSG00000002745/ENSG00000135446/ENSG00000085741/ENSG00000114353/ENSG00000123374/ENSG00000276045/ENSG00000110711/ENSG00000103126/ENSG00000105173/ENSG00000168646/ENSG00000169884/ENSG00000123080	RASD1/NR4A1/FZD8/WNT6/CREB5/CACNA1G/E2F1/FZD1/ARMC5/MAP2K1/APC2/WNT16/CDK4/WNT11/GNAI2/CDK2/ORAI1/AIP/AXIN1/CCNE1/AXIN2/WNT10B/CDKN2C	hsa:51655/hsa:3164/hsa:8325/hsa:7475/hsa:9586/hsa:8913/hsa:1869/hsa:8321/hsa:79798/hsa:5604/hsa:10297/hsa:51384/hsa:1019/hsa:7481/hsa:2771/hsa:1017/hsa:84876/hsa:9049/hsa:8312/hsa:898/hsa:8313/hsa:7480/hsa:1031	23
hsa00010	Glycolysis / Gluconeogenesis	11/723	53/5832	0.0570422	0.847077	ENSG00000111674/ENSG00000111669/ENSG00000102144/ENSG00000171314/ENSG00000159399/ENSG00000109107/ENSG00000134333/ENSG00000111640/ENSG00000074800/ENSG00000111716/ENSG00000285043	ENO2/TPI1/PGK1/PGAM1/HK2/ALDOC/LDHA/GAPDH/ENO1/LDHB/AC093512.2	hsa:2026/hsa:7167/hsa:5230/hsa:5223/hsa:3099/hsa:230/hsa:3939/hsa:2597/hsa:2023/hsa:3945/hsa:226	11
hsa05218	Melanoma	12/723	60/5832	0.0614619	0.854327	ENSG00000130222/ENSG00000116717/ENSG00000156427/ENSG00000101412/ENSG00000099860/ENSG00000169032/ENSG00000135446/ENSG00000077782/ENSG00000107831/ENSG00000087088/ENSG00000132155/ENSG00000030110	GADD45G/GADD45A/FGF18/E2F1/GADD45B/MAP2K1/CDK4/FGFR1/FGF8/BAX/RAF1/BAK1	hsa:10912/hsa:1647/hsa:8817/hsa:1869/hsa:4616/hsa:5604/hsa:1019/hsa:2260/hsa:2253/hsa:581/hsa:5894/hsa:578	12
hsa05213	Endometrial cancer	11/723	54/5832	0.0639853	0.854327	ENSG00000130222/ENSG00000116717/ENSG00000099860/ENSG00000169032/ENSG00000115266/ENSG00000103126/ENSG00000087088/ENSG00000132155/ENSG00000177885/ENSG00000168646/ENSG00000030110	GADD45G/GADD45A/GADD45B/MAP2K1/APC2/AXIN1/BAX/RAF1/GRB2/AXIN2/BAK1	hsa:10912/hsa:1647/hsa:4616/hsa:5604/hsa:10297/hsa:8312/hsa:581/hsa:5894/hsa:2885/hsa:8313/hsa:578	11
hsa05223	Non-small cell lung cancer	12/723	61/5832	0.0682974	0.854327	ENSG00000130222/ENSG00000116717/ENSG00000068028/ENSG00000101412/ENSG00000171094/ENSG00000099860/ENSG00000169032/ENSG00000135446/ENSG00000087088/ENSG00000132155/ENSG00000177885/ENSG00000030110	GADD45G/GADD45A/RASSF1/E2F1/ALK/GADD45B/MAP2K1/CDK4/BAX/RAF1/GRB2/BAK1	hsa:10912/hsa:1647/hsa:11186/hsa:1869/hsa:238/hsa:4616/hsa:5604/hsa:1019/hsa:581/hsa:5894/hsa:2885/hsa:578	12
hsa01522	Endocrine resistance	16/723	88/5832	0.0724758	0.854327	ENSG00000128917/ENSG00000101412/ENSG00000198719/ENSG00000140009/ENSG00000169032/ENSG00000100985/ENSG00000135446/ENSG00000175634/ENSG00000184916/ENSG00000148400/ENSG00000100197/ENSG00000171791/ENSG00000087088/ENSG00000132155/ENSG00000177885/ENSG00000123080	DLL4/E2F1/DLL1/ESR2/MAP2K1/MMP9/CDK4/RPS6KB2/JAG2/NOTCH1/CYP2D6/BCL2/BAX/RAF1/GRB2/CDKN2C	hsa:54567/hsa:1869/hsa:28514/hsa:2100/hsa:5604/hsa:4318/hsa:1019/hsa:6199/hsa:3714/hsa:4851/hsa:1565/hsa:596/hsa:581/hsa:5894/hsa:2885/hsa:1031	16
hsa05206	MicroRNAs in cancer	28/723	171/5832	0.0727018	0.854327	ENSG00000026025/ENSG00000185950/ENSG00000153094/ENSG00000146670/ENSG00000100292/ENSG00000136158/ENSG00000068028/ENSG00000101412/ENSG00000185338/ENSG00000075618/ENSG00000164045/ENSG00000137193/ENSG00000169032/ENSG00000100985/ENSG00000115266/ENSG00000096717/ENSG00000117632/ENSG00000166484/ENSG00000105173/ENSG00000148400/ENSG00000130816/ENSG00000171791/ENSG00000099942/ENSG00000132155/ENSG00000177885…	VIM/IRS2/BCL2L11/CDCA5/HMOX1/SPRY2/RASSF1/E2F1/SOCS1/FSCN1/CDC25A/PIM1/MAP2K1/MMP9/APC2/SIRT1/STMN1/MAPK7/CCNE1/NOTCH1/DNMT1/BCL2/CRKL/RAF1/GRB2/SOX4/BAK1/EZR	hsa:7431/hsa:8660/hsa:10018/hsa:113130/hsa:3162/hsa:10253/hsa:11186/hsa:1869/hsa:8651/hsa:6624/hsa:993/hsa:5292/hsa:5604/hsa:4318/hsa:10297/hsa:23411/hsa:3925/hsa:5598/hsa:898/hsa:4851/hsa:1786/hsa:596/hsa:1399/hsa:5894/hsa:2885/hsa:6659/hsa:578/hsa:7430	28
hsa05166	Human T-cell leukemia virus 1 infection	34/723	215/5832	0.077664	0.854327	ENSG00000162772/ENSG00000175592/ENSG00000163132/ENSG00000177283/ENSG00000115596/ENSG00000115350/ENSG00000132646/ENSG00000117394/ENSG00000101057/ENSG00000101412/ENSG00000089053/ENSG00000151729/ENSG00000157240/ENSG00000148229/ENSG00000099901/ENSG00000115266/ENSG00000005022/ENSG00000002745/ENSG00000135446/ENSG00000085741/ENSG00000164362/ENSG00000157557/ENSG00000115590/ENSG00000169100/ENSG00000101096…	ATF3/FOSL1/MSX1/FZD8/WNT6/POLE4/PCNA/SLC2A1/MYBL2/E2F1/ANAPC5/SLC25A4/FZD1/POLE3/RANBP1/APC2/SLC25A5/WNT16/CDK4/WNT11/TERT/ETS2/IL1R2/SLC25A6/NFATC2/ETS1/TGFB1/RAN/BAX/MAP3K3/WNT10B/ANAPC11/TCF3/CDKN2C	hsa:467/hsa:8061/hsa:4487/hsa:8325/hsa:7475/hsa:56655/hsa:5111/hsa:6513/hsa:4605/hsa:1869/hsa:51433/hsa:291/hsa:8321/hsa:54107/hsa:5902/hsa:10297/hsa:292/hsa:51384/hsa:1019/hsa:7481/hsa:7015/hsa:2114/hsa:7850/hsa:293/hsa:4773/hsa:2113/hsa:7040/hsa:5901/hsa:581/hsa:4215/hsa:7480/hsa:51529/hsa:6929/hsa:1031	34
hsa04930	Type II diabetes mellitus	8/723	37/5832	0.0793673	0.854327	ENSG00000182759/ENSG00000184557/ENSG00000185950/ENSG00000006283/ENSG00000159399/ENSG00000185338/ENSG00000120833/ENSG00000187486	MAFA/SOCS3/IRS2/CACNA1G/HK2/SOCS1/SOCS2/KCNJ11	hsa:389692/hsa:9021/hsa:8660/hsa:8913/hsa:3099/hsa:8651/hsa:8835/hsa:3767	8
hsa05130	Pathogenic Escherichia coli infection	10/723	50/5832	0.0832749	0.854327	ENSG00000137267/ENSG00000010810/ENSG00000137285/ENSG00000176014/ENSG00000188229/ENSG00000258947/ENSG00000104833/ENSG00000136950/ENSG00000241553/ENSG00000092820	TUBB2A/FYN/TUBB2B/TUBB6/TUBB4B/TUBB3/TUBB4A/ARPC5L/ARPC4/EZR	hsa:7280/hsa:2534/hsa:347733/hsa:84617/hsa:10383/hsa:10381/hsa:10382/hsa:81873/hsa:10093/hsa:7430	10
hsa03040	Spliceosome	21/723	125/5832	0.0886304	0.854327	ENSG00000173110/ENSG00000141543/ENSG00000126803/ENSG00000139675/ENSG00000171960/ENSG00000100138/ENSG00000085872/ENSG00000092199/ENSG00000179950/ENSG00000183684/ENSG00000106245/ENSG00000125835/ENSG00000169976/ENSG00000125743/ENSG00000136875/ENSG00000130520/ENSG00000084072/ENSG00000143977/ENSG00000162385/ENSG00000104897/ENSG00000134453	HSPA6/EIF4A3/HSPA2/HNRNPA1L2/PPIH/SNU13/CHERP/HNRNPC/PUF60/ALYREF/BUD31/SNRPB/SF3B5/SNRPD2/PRPF4/LSM4/PPIE/SNRPG/MAGOH/SF3A2/RBM17	hsa:3310/hsa:9775/hsa:3306/hsa:144983/hsa:10465/hsa:4809/hsa:10523/hsa:3183/hsa:22827/hsa:10189/hsa:8896/hsa:6628/hsa:83443/hsa:6633/hsa:9128/hsa:25804/hsa:10450/hsa:6637/hsa:4116/hsa:8175/hsa:84991	21
hsa04350	TGF-beta signaling pathway	14/723	77/5832	0.0889233	0.854327	ENSG00000115738/ENSG00000153162/ENSG00000095739/ENSG00000134363/ENSG00000104899/ENSG00000172201/ENSG00000164093/ENSG00000123612/ENSG00000125378/ENSG00000118707/ENSG00000175634/ENSG00000105329/ENSG00000114739/ENSG00000117318	ID2/BMP6/BAMBI/FST/AMH/ID4/PITX2/ACVR1C/BMP4/TGIF2/RPS6KB2/TGFB1/ACVR2B/ID3	hsa:3398/hsa:654/hsa:25805/hsa:10468/hsa:268/hsa:3400/hsa:5308/hsa:130399/hsa:652/hsa:60436/hsa:6199/hsa:7040/hsa:93/hsa:3399	14
hsa05211	Renal cell carcinoma	12/723	64/5832	0.0916816	0.854327	ENSG00000135766/ENSG00000129521/ENSG00000154803/ENSG00000117394/ENSG00000169032/ENSG00000134954/ENSG00000105329/ENSG00000154582/ENSG00000099942/ENSG00000132155/ENSG00000177885/ENSG00000143294	EGLN1/EGLN3/FLCN/SLC2A1/MAP2K1/ETS1/TGFB1/ELOC/CRKL/RAF1/GRB2/PRCC	hsa:54583/hsa:112399/hsa:201163/hsa:6513/hsa:5604/hsa:2113/hsa:7040/hsa:6921/hsa:1399/hsa:5894/hsa:2885/hsa:5546	12
hsa00532	Glycosaminoglycan biosynthesis - chondroitin sulfate / dermatan sulfate	5/723	20/5832	0.0920487	0.854327	ENSG00000147119/ENSG00000176022/ENSG00000027847/ENSG00000123989/ENSG00000131873	CHST7/B3GALT6/B4GALT7/CHPF/CHSY1	hsa:56548/hsa:126792/hsa:11285/hsa:79586/hsa:22856	5
hsa03410	Base excision repair	7/723	33/5832	0.105681	0.951129	ENSG00000168496/ENSG00000115350/ENSG00000132646/ENSG00000076248/ENSG00000148229/ENSG00000169188/ENSG00000114026	FEN1/POLE4/PCNA/UNG/POLE3/APEX2/OGG1	hsa:2237/hsa:56655/hsa:5111/hsa:7374/hsa:54107/hsa:27301/hsa:4968	7
hsa00983	Drug metabolism - other enzymes	10/723	54/5832	0.124529	0.999932	ENSG00000128951/ENSG00000178035/ENSG00000243678/ENSG00000239672/ENSG00000114491/ENSG00000183696/ENSG00000143179/ENSG00000005381/ENSG00000167900/ENSG00000130717	DUT/IMPDH2/NME2/NME1/UMPS/UPP1/UCK2/MPO/TK1/UCK1	hsa:1854/hsa:3615/hsa:4831/hsa:4830/hsa:7372/hsa:7378/hsa:7371/hsa:4353/hsa:7083/hsa:83549	10
hsa05216	Thyroid cancer	7/723	35/5832	0.134502	0.999932	ENSG00000130222/ENSG00000116717/ENSG00000125618/ENSG00000099860/ENSG00000169032/ENSG00000087088/ENSG00000030110	GADD45G/GADD45A/PAX8/GADD45B/MAP2K1/BAX/BAK1	hsa:10912/hsa:1647/hsa:7849/hsa:4616/hsa:5604/hsa:581/hsa:578	7
hsa00910	Nitrogen metabolism	3/723	11/5832	0.146805	0.999932	ENSG00000107159/ENSG00000104267/ENSG00000185015	CA9/CA2/CA13	hsa:768/hsa:760/hsa:377677	3
hsa04068	FoxO signaling pathway	19/723	120/5832	0.155047	0.999932	ENSG00000176171/ENSG00000127528/ENSG00000130222/ENSG00000170989/ENSG00000185950/ENSG00000116717/ENSG00000153094/ENSG00000129355/ENSG00000099860/ENSG00000169032/ENSG00000096717/ENSG00000123374/ENSG00000105329/ENSG00000173846/ENSG00000138764/ENSG00000113916/ENSG00000132155/ENSG00000177885/ENSG00000101049	BNIP3/KLF2/GADD45G/S1PR1/IRS2/GADD45A/BCL2L11/CDKN2D/GADD45B/MAP2K1/SIRT1/CDK2/TGFB1/PLK3/CCNG2/BCL6/RAF1/GRB2/SGK2	hsa:664/hsa:10365/hsa:10912/hsa:1901/hsa:8660/hsa:1647/hsa:10018/hsa:1032/hsa:4616/hsa:5604/hsa:23411/hsa:1017/hsa:7040/hsa:1263/hsa:901/hsa:604/hsa:5894/hsa:2885/hsa:10110	19
hsa04390	Hippo signaling pathway	22/723	142/5832	0.157309	0.999932	ENSG00000115738/ENSG00000153162/ENSG00000177283/ENSG00000140807/ENSG00000118523/ENSG00000104899/ENSG00000115596/ENSG00000068028/ENSG00000157240/ENSG00000197905/ENSG00000115266/ENSG00000078900/ENSG00000002745/ENSG00000125378/ENSG00000085741/ENSG00000128245/ENSG00000105329/ENSG00000143514/ENSG00000103126/ENSG00000150457/ENSG00000168646/ENSG00000169884	ID2/BMP6/FZD8/NKD1/CTGF/AMH/WNT6/RASSF1/FZD1/TEAD4/APC2/TP73/WNT16/BMP4/WNT11/YWHAH/TGFB1/TP53BP2/AXIN1/LATS2/AXIN2/WNT10B	hsa:3398/hsa:654/hsa:8325/hsa:85407/hsa:1490/hsa:268/hsa:7475/hsa:11186/hsa:8321/hsa:7004/hsa:10297/hsa:7161/hsa:51384/hsa:652/hsa:7481/hsa:7533/hsa:7040/hsa:7159/hsa:8312/hsa:26524/hsa:8313/hsa:7480	22
hsa00260	Glycine, serine and threonine metabolism	7/723	37/5832	0.166753	0.999932	ENSG00000131480/ENSG00000116761/ENSG00000131471/ENSG00000171314/ENSG00000023330/ENSG00000167720/ENSG00000182199	AOC2/CTH/AOC3/PGAM1/ALAS1/SRR/SHMT2	hsa:314/hsa:1491/hsa:8639/hsa:5223/hsa:211/hsa:63826/hsa:6472	7
hsa04215	Apoptosis - multiple species	6/723	31/5832	0.178302	0.999932	ENSG00000064300/ENSG00000153094/ENSG00000115317/ENSG00000171791/ENSG00000087088/ENSG00000030110	NGFR/BCL2L11/HTRA2/BCL2/BAX/BAK1	hsa:4804/hsa:10018/hsa:27429/hsa:596/hsa:581/hsa:578	6
hsa00330	Arginine and proline metabolism	8/723	45/5832	0.187193	0.999932	ENSG00000166165/ENSG00000122884/ENSG00000116649/ENSG00000115758/ENSG00000081181/ENSG00000100033/ENSG00000142920/ENSG00000143811	CKB/P4HA1/SRM/ODC1/ARG2/PRODH/AZIN2/PYCR2	hsa:1152/hsa:5033/hsa:6723/hsa:4953/hsa:384/hsa:5625/hsa:113451/hsa:29920	8
hsa05212	Pancreatic cancer	12/723	73/5832	0.187448	0.999932	ENSG00000130222/ENSG00000116717/ENSG00000101412/ENSG00000099860/ENSG00000169032/ENSG00000135446/ENSG00000175634/ENSG00000006451/ENSG00000105329/ENSG00000087088/ENSG00000132155/ENSG00000030110	GADD45G/GADD45A/E2F1/GADD45B/MAP2K1/CDK4/RPS6KB2/RALA/TGFB1/BAX/RAF1/BAK1	hsa:10912/hsa:1647/hsa:1869/hsa:4616/hsa:5604/hsa:1019/hsa:6199/hsa:5898/hsa:7040/hsa:581/hsa:5894/hsa:578	12
hsa04010	MAPK signaling pathway	37/723	259/5832	0.196677	0.999932	ENSG00000173110/ENSG00000064300/ENSG00000123358/ENSG00000128591/ENSG00000130222/ENSG00000119630/ENSG00000116717/ENSG00000156427/ENSG00000164086/ENSG00000121653/ENSG00000006283/ENSG00000143507/ENSG00000126803/ENSG00000099860/ENSG00000169032/ENSG00000076984/ENSG00000175197/ENSG00000130522/ENSG00000138166/ENSG00000117632/ENSG00000127191/ENSG00000166484/ENSG00000176697/ENSG00000167535/ENSG00000160867…	HSPA6/NGFR/NR4A1/FLNC/GADD45G/PGF/GADD45A/FGF18/DUSP7/MAPK8IP1/CACNA1G/DUSP10/HSPA2/GADD45B/MAP2K1/MAP2K7/DDIT3/JUND/DUSP5/STMN1/TRAF2/MAPK7/BDNF/CACNB3/FGFR4/TGFB1/MAPKAPK3/MAP3K11/MKNK2/FGFR1/FGF8/CRKL/MAP3K3/RAF1/GRB2/CACNB1/EFNA4	hsa:3310/hsa:4804/hsa:3164/hsa:2318/hsa:10912/hsa:5228/hsa:1647/hsa:8817/hsa:1849/hsa:9479/hsa:8913/hsa:11221/hsa:3306/hsa:4616/hsa:5604/hsa:5609/hsa:1649/hsa:3727/hsa:1847/hsa:3925/hsa:7186/hsa:5598/hsa:627/hsa:784/hsa:2264/hsa:7040/hsa:7867/hsa:4296/hsa:2872/hsa:2260/hsa:2253/hsa:1399/hsa:4215/hsa:5894/hsa:2885/hsa:782/hsa:1945	37
hsa05220	Chronic myeloid leukemia	12/723	74/5832	0.200271	0.999932	ENSG00000130222/ENSG00000116717/ENSG00000101412/ENSG00000099860/ENSG00000169032/ENSG00000135446/ENSG00000105329/ENSG00000087088/ENSG00000099942/ENSG00000132155/ENSG00000177885/ENSG00000030110	GADD45G/GADD45A/E2F1/GADD45B/MAP2K1/CDK4/TGFB1/BAX/CRKL/RAF1/GRB2/BAK1	hsa:10912/hsa:1647/hsa:1869/hsa:4616/hsa:5604/hsa:1019/hsa:7040/hsa:581/hsa:1399/hsa:5894/hsa:2885/hsa:578	12
hsa05214	Glioma	11/723	67/5832	0.202063	0.999932	ENSG00000130222/ENSG00000116717/ENSG00000101412/ENSG00000099860/ENSG00000169032/ENSG00000135446/ENSG00000160014/ENSG00000087088/ENSG00000132155/ENSG00000177885/ENSG00000030110	GADD45G/GADD45A/E2F1/GADD45B/MAP2K1/CDK4/CALM3/BAX/RAF1/GRB2/BAK1	hsa:10912/hsa:1647/hsa:1869/hsa:4616/hsa:5604/hsa:1019/hsa:808/hsa:581/hsa:5894/hsa:2885/hsa:578	11
hsa04928	Parathyroid hormone synthesis, secretion and action	14/723	91/5832	0.232449	0.999932	ENSG00000153234/ENSG00000204103/ENSG00000146592/ENSG00000087494/ENSG00000169032/ENSG00000198598/ENSG00000130522/ENSG00000114353/ENSG00000196531/ENSG00000077782/ENSG00000171791/ENSG00000132155/ENSG00000109062/ENSG00000111012	NR4A2/MAFB/CREB5/PTHLH/MAP2K1/MMP17/JUND/GNAI2/NACA/FGFR1/BCL2/RAF1/SLC9A3R1/CYP27B1	hsa:4929/hsa:9935/hsa:9586/hsa:5744/hsa:5604/hsa:4326/hsa:3727/hsa:2771/hsa:4666/hsa:2260/hsa:596/hsa:5894/hsa:9368/hsa:1594	14
hsa04217	Necroptosis	20/723	136/5832	0.238412	0.999932	ENSG00000068976/ENSG00000151729/ENSG00000188486/ENSG00000005022/ENSG00000087086/ENSG00000179526/ENSG00000249884/ENSG00000164032/ENSG00000162711/ENSG00000127191/ENSG00000169100/ENSG00000127666/ENSG00000100994/ENSG00000118503/ENSG00000196262/ENSG00000181218/ENSG00000171791/ENSG00000247077/ENSG00000087088/ENSG00000184260	PYGM/SLC25A4/H2AFX/SLC25A5/FTL/SHARPIN/RNF103-CHMP3/H2AFZ/NLRP3/TRAF2/SLC25A6/TICAM1/PYGB/TNFAIP3/PPIA/HIST3H2A/BCL2/PGAM5/BAX/HIST2H2AC	hsa:5837/hsa:291/hsa:3014/hsa:292/hsa:2512/hsa:81858/hsa:100526767/hsa:3015/hsa:114548/hsa:7186/hsa:293/hsa:148022/hsa:5834/hsa:7128/hsa:5478/hsa:92815/hsa:596/hsa:192111/hsa:581/hsa:8338	20
hsa00500	Starch and sucrose metabolism	4/723	21/5832	0.258248	0.999932	ENSG00000068976/ENSG00000159399/ENSG00000100994/ENSG00000197594	PYGM/HK2/PYGB/ENPP1	hsa:5837/hsa:3099/hsa:5834/hsa:5167	4
hsa04975	Fat digestion and absorption	4/723	21/5832	0.258248	0.999932	ENSG00000165029/ENSG00000185000/ENSG00000169692/ENSG00000015520	ABCA1/DGAT1/AGPAT2/NPC1L1	hsa:19/hsa:8694/hsa:10555/hsa:29881	4
hsa05230	Central carbon metabolism in cancer	9/723	57/5832	0.270282	0.999932	ENSG00000171314/ENSG00000159399/ENSG00000117394/ENSG00000152256/ENSG00000169032/ENSG00000134333/ENSG00000130489/ENSG00000077782/ENSG00000132155	PGAM1/HK2/SLC2A1/PDK1/MAP2K1/LDHA/SCO2/FGFR1/RAF1	hsa:5223/hsa:3099/hsa:6513/hsa:5163/hsa:5604/hsa:3939/hsa:9997/hsa:2260/hsa:5894	9
hsa05222	Small cell lung cancer	13/723	87/5832	0.2779	0.999932	ENSG00000130222/ENSG00000116717/ENSG00000101412/ENSG00000099860/ENSG00000135446/ENSG00000127191/ENSG00000123374/ENSG00000058085/ENSG00000105173/ENSG00000171791/ENSG00000087088/ENSG00000196878/ENSG00000030110	GADD45G/GADD45A/E2F1/GADD45B/CDK4/TRAF2/CDK2/LAMC2/CCNE1/BCL2/BAX/LAMB3/BAK1	hsa:10912/hsa:1647/hsa:1869/hsa:4616/hsa:1019/hsa:7186/hsa:1017/hsa:3918/hsa:898/hsa:596/hsa:581/hsa:3914/hsa:578	13
hsa00520	Amino sugar and nucleotide sugar metabolism	7/723	43/5832	0.279817	0.999932	ENSG00000159399/ENSG00000095380/ENSG00000197355/ENSG00000117143/ENSG00000109814/ENSG00000173540/ENSG00000178802	HK2/NANS/UAP1L1/UAP1/UGDH/GMPPB/MPI	hsa:3099/hsa:54187/hsa:91373/hsa:6675/hsa:7358/hsa:29925/hsa:4351	7
hsa05169	Epstein-Barr virus infection	22/723	156/5832	0.290189	0.999932	ENSG00000026025/ENSG00000130222/ENSG00000116717/ENSG00000153094/ENSG00000020633/ENSG00000164105/ENSG00000101412/ENSG00000146232/ENSG00000099860/ENSG00000168032/ENSG00000076984/ENSG00000135446/ENSG00000127191/ENSG00000123374/ENSG00000118503/ENSG00000105173/ENSG00000185507/ENSG00000171791/ENSG00000087088/ENSG00000104825/ENSG00000130706/ENSG00000030110	VIM/GADD45G/GADD45A/BCL2L11/RUNX3/SAP30/E2F1/NFKBIE/GADD45B/ENTPD3/MAP2K7/CDK4/TRAF2/CDK2/TNFAIP3/CCNE1/IRF7/BCL2/BAX/NFKBIB/ADRM1/BAK1	hsa:7431/hsa:10912/hsa:1647/hsa:10018/hsa:864/hsa:8819/hsa:1869/hsa:4794/hsa:4616/hsa:956/hsa:5609/hsa:1019/hsa:7186/hsa:1017/hsa:7128/hsa:898/hsa:3665/hsa:596/hsa:581/hsa:4793/hsa:11047/hsa:578	22
hsa00270	Cysteine and methionine metabolism	7/723	44/5832	0.300362	0.999932	ENSG00000128311/ENSG00000116761/ENSG00000116649/ENSG00000134333/ENSG00000130816/ENSG00000146701/ENSG00000111716	TST/CTH/SRM/LDHA/DNMT1/MDH2/LDHB	hsa:7263/hsa:1491/hsa:6723/hsa:3939/hsa:1786/hsa:4191/hsa:3945	7
hsa04210	Apoptosis	18/723	127/5832	0.307508	0.999932	ENSG00000130222/ENSG00000116717/ENSG00000153094/ENSG00000167136/ENSG00000115317/ENSG00000099860/ENSG00000169032/ENSG00000175197/ENSG00000127191/ENSG00000136943/ENSG00000120471/ENSG00000172071/ENSG00000171791/ENSG00000087088/ENSG00000132155/ENSG00000135047/ENSG00000143387/ENSG00000030110	GADD45G/GADD45A/BCL2L11/ENDOG/HTRA2/GADD45B/MAP2K1/DDIT3/TRAF2/CTSV/TP53AIP1/EIF2AK3/BCL2/BAX/RAF1/CTSL/CTSK/BAK1	hsa:10912/hsa:1647/hsa:10018/hsa:2021/hsa:27429/hsa:4616/hsa:5604/hsa:1649/hsa:7186/hsa:1515/hsa:63970/hsa:9451/hsa:596/hsa:581/hsa:5894/hsa:1514/hsa:1513/hsa:578	18
hsa05034	Alcoholism	22/723	158/5832	0.311874	0.999932	ENSG00000146592/ENSG00000112759/ENSG00000169032/ENSG00000188486/ENSG00000174021/ENSG00000164032/ENSG00000105464/ENSG00000114353/ENSG00000197903/ENSG00000176697/ENSG00000160014/ENSG00000172354/ENSG00000181218/ENSG00000278828/ENSG00000132155/ENSG00000177885/ENSG00000168243/ENSG00000158373/ENSG00000197153/ENSG00000108840/ENSG00000233822/ENSG00000184260	CREB5/SLC29A1/MAP2K1/H2AFX/GNG5/H2AFZ/GRIN2D/GNAI2/HIST1H2BK/BDNF/CALM3/GNB2/HIST3H2A/HIST1H3H/RAF1/GRB2/GNG4/HIST1H2BD/HIST1H3J/HDAC5/HIST1H2BN/HIST2H2AC	hsa:9586/hsa:2030/hsa:5604/hsa:3014/hsa:2787/hsa:3015/hsa:2906/hsa:2771/hsa:85236/hsa:627/hsa:808/hsa:2783/hsa:92815/hsa:8357/hsa:5894/hsa:2885/hsa:2786/hsa:3017/hsa:8356/hsa:10014/hsa:8341/hsa:8338	22
hsa00670	One carbon pool by folate	3/723	16/5832	0.318109	0.999932	ENSG00000176890/ENSG00000136371/ENSG00000182199	TYMS/MTHFS/SHMT2	hsa:7298/hsa:10588/hsa:6472	3
hsa04540	Gap junction	11/723	75/5832	0.323119	0.999932	ENSG00000137267/ENSG00000137285/ENSG00000176014/ENSG00000188229/ENSG00000258947/ENSG00000169032/ENSG00000104833/ENSG00000114353/ENSG00000166484/ENSG00000132155/ENSG00000177885	TUBB2A/TUBB2B/TUBB6/TUBB4B/TUBB3/MAP2K1/TUBB4A/GNAI2/MAPK7/RAF1/GRB2	hsa:7280/hsa:347733/hsa:84617/hsa:10383/hsa:10381/hsa:5604/hsa:10382/hsa:2771/hsa:5598/hsa:5894/hsa:2885	11
hsa04218	Cellular senescence	20/723	144/5832	0.327485	0.999932	ENSG00000130222/ENSG00000116717/ENSG00000101057/ENSG00000101412/ENSG00000151729/ENSG00000164045/ENSG00000099860/ENSG00000169032/ENSG00000096717/ENSG00000005022/ENSG00000135446/ENSG00000146674/ENSG00000123374/ENSG00000169100/ENSG00000101096/ENSG00000134954/ENSG00000105329/ENSG00000160014/ENSG00000105173/ENSG00000132155	GADD45G/GADD45A/MYBL2/E2F1/SLC25A4/CDC25A/GADD45B/MAP2K1/SIRT1/SLC25A5/CDK4/IGFBP3/CDK2/SLC25A6/NFATC2/ETS1/TGFB1/CALM3/CCNE1/RAF1	hsa:10912/hsa:1647/hsa:4605/hsa:1869/hsa:291/hsa:993/hsa:4616/hsa:5604/hsa:23411/hsa:292/hsa:1019/hsa:3486/hsa:1017/hsa:293/hsa:4773/hsa:2113/hsa:7040/hsa:808/hsa:898/hsa:5894	20
hsa05215	Prostate cancer	13/723	91/5832	0.335993	0.999932	ENSG00000146592/ENSG00000244405/ENSG00000101412/ENSG00000149968/ENSG00000169032/ENSG00000100985/ENSG00000115590/ENSG00000123374/ENSG00000105173/ENSG00000077782/ENSG00000171791/ENSG00000132155/ENSG00000177885	CREB5/ETV5/E2F1/MMP3/MAP2K1/MMP9/IL1R2/CDK2/CCNE1/FGFR1/BCL2/RAF1/GRB2	hsa:9586/hsa:2119/hsa:1869/hsa:4314/hsa:5604/hsa:4318/hsa:7850/hsa:1017/hsa:898/hsa:2260/hsa:596/hsa:5894/hsa:2885	13
hsa05020	Prion diseases	4/723	24/5832	0.346454	0.999932	ENSG00000010810/ENSG00000169032/ENSG00000148400/ENSG00000087088	FYN/MAP2K1/NOTCH1/BAX	hsa:2534/hsa:5604/hsa:4851/hsa:581	4
hsa04722	Neurotrophin signaling pathway	16/723	115/5832	0.350055	0.999932	ENSG00000064300/ENSG00000146232/ENSG00000169032/ENSG00000078900/ENSG00000076984/ENSG00000166484/ENSG00000176697/ENSG00000160014/ENSG00000171791/ENSG00000087088/ENSG00000099942/ENSG00000198909/ENSG00000132155/ENSG00000104825/ENSG00000177885/ENSG00000141522	NGFR/NFKBIE/MAP2K1/TP73/MAP2K7/MAPK7/BDNF/CALM3/BCL2/BAX/CRKL/MAP3K3/RAF1/NFKBIB/GRB2/ARHGDIA	hsa:4804/hsa:4794/hsa:5604/hsa:7161/hsa:5609/hsa:5598/hsa:627/hsa:808/hsa:596/hsa:581/hsa:1399/hsa:4215/hsa:5894/hsa:4793/hsa:2885/hsa:396	16
hsa04910	Insulin signaling pathway	17/723	123/5832	0.35379	0.999932	ENSG00000184557/ENSG00000185950/ENSG00000068976/ENSG00000119938/ENSG00000159399/ENSG00000137154/ENSG00000185338/ENSG00000169032/ENSG00000175634/ENSG00000120833/ENSG00000100994/ENSG00000160014/ENSG00000099875/ENSG00000099942/ENSG00000132155/ENSG00000177885/ENSG00000132376	SOCS3/IRS2/PYGM/PPP1R3C/HK2/RPS6/SOCS1/MAP2K1/RPS6KB2/SOCS2/PYGB/CALM3/MKNK2/CRKL/RAF1/GRB2/INPP5K	hsa:9021/hsa:8660/hsa:5837/hsa:5507/hsa:3099/hsa:6194/hsa:8651/hsa:5604/hsa:6199/hsa:8835/hsa:5834/hsa:808/hsa:2872/hsa:1399/hsa:5894/hsa:2885/hsa:51763	17
hsa00040	Pentose and glucuronate interconversions	3/723	17/5832	0.354	0.999932	ENSG00000104808/ENSG00000109814/ENSG00000169738	DHDH/UGDH/DCXR	hsa:27294/hsa:7358/hsa:51181	3
hsa04915	Estrogen signaling pathway	15/723	108/5832	0.359787	0.999932	ENSG00000173110/ENSG00000186847/ENSG00000146592/ENSG00000126803/ENSG00000004478/ENSG00000140009/ENSG00000169032/ENSG00000100985/ENSG00000128422/ENSG00000114353/ENSG00000160014/ENSG00000136928/ENSG00000171791/ENSG00000132155/ENSG00000177885	HSPA6/KRT14/CREB5/HSPA2/FKBP4/ESR2/MAP2K1/MMP9/KRT17/GNAI2/CALM3/GABBR2/BCL2/RAF1/GRB2	hsa:3310/hsa:3861/hsa:9586/hsa:3306/hsa:2288/hsa:2100/hsa:5604/hsa:4318/hsa:3872/hsa:2771/hsa:808/hsa:9568/hsa:596/hsa:5894/hsa:2885	15
hsa03013	RNA transport	21/723	155/5832	0.36561	0.999932	ENSG00000162231/ENSG00000141543/ENSG00000142252/ENSG00000265185/ENSG00000205937/ENSG00000179409/ENSG00000150459/ENSG00000100353/ENSG00000172336/ENSG00000183684/ENSG00000272391/ENSG00000188612/ENSG00000132341/ENSG00000164967/ENSG00000106263/ENSG00000175390/ENSG00000173812/ENSG00000005007/ENSG00000162385/ENSG00000101146/ENSG00000264940	NXF1/EIF4A3/GEMIN7/SNORD3B-1/RNPS1/GEMIN4/SAP18/EIF3D/POP7/ALYREF/POM121C/SUMO2/RAN/RPP25L/EIF3B/EIF3F/EIF1/UPF1/MAGOH/RAE1/SNORD3C	hsa:10482/hsa:9775/hsa:79760/hsa:26851/hsa:10921/hsa:50628/hsa:10284/hsa:8664/hsa:10248/hsa:10189/hsa:100101267/hsa:6613/hsa:5901/hsa:138716/hsa:8662/hsa:8665/hsa:10209/hsa:5976/hsa:4116/hsa:8480/hsa:780853	21
hsa05219	Bladder cancer	6/723	40/5832	0.375959	0.999932	ENSG00000068028/ENSG00000101412/ENSG00000169032/ENSG00000100985/ENSG00000135446/ENSG00000132155	RASSF1/E2F1/MAP2K1/MMP9/CDK4/RAF1	hsa:11186/hsa:1869/hsa:5604/hsa:4318/hsa:1019/hsa:5894	6
hsa01521	EGFR tyrosine kinase inhibitor resistance	10/723	71/5832	0.384261	0.999932	ENSG00000153094/ENSG00000137154/ENSG00000169032/ENSG00000167601/ENSG00000175634/ENSG00000183087/ENSG00000171791/ENSG00000087088/ENSG00000132155/ENSG00000177885	BCL2L11/RPS6/MAP2K1/AXL/RPS6KB2/GAS6/BCL2/BAX/RAF1/GRB2	hsa:10018/hsa:6194/hsa:5604/hsa:558/hsa:6199/hsa:2621/hsa:596/hsa:581/hsa:5894/hsa:2885	10
hsa03018	RNA degradation	10/723	71/5832	0.384261	0.999932	ENSG00000111674/ENSG00000133639/ENSG00000183864/ENSG00000178896/ENSG00000112941/ENSG00000223496/ENSG00000077348/ENSG00000130713/ENSG00000074800/ENSG00000130520	ENO2/BTG1/TOB2/EXOSC4/TENT4A/EXOSC6/EXOSC5/EXOSC2/ENO1/LSM4	hsa:2026/hsa:694/hsa:10766/hsa:54512/hsa:11044/hsa:118460/hsa:56915/hsa:23404/hsa:2023/hsa:25804	10
hsa05161	Hepatitis B	17/723	126/5832	0.393131	0.999932	ENSG00000146592/ENSG00000179388/ENSG00000132646/ENSG00000101412/ENSG00000169032/ENSG00000100985/ENSG00000135446/ENSG00000123374/ENSG00000127666/ENSG00000101096/ENSG00000105329/ENSG00000105173/ENSG00000185507/ENSG00000171791/ENSG00000087088/ENSG00000132155/ENSG00000177885	CREB5/EGR3/PCNA/E2F1/MAP2K1/MMP9/CDK4/CDK2/TICAM1/NFATC2/TGFB1/CCNE1/IRF7/BCL2/BAX/RAF1/GRB2	hsa:9586/hsa:1960/hsa:5111/hsa:1869/hsa:5604/hsa:4318/hsa:1019/hsa:1017/hsa:148022/hsa:4773/hsa:7040/hsa:898/hsa:3665/hsa:596/hsa:581/hsa:5894/hsa:2885	17
hsa00980	Metabolism of xenobiotics by cytochrome P450	6/723	41/5832	0.399282	0.999932	ENSG00000104808/ENSG00000159231/ENSG00000053371/ENSG00000143819/ENSG00000159228/ENSG00000100197	DHDH/CBR3/AKR7A2/EPHX1/CBR1/CYP2D6	hsa:27294/hsa:874/hsa:8574/hsa:2052/hsa:873/hsa:1565	6
hsa05030	Cocaine addiction	6/723	41/5832	0.399282	0.999932	ENSG00000146592/ENSG00000176749/ENSG00000105464/ENSG00000114353/ENSG00000176697/ENSG00000160360	CREB5/CDK5R1/GRIN2D/GNAI2/BDNF/GPSM1	hsa:9586/hsa:8851/hsa:2906/hsa:2771/hsa:627/hsa:26086	6
hsa01200	Carbon metabolism	14/723	103/5832	0.399309	0.999932	ENSG00000111674/ENSG00000111669/ENSG00000102144/ENSG00000171314/ENSG00000159399/ENSG00000109107/ENSG00000111640/ENSG00000074800/ENSG00000153574/ENSG00000182199/ENSG00000146701/ENSG00000119689/ENSG00000073578/ENSG00000285043	ENO2/TPI1/PGK1/PGAM1/HK2/ALDOC/GAPDH/ENO1/RPIA/SHMT2/MDH2/DLST/SDHA/AC093512.2	hsa:2026/hsa:7167/hsa:5230/hsa:5223/hsa:3099/hsa:230/hsa:2597/hsa:2023/hsa:22934/hsa:6472/hsa:4191/hsa:1743/hsa:6389/hsa:226	14
hsa00130	Ubiquinone and other terpenoid-quinone biosynthesis	2/723	11/5832	0.403907	0.999932	ENSG00000167397/ENSG00000132423	VKORC1/COQ3	hsa:79001/hsa:51805	2
hsa05162	Measles	13/723	97/5832	0.426844	0.999932	ENSG00000173110/ENSG00000010810/ENSG00000126803/ENSG00000078900/ENSG00000204628/ENSG00000135446/ENSG00000123374/ENSG00000115325/ENSG00000118503/ENSG00000172071/ENSG00000105173/ENSG00000185507/ENSG00000104825	HSPA6/FYN/HSPA2/TP73/RACK1/CDK4/CDK2/DOK1/TNFAIP3/EIF2AK3/CCNE1/IRF7/NFKBIB	hsa:3310/hsa:2534/hsa:3306/hsa:7161/hsa:10399/hsa:1019/hsa:1017/hsa:1796/hsa:7128/hsa:9451/hsa:898/hsa:3665/hsa:4793	13
hsa04917	Prolactin signaling pathway	8/723	58/5832	0.431397	0.999932	ENSG00000184557/ENSG00000114737/ENSG00000185338/ENSG00000140009/ENSG00000169032/ENSG00000120833/ENSG00000132155/ENSG00000177885	SOCS3/CISH/SOCS1/ESR2/MAP2K1/SOCS2/RAF1/GRB2	hsa:9021/hsa:1154/hsa:8651/hsa:2100/hsa:5604/hsa:8835/hsa:5894/hsa:2885	8
hsa04150	mTOR signaling pathway	18/723	137/5832	0.43402	0.999932	ENSG00000177283/ENSG00000130766/ENSG00000115596/ENSG00000154803/ENSG00000137154/ENSG00000157240/ENSG00000167965/ENSG00000169032/ENSG00000002745/ENSG00000085741/ENSG00000175634/ENSG00000127580/ENSG00000132155/ENSG00000177885/ENSG00000114388/ENSG00000169884/ENSG00000116586/ENSG00000128524	FZD8/SESN2/WNT6/FLCN/RPS6/FZD1/MLST8/MAP2K1/WNT16/WNT11/RPS6KB2/WDR24/RAF1/GRB2/NPRL2/WNT10B/LAMTOR2/ATP6V1F	hsa:8325/hsa:83667/hsa:7475/hsa:201163/hsa:6194/hsa:8321/hsa:64223/hsa:5604/hsa:51384/hsa:7481/hsa:6199/hsa:84219/hsa:5894/hsa:2885/hsa:10641/hsa:7480/hsa:28956/hsa:9296	18
hsa04658	Th1 and Th2 cell differentiation	9/723	66/5832	0.434438	0.999932	ENSG00000128917/ENSG00000020633/ENSG00000198719/ENSG00000146232/ENSG00000178573/ENSG00000101096/ENSG00000184916/ENSG00000148400/ENSG00000104825	DLL4/RUNX3/DLL1/NFKBIE/MAF/NFATC2/JAG2/NOTCH1/NFKBIB	hsa:54567/hsa:864/hsa:28514/hsa:4794/hsa:4094/hsa:4773/hsa:3714/hsa:4851/hsa:4793	9
hsa04392	Hippo signaling pathway - multiple species	4/723	27/5832	0.435118	0.999932	ENSG00000068028/ENSG00000197905/ENSG00000150457/ENSG00000196159	RASSF1/TEAD4/LATS2/FAT4	hsa:11186/hsa:7004/hsa:26524/hsa:79633	4
hsa05221	Acute myeloid leukemia	8/723	59/5832	0.451136	0.999932	ENSG00000137193/ENSG00000169032/ENSG00000175634/ENSG00000005381/ENSG00000112033/ENSG00000132155/ENSG00000177885/ENSG00000169896	PIM1/MAP2K1/RPS6KB2/MPO/PPARD/RAF1/GRB2/ITGAM	hsa:5292/hsa:5604/hsa:6199/hsa:4353/hsa:5467/hsa:5894/hsa:2885/hsa:3684	8
hsa05145	Toxoplasmosis	11/723	85/5832	0.48866	0.999932	ENSG00000173110/ENSG00000108179/ENSG00000126803/ENSG00000110324/ENSG00000185338/ENSG00000114353/ENSG00000058085/ENSG00000105329/ENSG00000171791/ENSG00000104825/ENSG00000196878	HSPA6/PPIF/HSPA2/IL10RA/SOCS1/GNAI2/LAMC2/TGFB1/BCL2/NFKBIB/LAMB3	hsa:3310/hsa:10105/hsa:3306/hsa:3587/hsa:8651/hsa:2771/hsa:3918/hsa:7040/hsa:596/hsa:4793/hsa:3914	11
hsa03460	Fanconi anemia pathway	7/723	53/5832	0.490773	0.999932	ENSG00000221829/ENSG00000131944/ENSG00000177302/ENSG00000117748/ENSG00000164053/ENSG00000170734/ENSG00000130997	FANCG/FAAP24/TOP3A/RPA2/ATRIP/POLH/POLN	hsa:2189/hsa:91442/hsa:7156/hsa:6118/hsa:84126/hsa:5429/hsa:353497	7
hsa00534	Glycosaminoglycan biosynthesis - heparan sulfate / heparin	3/723	21/5832	0.492658	0.999932	ENSG00000176022/ENSG00000027847/ENSG00000136720	B3GALT6/B4GALT7/HS6ST1	hsa:126792/hsa:11285/hsa:9394	3
hsa00230	Purine metabolism	19/723	150/5832	0.497582	0.999932	ENSG00000198805/ENSG00000178035/ENSG00000115350/ENSG00000181222/ENSG00000148229/ENSG00000163882/ENSG00000168032/ENSG00000171453/ENSG00000170222/ENSG00000243678/ENSG00000239672/ENSG00000205309/ENSG00000198931/ENSG00000159899/ENSG00000185527/ENSG00000151360/ENSG00000143774/ENSG00000161980/ENSG00000197594	PNP/IMPDH2/POLE4/POLR2A/POLE3/POLR2H/ENTPD3/POLR1C/ADPRM/NME2/NME1/NT5M/APRT/NPR2/PDE6G/ALLC/GUK1/POLR3K/ENPP1	hsa:4860/hsa:3615/hsa:56655/hsa:5430/hsa:54107/hsa:5437/hsa:956/hsa:9533/hsa:56985/hsa:4831/hsa:4830/hsa:56953/hsa:353/hsa:4882/hsa:5148/hsa:55821/hsa:2987/hsa:51728/hsa:5167	19
hsa04020	Calcium signaling pathway	18/723	143/5832	0.51105	0.999932	ENSG00000175344/ENSG00000006283/ENSG00000108179/ENSG00000176170/ENSG00000151729/ENSG00000160951/ENSG00000198626/ENSG00000005022/ENSG00000137825/ENSG00000050628/ENSG00000105464/ENSG00000196296/ENSG00000169100/ENSG00000086544/ENSG00000276045/ENSG00000160014/ENSG00000101188/ENSG00000115556	CHRNA7/CACNA1G/PPIF/SPHK1/SLC25A4/PTGER1/RYR2/SLC25A5/ITPKA/PTGER3/GRIN2D/ATP2A1/SLC25A6/ITPKC/ORAI1/CALM3/NTSR1/PLCD4	hsa:1139/hsa:8913/hsa:10105/hsa:8877/hsa:291/hsa:5731/hsa:6262/hsa:292/hsa:3706/hsa:5733/hsa:2906/hsa:487/hsa:293/hsa:80271/hsa:84876/hsa:808/hsa:4923/hsa:84812	18
hsa03020	RNA polymerase	4/723	30/5832	0.520095	0.999932	ENSG00000181222/ENSG00000163882/ENSG00000171453/ENSG00000161980	POLR2A/POLR2H/POLR1C/POLR3K	hsa:5430/hsa:5437/hsa:9533/hsa:51728	4
hsa04916	Melanogenesis	11/723	87/5832	0.521263	0.999932	ENSG00000177283/ENSG00000115596/ENSG00000157240/ENSG00000169032/ENSG00000002745/ENSG00000085741/ENSG00000114353/ENSG00000101440/ENSG00000160014/ENSG00000132155/ENSG00000169884	FZD8/WNT6/FZD1/MAP2K1/WNT16/WNT11/GNAI2/ASIP/CALM3/RAF1/WNT10B	hsa:8325/hsa:7475/hsa:8321/hsa:5604/hsa:51384/hsa:7481/hsa:2771/hsa:434/hsa:808/hsa:5894/hsa:7480	11
hsa03430	Mismatch repair	3/723	22/5832	0.525084	0.999932	ENSG00000132646/ENSG00000117748/ENSG00000049541	PCNA/RPA2/RFC2	hsa:5111/hsa:6118/hsa:5982	3
hsa04727	GABAergic synapse	8/723	63/5832	0.528504	0.999932	ENSG00000173805/ENSG00000174021/ENSG00000114353/ENSG00000136928/ENSG00000172354/ENSG00000115896/ENSG00000168243/ENSG00000010379	HAP1/GNG5/GNAI2/GABBR2/GNB2/PLCL1/GNG4/SLC6A13	hsa:9001/hsa:2787/hsa:2771/hsa:9568/hsa:2783/hsa:5334/hsa:2786/hsa:6540	8
hsa00360	Phenylalanine metabolism	2/723	14/5832	0.532884	0.999932	ENSG00000131480/ENSG00000131471	AOC2/AOC3	hsa:314/hsa:8639	2
hsa00533	Glycosaminoglycan biosynthesis - keratan sulfate	2/723	14/5832	0.532884	0.999932	ENSG00000175040/ENSG00000121578	CHST2/B4GALT4	hsa:9435/hsa:8702	2
hsa04310	Wnt signaling pathway	16/723	129/5832	0.540106	0.999932	ENSG00000175592/ENSG00000095739/ENSG00000177283/ENSG00000140807/ENSG00000115596/ENSG00000157240/ENSG00000115266/ENSG00000102312/ENSG00000002745/ENSG00000085741/ENSG00000181274/ENSG00000101096/ENSG00000103126/ENSG00000112033/ENSG00000168646/ENSG00000169884	FOSL1/BAMBI/FZD8/NKD1/WNT6/FZD1/APC2/PORCN/WNT16/WNT11/FRAT2/NFATC2/AXIN1/PPARD/AXIN2/WNT10B	hsa:8061/hsa:25805/hsa:8325/hsa:85407/hsa:7475/hsa:8321/hsa:10297/hsa:64840/hsa:51384/hsa:7481/hsa:23401/hsa:4773/hsa:8312/hsa:5467/hsa:8313/hsa:7480	16
hsa04666	Fc gamma R-mediated phagocytosis	10/723	80/5832	0.540192	0.999932	ENSG00000176170/ENSG00000175130/ENSG00000169032/ENSG00000112290/ENSG00000175634/ENSG00000136950/ENSG00000099942/ENSG00000132155/ENSG00000241553/ENSG00000165527	SPHK1/MARCKSL1/MAP2K1/WASF1/RPS6KB2/ARPC5L/CRKL/RAF1/ARPC4/ARF6	hsa:8877/hsa:65108/hsa:5604/hsa:8936/hsa:6199/hsa:81873/hsa:1399/hsa:5894/hsa:10093/hsa:382	10
hsa04966	Collecting duct acid secretion	3/723	23/5832	0.556333	0.999932	ENSG00000104267/ENSG00000185883/ENSG00000128524	CA2/ATP6V0C/ATP6V1F	hsa:760/hsa:527/hsa:9296	3
hsa05134	Legionellosis	6/723	48/5832	0.557209	0.999932	ENSG00000173110/ENSG00000176171/ENSG00000126803/ENSG00000143761/ENSG00000169896/ENSG00000091106	HSPA6/BNIP3/HSPA2/ARF1/ITGAM/NLRC4	hsa:3310/hsa:664/hsa:3306/hsa:375/hsa:3684/hsa:58484	6
hsa04721	Synaptic vesicle cycle	6/723	49/5832	0.578276	0.999932	ENSG00000105649/ENSG00000175416/ENSG00000185883/ENSG00000166900/ENSG00000122705/ENSG00000128524	RAB3A/CLTB/ATP6V0C/STX3/CLTA/ATP6V1F	hsa:5864/hsa:1212/hsa:527/hsa:6809/hsa:1211/hsa:9296	6
hsa00052	Galactose metabolism	3/723	24/5832	0.586316	0.999932	ENSG00000159399/ENSG00000102393/ENSG00000115850	HK2/GLA/LCT	hsa:3099/hsa:2717/hsa:3938	3
hsa05165	Human papillomavirus infection	36/723	297/5832	0.586693	0.999932	ENSG00000171522/ENSG00000177283/ENSG00000115596/ENSG00000146592/ENSG00000101412/ENSG00000157240/ENSG00000179111/ENSG00000169032/ENSG00000115266/ENSG00000188290/ENSG00000002745/ENSG00000135446/ENSG00000085741/ENSG00000135547/ENSG00000175634/ENSG00000164362/ENSG00000123374/ENSG00000127666/ENSG00000058085/ENSG00000131462/ENSG00000144485/ENSG00000103126/ENSG00000105173/ENSG00000148400/ENSG00000164683…	PTGER4/FZD8/WNT6/CREB5/E2F1/FZD1/HES7/MAP2K1/APC2/HES4/WNT16/CDK4/WNT11/HEY2/RPS6KB2/TERT/CDK2/TICAM1/LAMC2/TUBG1/HES6/AXIN1/CCNE1/NOTCH1/HEY1/BAX/RAF1/GRB2/LAMB3/AXIN2/ATP6V0C/HDAC5/WNT10B/BAK1/ATP6V1F/SLC9A3R1	hsa:5734/hsa:8325/hsa:7475/hsa:9586/hsa:1869/hsa:8321/hsa:84667/hsa:5604/hsa:10297/hsa:57801/hsa:51384/hsa:1019/hsa:7481/hsa:23493/hsa:6199/hsa:7015/hsa:1017/hsa:148022/hsa:3918/hsa:7283/hsa:55502/hsa:8312/hsa:898/hsa:4851/hsa:23462/hsa:581/hsa:5894/hsa:2885/hsa:3914/hsa:8313/hsa:527/hsa:10014/hsa:7480/hsa:578/hsa:9296/hsa:9368	36
hsa05323	Rheumatoid arthritis	7/723	58/5832	0.590577	0.999932	ENSG00000095752/ENSG00000149968/ENSG00000105329/ENSG00000135047/ENSG00000143387/ENSG00000185883/ENSG00000128524	IL11/MMP3/TGFB1/CTSL/CTSK/ATP6V0C/ATP6V1F	hsa:3589/hsa:4314/hsa:7040/hsa:1514/hsa:1513/hsa:527/hsa:9296	7
hsa04060	Cytokine-cytokine receptor interaction	24/723	199/5832	0.591673	0.999932	ENSG00000064300/ENSG00000153162/ENSG00000115602/ENSG00000095752/ENSG00000173530/ENSG00000104899/ENSG00000110324/ENSG00000187266/ENSG00000175505/ENSG00000127863/ENSG00000123496/ENSG00000115607/ENSG00000123612/ENSG00000125378/ENSG00000135414/ENSG00000115590/ENSG00000125657/ENSG00000105329/ENSG00000223802/ENSG00000054967/ENSG00000114739/ENSG00000215788/ENSG00000158813/ENSG00000006327	NGFR/BMP6/IL1RL1/IL11/TNFRSF10D/AMH/IL10RA/EPOR/CLCF1/TNFRSF19/IL13RA2/IL18RAP/ACVR1C/BMP4/GDF11/IL1R2/TNFSF9/TGFB1/CERS1/RELT/ACVR2B/TNFRSF25/EDA/TNFRSF12A	hsa:4804/hsa:654/hsa:9173/hsa:3589/hsa:8793/hsa:268/hsa:3587/hsa:2057/hsa:23529/hsa:55504/hsa:3598/hsa:8807/hsa:130399/hsa:652/hsa:10220/hsa:7850/hsa:8744/hsa:7040/hsa:10715/hsa:84957/hsa:93/hsa:8718/hsa:1896/hsa:51330	24
hsa04360	Axon guidance	19/723	158/5832	0.594308	0.999932	ENSG00000172602/ENSG00000138623/ENSG00000010810/ENSG00000001617/ENSG00000152256/ENSG00000143434/ENSG00000114353/ENSG00000130827/ENSG00000162631/ENSG00000101096/ENSG00000145147/ENSG00000066248/ENSG00000185920/ENSG00000132155/ENSG00000182580/ENSG00000182511/ENSG00000243364/ENSG00000154928/ENSG00000090776	RND1/SEMA7A/FYN/SEMA3F/PDK1/SEMA6C/GNAI2/PLXNA3/NTNG1/NFATC2/SLIT2/NGEF/PTCH1/RAF1/EPHB3/FES/EFNA4/EPHB1/EFNB1	hsa:27289/hsa:8482/hsa:2534/hsa:6405/hsa:5163/hsa:10500/hsa:2771/hsa:55558/hsa:22854/hsa:4773/hsa:9353/hsa:25791/hsa:5727/hsa:5894/hsa:2049/hsa:2242/hsa:1945/hsa:2047/hsa:1947	19
hsa00140	Steroid hormone biosynthesis	4/723	33/5832	0.598531	0.999932	ENSG00000086696/ENSG00000025423/ENSG00000145545/ENSG00000108786	HSD17B2/HSD17B6/SRD5A1/HSD17B1	hsa:3294/hsa:8630/hsa:6715/hsa:3292	4
hsa05322	Systemic lupus erythematosus	10/723	84/5832	0.6051	0.999932	ENSG00000188486/ENSG00000164032/ENSG00000197903/ENSG00000125835/ENSG00000181218/ENSG00000278828/ENSG00000158373/ENSG00000197153/ENSG00000233822/ENSG00000184260	H2AFX/H2AFZ/HIST1H2BK/SNRPB/HIST3H2A/HIST1H3H/HIST1H2BD/HIST1H3J/HIST1H2BN/HIST2H2AC	hsa:3014/hsa:3015/hsa:85236/hsa:6628/hsa:92815/hsa:8357/hsa:3017/hsa:8356/hsa:8341/hsa:8338	10
hsa00770	Pantothenate and CoA biosynthesis	2/723	16/5832	0.60763	0.999932	ENSG00000125779/ENSG00000197594	PANK2/ENPP1	hsa:80025/hsa:5167	2
hsa04950	Maturity onset diabetes of the young	2/723	16/5832	0.60763	0.999932	ENSG00000182759/ENSG00000130675	MAFA/MNX1	hsa:389692/hsa:3110	2
hsa05164	Influenza A	15/723	126/5832	0.60862	0.999932	ENSG00000173110/ENSG00000184557/ENSG00000162231/ENSG00000126803/ENSG00000169032/ENSG00000076984/ENSG00000132002/ENSG00000162711/ENSG00000169100/ENSG00000127666/ENSG00000172071/ENSG00000185507/ENSG00000132155/ENSG00000104825/ENSG00000101146	HSPA6/SOCS3/NXF1/HSPA2/MAP2K1/MAP2K7/DNAJB1/NLRP3/SLC25A6/TICAM1/EIF2AK3/IRF7/RAF1/NFKBIB/RAE1	hsa:3310/hsa:9021/hsa:10482/hsa:3306/hsa:5604/hsa:5609/hsa:3337/hsa:114548/hsa:293/hsa:148022/hsa:9451/hsa:3665/hsa:5894/hsa:4793/hsa:8480	15
hsa04380	Osteoclast differentiation	12/723	101/5832	0.608996	0.999932	ENSG00000184557/ENSG00000175592/ENSG00000010810/ENSG00000185338/ENSG00000169032/ENSG00000076984/ENSG00000130522/ENSG00000127191/ENSG00000101096/ENSG00000105329/ENSG00000177885/ENSG00000143387	SOCS3/FOSL1/FYN/SOCS1/MAP2K1/MAP2K7/JUND/TRAF2/NFATC2/TGFB1/GRB2/CTSK	hsa:9021/hsa:8061/hsa:2534/hsa:8651/hsa:5604/hsa:5609/hsa:3727/hsa:7186/hsa:4773/hsa:7040/hsa:2885/hsa:1513	12
hsa00480	Glutathione metabolism	5/723	42/5832	0.609213	0.999932	ENSG00000116649/ENSG00000100031/ENSG00000115758/ENSG00000128965/ENSG00000233276	SRM/GGT1/ODC1/CHAC1/GPX1	hsa:6723/hsa:2678/hsa:4953/hsa:79094/hsa:2876	5
hsa03420	Nucleotide excision repair	5/723	42/5832	0.609213	0.999932	ENSG00000115350/ENSG00000132646/ENSG00000148229/ENSG00000117748/ENSG00000049541	POLE4/PCNA/POLE3/RPA2/RFC2	hsa:56655/hsa:5111/hsa:54107/hsa:6118/hsa:5982	5
hsa04725	Cholinergic synapse	11/723	93/5832	0.614459	0.999932	ENSG00000175344/ENSG00000010810/ENSG00000146592/ENSG00000169032/ENSG00000180720/ENSG00000174021/ENSG00000182324/ENSG00000114353/ENSG00000172354/ENSG00000171791/ENSG00000168243	CHRNA7/FYN/CREB5/MAP2K1/CHRM4/GNG5/KCNJ14/GNAI2/GNB2/BCL2/GNG4	hsa:1139/hsa:2534/hsa:9586/hsa:5604/hsa:1132/hsa:2787/hsa:3770/hsa:2771/hsa:2783/hsa:596/hsa:2786	11
hsa00030	Pentose phosphate pathway	3/723	25/5832	0.614969	0.999932	ENSG00000109107/ENSG00000153574/ENSG00000285043	ALDOC/RPIA/AC093512.2	hsa:230/hsa:22934/hsa:226	3
hsa00760	Nicotinate and nicotinamide metabolism	3/723	25/5832	0.614969	0.999932	ENSG00000198805/ENSG00000205309/ENSG00000197594	PNP/NT5M/ENPP1	hsa:4860/hsa:56953/hsa:5167	3
hsa00860	Porphyrin and chlorophyll metabolism	3/723	25/5832	0.614969	0.999932	ENSG00000100292/ENSG00000023330/ENSG00000103415	HMOX1/ALAS1/HMOX2	hsa:3162/hsa:211/hsa:3163	3
hsa04130	SNARE interactions in vesicular transport	4/723	34/5832	0.622904	0.999932	ENSG00000135604/ENSG00000053501/ENSG00000168818/ENSG00000166900	STX11/USE1/STX18/STX3	hsa:8676/hsa:55850/hsa:53407/hsa:6809	4
hsa04022	cGMP-PKG signaling pathway	16/723	137/5832	0.641327	0.999932	ENSG00000116741/ENSG00000185950/ENSG00000146592/ENSG00000108179/ENSG00000072952/ENSG00000151729/ENSG00000169032/ENSG00000005022/ENSG00000196296/ENSG00000114353/ENSG00000169100/ENSG00000101096/ENSG00000159899/ENSG00000120937/ENSG00000160014/ENSG00000132155	RGS2/IRS2/CREB5/PPIF/MRVI1/SLC25A4/MAP2K1/SLC25A5/ATP2A1/GNAI2/SLC25A6/NFATC2/NPR2/NPPB/CALM3/RAF1	hsa:5997/hsa:8660/hsa:9586/hsa:10105/hsa:10335/hsa:291/hsa:5604/hsa:292/hsa:487/hsa:2771/hsa:293/hsa:4773/hsa:4882/hsa:4879/hsa:808/hsa:5894	16
hsa00350	Tyrosine metabolism	3/723	26/5832	0.642253	0.999932	ENSG00000131480/ENSG00000131471/ENSG00000180185	AOC2/AOC3/FAHD1	hsa:314/hsa:8639/hsa:81889	3
hsa04660	T cell receptor signaling pathway	9/723	78/5832	0.643495	0.999932	ENSG00000010810/ENSG00000146232/ENSG00000169032/ENSG00000076984/ENSG00000135446/ENSG00000101096/ENSG00000132155/ENSG00000104825/ENSG00000177885	FYN/NFKBIE/MAP2K1/MAP2K7/CDK4/NFATC2/RAF1/NFKBIB/GRB2	hsa:2534/hsa:4794/hsa:5604/hsa:5609/hsa:1019/hsa:4773/hsa:5894/hsa:4793/hsa:2885	9
hsa04713	Circadian entrainment	9/723	78/5832	0.643495	0.999932	ENSG00000108551/ENSG00000006283/ENSG00000198626/ENSG00000174021/ENSG00000105464/ENSG00000114353/ENSG00000160014/ENSG00000172354/ENSG00000168243	RASD1/CACNA1G/RYR2/GNG5/GRIN2D/GNAI2/CALM3/GNB2/GNG4	hsa:51655/hsa:8913/hsa:6262/hsa:2787/hsa:2906/hsa:2771/hsa:808/hsa:2783/hsa:2786	9
hsa04145	Phagosome	13/723	112/5832	0.64456	0.999932	ENSG00000137267/ENSG00000137285/ENSG00000176014/ENSG00000188229/ENSG00000258947/ENSG00000168818/ENSG00000104833/ENSG00000102879/ENSG00000005381/ENSG00000169896/ENSG00000135047/ENSG00000185883/ENSG00000128524	TUBB2A/TUBB2B/TUBB6/TUBB4B/TUBB3/STX18/TUBB4A/CORO1A/MPO/ITGAM/CTSL/ATP6V0C/ATP6V1F	hsa:7280/hsa:347733/hsa:84617/hsa:10383/hsa:10381/hsa:53407/hsa:10382/hsa:11151/hsa:4353/hsa:3684/hsa:1514/hsa:527/hsa:9296	13
hsa00590	Arachidonic acid metabolism	5/723	44/5832	0.651506	0.999932	ENSG00000159231/ENSG00000100031/ENSG00000157870/ENSG00000159228/ENSG00000233276	CBR3/GGT1/PRXL2B/CBR1/GPX1	hsa:874/hsa:2678/hsa:127281/hsa:873/hsa:2876	5
hsa04623	Cytosolic DNA-sensing pathway	5/723	44/5832	0.651506	0.999932	ENSG00000163882/ENSG00000171453/ENSG00000185507/ENSG00000104825/ENSG00000161980	POLR2H/POLR1C/IRF7/NFKBIB/POLR3K	hsa:5437/hsa:9533/hsa:3665/hsa:4793/hsa:51728	5
hsa05014	Amyotrophic lateral sclerosis (ALS)	5/723	44/5832	0.651506	0.999932	ENSG00000105464/ENSG00000171791/ENSG00000087088/ENSG00000130204/ENSG00000233276	GRIN2D/BCL2/BAX/TOMM40/GPX1	hsa:2906/hsa:596/hsa:581/hsa:10452/hsa:2876	5
hsa00630	Glyoxylate and dicarboxylate metabolism	3/723	27/5832	0.668145	0.999932	ENSG00000183077/ENSG00000182199/ENSG00000146701	AFMID/SHMT2/MDH2	hsa:125061/hsa:6472/hsa:4191	3
hsa00565	Ether lipid metabolism	4/723	36/5832	0.668756	0.999932	ENSG00000079462/ENSG00000128242/ENSG00000176454/ENSG00000180089	PAFAH1B3/GAL3ST1/LPCAT4/TMEM86B	hsa:5050/hsa:9514/hsa:254531/hsa:255043	4
hsa04514	Cell adhesion molecules (CAMs)	11/723	97/5832	0.67131	0.999932	ENSG00000169439/ENSG00000165215/ENSG00000177707/ENSG00000184697/ENSG00000184113/ENSG00000062038/ENSG00000162631/ENSG00000179242/ENSG00000106404/ENSG00000169896/ENSG00000170558	SDC2/CLDN3/NECTIN3/CLDN6/CLDN5/CDH3/NTNG1/CDH4/CLDN15/ITGAM/CDH2	hsa:6383/hsa:1365/hsa:25945/hsa:9074/hsa:7122/hsa:1001/hsa:22854/hsa:1002/hsa:24146/hsa:3684/hsa:1000	11
hsa00100	Steroid biosynthesis	2/723	18/5832	0.672924	0.999932	ENSG00000147155/ENSG00000111012	EBP/CYP27B1	hsa:10682/hsa:1594	2
hsa00531	Glycosaminoglycan degradation	2/723	18/5832	0.672924	0.999932	ENSG00000068001/ENSG00000186792	HYAL2/HYAL3	hsa:8692/hsa:8372	2
hsa03015	mRNA surveillance pathway	9/723	80/5832	0.673993	0.999932	ENSG00000162231/ENSG00000141543/ENSG00000205937/ENSG00000150459/ENSG00000183684/ENSG00000111605/ENSG00000005007/ENSG00000172409/ENSG00000162385	NXF1/EIF4A3/RNPS1/SAP18/ALYREF/CPSF6/UPF1/CLP1/MAGOH	hsa:10482/hsa:9775/hsa:10921/hsa:10284/hsa:10189/hsa:11052/hsa:5976/hsa:10978/hsa:4116	9
hsa05418	Fluid shear stress and atherosclerosis	14/723	123/5832	0.676247	0.999932	ENSG00000127528/ENSG00000169439/ENSG00000100292/ENSG00000100985/ENSG00000076984/ENSG00000125378/ENSG00000115590/ENSG00000079999/ENSG00000166484/ENSG00000188612/ENSG00000160014/ENSG00000171791/ENSG00000135047/ENSG00000114739	KLF2/SDC2/HMOX1/MMP9/MAP2K7/BMP4/IL1R2/KEAP1/MAPK7/SUMO2/CALM3/BCL2/CTSL/ACVR2B	hsa:10365/hsa:6383/hsa:3162/hsa:4318/hsa:5609/hsa:652/hsa:7850/hsa:9817/hsa:5598/hsa:6613/hsa:808/hsa:596/hsa:1514/hsa:93	14
hsa05131	Shigellosis	7/723	63/5832	0.679558	0.999932	ENSG00000112290/ENSG00000108518/ENSG00000136950/ENSG00000177105/ENSG00000099942/ENSG00000104825/ENSG00000241553	WASF1/PFN1/ARPC5L/RHOG/CRKL/NFKBIB/ARPC4	hsa:8936/hsa:5216/hsa:81873/hsa:391/hsa:1399/hsa:4793/hsa:10093	7
hsa05163	Human cytomegalovirus infection	21/723	183/5832	0.683588	0.999932	ENSG00000171522/ENSG00000146592/ENSG00000110324/ENSG00000101412/ENSG00000160951/ENSG00000169032/ENSG00000174021/ENSG00000050628/ENSG00000135446/ENSG00000175634/ENSG00000127191/ENSG00000114353/ENSG00000101096/ENSG00000160014/ENSG00000172354/ENSG00000087088/ENSG00000099942/ENSG00000132155/ENSG00000177885/ENSG00000168243/ENSG00000030110	PTGER4/CREB5/IL10RA/E2F1/PTGER1/MAP2K1/GNG5/PTGER3/CDK4/RPS6KB2/TRAF2/GNAI2/NFATC2/CALM3/GNB2/BAX/CRKL/RAF1/GRB2/GNG4/BAK1	hsa:5734/hsa:9586/hsa:3587/hsa:1869/hsa:5731/hsa:5604/hsa:2787/hsa:5733/hsa:1019/hsa:6199/hsa:7186/hsa:2771/hsa:4773/hsa:808/hsa:2783/hsa:581/hsa:1399/hsa:5894/hsa:2885/hsa:2786/hsa:578	21
hsa04371	Apelin signaling pathway	14/723	124/5832	0.688171	0.999932	ENSG00000127528/ENSG00000118523/ENSG00000176170/ENSG00000137154/ENSG00000198626/ENSG00000169032/ENSG00000174021/ENSG00000175634/ENSG00000114353/ENSG00000160014/ENSG00000172354/ENSG00000132155/ENSG00000168243/ENSG00000108840	KLF2/CTGF/SPHK1/RPS6/RYR2/MAP2K1/GNG5/RPS6KB2/GNAI2/CALM3/GNB2/RAF1/GNG4/HDAC5	hsa:10365/hsa:1490/hsa:8877/hsa:6194/hsa:6262/hsa:5604/hsa:2787/hsa:6199/hsa:2771/hsa:808/hsa:2783/hsa:5894/hsa:2786/hsa:10014	14
hsa04330	Notch signaling pathway	5/723	46/5832	0.690776	0.999932	ENSG00000128917/ENSG00000198719/ENSG00000184916/ENSG00000148400/ENSG00000105245	DLL4/DLL1/JAG2/NOTCH1/NUMBL	hsa:54567/hsa:28514/hsa:3714/hsa:4851/hsa:9253	5
hsa00020	Citrate cycle (TCA cycle)	3/723	28/5832	0.69264	0.999932	ENSG00000146701/ENSG00000119689/ENSG00000073578	MDH2/DLST/SDHA	hsa:4191/hsa:1743/hsa:6389	3
hsa00220	Arginine biosynthesis	2/723	19/5832	0.702118	0.999932	ENSG00000081181/ENSG00000126522	ARG2/ASL	hsa:384/hsa:435	2
hsa04744	Phototransduction	2/723	19/5832	0.702118	0.999932	ENSG00000185527/ENSG00000160014	PDE6G/CALM3	hsa:5148/hsa:808	2
hsa00062	Fatty acid elongation	3/723	29/5832	0.715746	0.999932	ENSG00000118402/ENSG00000119915/ENSG00000177465	ELOVL4/ELOVL3/ACOT4	hsa:6785/hsa:83401/hsa:122970	3
hsa00410	beta-Alanine metabolism	3/723	29/5832	0.715746	0.999932	ENSG00000131480/ENSG00000131471/ENSG00000116649	AOC2/AOC3/SRM	hsa:314/hsa:8639/hsa:6723	3
hsa04014	Ras signaling pathway	22/723	195/5832	0.716979	0.999932	ENSG00000064300/ENSG00000119630/ENSG00000156427/ENSG00000068028/ENSG00000143322/ENSG00000169032/ENSG00000174021/ENSG00000157557/ENSG00000006451/ENSG00000176697/ENSG00000134954/ENSG00000143344/ENSG00000160867/ENSG00000160014/ENSG00000172354/ENSG00000077782/ENSG00000107831/ENSG00000132155/ENSG00000177885/ENSG00000168243/ENSG00000165527/ENSG00000243364	NGFR/PGF/FGF18/RASSF1/ABL2/MAP2K1/GNG5/ETS2/RALA/BDNF/ETS1/RGL1/FGFR4/CALM3/GNB2/FGFR1/FGF8/RAF1/GRB2/GNG4/ARF6/EFNA4	hsa:4804/hsa:5228/hsa:8817/hsa:11186/hsa:27/hsa:5604/hsa:2787/hsa:2114/hsa:5898/hsa:627/hsa:2113/hsa:23179/hsa:2264/hsa:808/hsa:2783/hsa:2260/hsa:2253/hsa:5894/hsa:2885/hsa:2786/hsa:382/hsa:1945	22
hsa05205	Proteoglycans in cancer	20/723	179/5832	0.726675	0.999932	ENSG00000128591/ENSG00000177283/ENSG00000115596/ENSG00000169439/ENSG00000137154/ENSG00000157240/ENSG00000169032/ENSG00000100985/ENSG00000002745/ENSG00000122691/ENSG00000085741/ENSG00000175634/ENSG00000105329/ENSG00000077782/ENSG00000185920/ENSG00000132155/ENSG00000177885/ENSG00000135047/ENSG00000169884/ENSG00000092820	FLNC/FZD8/WNT6/SDC2/RPS6/FZD1/MAP2K1/MMP9/WNT16/TWIST1/WNT11/RPS6KB2/TGFB1/FGFR1/PTCH1/RAF1/GRB2/CTSL/WNT10B/EZR	hsa:2318/hsa:8325/hsa:7475/hsa:6383/hsa:6194/hsa:8321/hsa:5604/hsa:4318/hsa:51384/hsa:7291/hsa:7481/hsa:6199/hsa:7040/hsa:2260/hsa:5727/hsa:5894/hsa:2885/hsa:1514/hsa:7480/hsa:7430	20
hsa04211	Longevity regulating pathway	8/723	75/5832	0.728091	0.999932	ENSG00000185950/ENSG00000130766/ENSG00000123395/ENSG00000146592/ENSG00000149212/ENSG00000096717/ENSG00000175634/ENSG00000087088	IRS2/SESN2/ATG101/CREB5/SESN3/SIRT1/RPS6KB2/BAX	hsa:8660/hsa:83667/hsa:60673/hsa:9586/hsa:143686/hsa:23411/hsa:6199/hsa:581	8
hsa05132	Salmonella infection	8/723	75/5832	0.728091	0.999932	ENSG00000128591/ENSG00000104892/ENSG00000112290/ENSG00000108518/ENSG00000136950/ENSG00000177105/ENSG00000241553/ENSG00000091106	FLNC/KLC3/WASF1/PFN1/ARPC5L/RHOG/ARPC4/NLRC4	hsa:2318/hsa:147700/hsa:8936/hsa:5216/hsa:81873/hsa:391/hsa:10093/hsa:58484	8
hsa05033	Nicotine addiction	2/723	20/5832	0.729112	0.999932	ENSG00000175344/ENSG00000105464	CHRNA7/GRIN2D	hsa:1139/hsa:2906	2
hsa05321	Inflammatory bowel disease (IBD)	4/723	39/5832	0.730064	0.999932	ENSG00000069667/ENSG00000115607/ENSG00000178573/ENSG00000105329	RORA/IL18RAP/MAF/TGFB1	hsa:6095/hsa:8807/hsa:4094/hsa:7040	4
hsa04914	Progesterone-mediated oocyte maturation	9/723	84/5832	0.730086	0.999932	ENSG00000089053/ENSG00000164045/ENSG00000169032/ENSG00000163806/ENSG00000114353/ENSG00000123374/ENSG00000127564/ENSG00000132155/ENSG00000141552	ANAPC5/CDC25A/MAP2K1/SPDYA/GNAI2/CDK2/PKMYT1/RAF1/ANAPC11	hsa:51433/hsa:993/hsa:5604/hsa:245711/hsa:2771/hsa:1017/hsa:9088/hsa:5894/hsa:51529	9
hsa00053	Ascorbate and aldarate metabolism	1/723	10/5832	0.734106	0.999932	ENSG00000109814	UGDH	hsa:7358	1
hsa05016	Huntington disease	20/723	180/5832	0.735854	0.999932	ENSG00000173805/ENSG00000146592/ENSG00000108179/ENSG00000181222/ENSG00000151729/ENSG00000163882/ENSG00000005022/ENSG00000175416/ENSG00000169100/ENSG00000099624/ENSG00000176697/ENSG00000124172/ENSG00000159199/ENSG00000115286/ENSG00000039139/ENSG00000087088/ENSG00000173660/ENSG00000233276/ENSG00000073578/ENSG00000122705	HAP1/CREB5/PPIF/POLR2A/SLC25A4/POLR2H/SLC25A5/CLTB/SLC25A6/ATP5F1D/BDNF/ATP5F1E/ATP5MC1/NDUFS7/DNAH5/BAX/UQCRH/GPX1/SDHA/CLTA	hsa:9001/hsa:9586/hsa:10105/hsa:5430/hsa:291/hsa:5437/hsa:292/hsa:1212/hsa:293/hsa:513/hsa:627/hsa:514/hsa:516/hsa:374291/hsa:1767/hsa:581/hsa:7388/hsa:2876/hsa:6389/hsa:1211	20
hsa04920	Adipocytokine signaling pathway	6/723	58/5832	0.741738	0.999932	ENSG00000184557/ENSG00000185950/ENSG00000117394/ENSG00000146232/ENSG00000127191/ENSG00000104825	SOCS3/IRS2/SLC2A1/NFKBIE/TRAF2/NFKBIB	hsa:9021/hsa:8660/hsa:6513/hsa:4794/hsa:7186/hsa:4793	6
hsa00561	Glycerolipid metabolism	5/723	49/5832	0.743811	0.999932	ENSG00000185000/ENSG00000138678/ENSG00000102393/ENSG00000169692/ENSG00000177666	DGAT1/GPAT3/GLA/AGPAT2/PNPLA2	hsa:8694/hsa:84803/hsa:2717/hsa:10555/hsa:57104	5
hsa00830	Retinol metabolism	4/723	40/5832	0.748505	0.999932	ENSG00000185000/ENSG00000116745/ENSG00000025423/ENSG00000121207	DGAT1/RPE65/HSD17B6/LRAT	hsa:8694/hsa:6121/hsa:8630/hsa:9227	4
hsa04140	Autophagy - animal	13/723	121/5832	0.751556	0.999932	ENSG00000176171/ENSG00000185950/ENSG00000123395/ENSG00000167965/ENSG00000169032/ENSG00000175634/ENSG00000172071/ENSG00000168010/ENSG00000165861/ENSG00000171791/ENSG00000132155/ENSG00000157954/ENSG00000135047	BNIP3/IRS2/ATG101/MLST8/MAP2K1/RPS6KB2/EIF2AK3/ATG16L2/ZFYVE1/BCL2/RAF1/WIPI2/CTSL	hsa:664/hsa:8660/hsa:60673/hsa:64223/hsa:5604/hsa:6199/hsa:9451/hsa:89849/hsa:53349/hsa:596/hsa:5894/hsa:26100/hsa:1514	13
hsa01040	Biosynthesis of unsaturated fatty acids	2/723	21/5832	0.754002	0.999932	ENSG00000145284/ENSG00000177465	SCD5/ACOT4	hsa:79966/hsa:122970	2
hsa05100	Bacterial invasion of epithelial cells	7/723	68/5832	0.755302	0.999932	ENSG00000112290/ENSG00000175416/ENSG00000136950/ENSG00000177105/ENSG00000099942/ENSG00000241553/ENSG00000122705	WASF1/CLTB/ARPC5L/RHOG/CRKL/ARPC4/CLTA	hsa:8936/hsa:1212/hsa:81873/hsa:391/hsa:1399/hsa:10093/hsa:1211	7
hsa04136	Autophagy - other	3/723	31/5832	0.757887	0.999932	ENSG00000123395/ENSG00000167965/ENSG00000157954	ATG101/MLST8/WIPI2	hsa:60673/hsa:64223/hsa:26100	3
hsa04213	Longevity regulating pathway - multiple species	5/723	50/5832	0.759921	0.999932	ENSG00000173110/ENSG00000185950/ENSG00000126803/ENSG00000096717/ENSG00000175634	HSPA6/IRS2/HSPA2/SIRT1/RPS6KB2	hsa:3310/hsa:8660/hsa:3306/hsa:23411/hsa:6199	5
hsa04979	Cholesterol metabolism	4/723	41/5832	0.765966	0.999932	ENSG00000007944/ENSG00000165029/ENSG00000130203/ENSG00000167772	MYLIP/ABCA1/APOE/ANGPTL4	hsa:29116/hsa:19/hsa:348/hsa:51129	4
hsa04925	Aldosterone synthesis and secretion	8/723	78/5832	0.767791	0.999932	ENSG00000153234/ENSG00000123358/ENSG00000146592/ENSG00000006283/ENSG00000164535/ENSG00000276045/ENSG00000160014/ENSG00000008118	NR4A2/NR4A1/CREB5/CACNA1G/DAGLB/ORAI1/CALM3/CAMK1G	hsa:4929/hsa:3164/hsa:9586/hsa:8913/hsa:221955/hsa:84876/hsa:808/hsa:57172	8
hsa00515	Mannose type O-glycan biosynthesis	2/723	22/5832	0.776894	0.999932	ENSG00000133424/ENSG00000162885	LARGE1/B3GALNT2	hsa:9215/hsa:148789	2
hsa05340	Primary immunodeficiency	2/723	22/5832	0.776894	0.999932	ENSG00000076248/ENSG00000276045	UNG/ORAI1	hsa:7374/hsa:84876	2
hsa00600	Sphingolipid metabolism	4/723	42/5832	0.782466	0.999932	ENSG00000176170/ENSG00000128242/ENSG00000102393/ENSG00000223802	SPHK1/GAL3ST1/GLA/CERS1	hsa:8877/hsa:9514/hsa:2717/hsa:10715	4
hsa04923	Regulation of lipolysis in adipocytes	4/723	42/5832	0.782466	0.999932	ENSG00000185950/ENSG00000050628/ENSG00000114353/ENSG00000177666	IRS2/PTGER3/GNAI2/PNPLA2	hsa:8660/hsa:5733/hsa:2771/hsa:57104	4
hsa02010	ABC transporters	3/723	33/5832	0.794834	0.999932	ENSG00000165029/ENSG00000167972/ENSG00000150967	ABCA1/ABCA3/ABCB9	hsa:19/hsa:21/hsa:23457	3
hsa00061	Fatty acid biosynthesis	1/723	12/5832	0.79605	0.999932	ENSG00000100294	MCAT	hsa:27349	1
hsa00604	Glycosphingolipid biosynthesis - ganglio series	1/723	12/5832	0.79605	0.999932	ENSG00000117069	ST6GALNAC5	hsa:81849	1
hsa03450	Non-homologous end-joining	1/723	12/5832	0.79605	0.999932	ENSG00000168496	FEN1	hsa:2237	1
hsa04080	Neuroactive ligand-receptor interaction	17/723	161/5832	0.79692	0.999932	ENSG00000170989/ENSG00000171522/ENSG00000175344/ENSG00000182687/ENSG00000244165/ENSG00000160951/ENSG00000180720/ENSG00000171517/ENSG00000069696/ENSG00000050628/ENSG00000125510/ENSG00000105464/ENSG00000129749/ENSG00000169860/ENSG00000136928/ENSG00000101188/ENSG00000108556	S1PR1/PTGER4/CHRNA7/GALR2/P2RY11/PTGER1/CHRM4/LPAR3/DRD4/PTGER3/OPRL1/GRIN2D/CHRNA10/P2RY1/GABBR2/NTSR1/CHRNE	hsa:1901/hsa:5734/hsa:1139/hsa:8811/hsa:5032/hsa:5731/hsa:1132/hsa:23566/hsa:1815/hsa:5733/hsa:4987/hsa:2906/hsa:57053/hsa:5028/hsa:9568/hsa:4923/hsa:1145	17
hsa00790	Folate biosynthesis	2/723	23/5832	0.797899	0.999932	ENSG00000131979/ENSG00000159228	GCH1/CBR1	hsa:2643/hsa:873	2
hsa04922	Glucagon signaling pathway	9/723	90/5832	0.801405	0.999932	ENSG00000068976/ENSG00000146592/ENSG00000171314/ENSG00000117394/ENSG00000096717/ENSG00000134333/ENSG00000100994/ENSG00000160014/ENSG00000111716	PYGM/CREB5/PGAM1/SLC2A1/SIRT1/LDHA/PYGB/CALM3/LDHB	hsa:5837/hsa:9586/hsa:5223/hsa:6513/hsa:23411/hsa:3939/hsa:5834/hsa:808/hsa:3945	9
hsa04612	Antigen processing and presentation	3/723	34/5832	0.811473	0.999932	ENSG00000173110/ENSG00000126803/ENSG00000135047	HSPA6/HSPA2/CTSL	hsa:3310/hsa:3306/hsa:1514	3
hsa04657	IL-17 signaling pathway	8/723	82/5832	0.813991	0.999932	ENSG00000175592/ENSG00000089053/ENSG00000149968/ENSG00000100985/ENSG00000130522/ENSG00000127191/ENSG00000166484/ENSG00000118503	FOSL1/ANAPC5/MMP3/MMP9/JUND/TRAF2/MAPK7/TNFAIP3	hsa:8061/hsa:51433/hsa:4314/hsa:4318/hsa:3727/hsa:7186/hsa:5598/hsa:7128	8
hsa04370	VEGF signaling pathway	5/723	54/5832	0.816755	0.999932	ENSG00000176170/ENSG00000169032/ENSG00000101096/ENSG00000114738/ENSG00000132155	SPHK1/MAP2K1/NFATC2/MAPKAPK3/RAF1	hsa:8877/hsa:5604/hsa:4773/hsa:7867/hsa:5894	5
hsa00601	Glycosphingolipid biosynthesis - lacto and neolacto series	2/723	24/5832	0.817134	0.999932	ENSG00000121578/ENSG00000176383	B4GALT4/B3GNT4	hsa:8702/hsa:79369	2
hsa05160	Hepatitis C	11/723	110/5832	0.818979	0.999932	ENSG00000184557/ENSG00000165215/ENSG00000184697/ENSG00000184113/ENSG00000127191/ENSG00000127666/ENSG00000172071/ENSG00000185507/ENSG00000132155/ENSG00000106404/ENSG00000177885	SOCS3/CLDN3/CLDN6/CLDN5/TRAF2/TICAM1/EIF2AK3/IRF7/RAF1/CLDN15/GRB2	hsa:9021/hsa:1365/hsa:9074/hsa:7122/hsa:7186/hsa:148022/hsa:9451/hsa:3665/hsa:5894/hsa:24146/hsa:2885	11
hsa00120	Primary bile acid biosynthesis	1/723	13/5832	0.821386	0.999932	ENSG00000242110	AMACR	hsa:23600	1
hsa04662	B cell receptor signaling pathway	6/723	64/5832	0.822134	0.999932	ENSG00000146232/ENSG00000169032/ENSG00000101096/ENSG00000132155/ENSG00000104825/ENSG00000177885	NFKBIE/MAP2K1/NFATC2/RAF1/NFKBIB/GRB2	hsa:4794/hsa:5604/hsa:4773/hsa:5894/hsa:4793/hsa:2885	6
hsa05168	Herpes simplex infection	14/723	138/5832	0.826569	0.999932	ENSG00000184557/ENSG00000133794/ENSG00000162231/ENSG00000181222/ENSG00000099804/ENSG00000127191/ENSG00000123374/ENSG00000127666/ENSG00000183684/ENSG00000107341/ENSG00000172071/ENSG00000185507/ENSG00000104825/ENSG00000108561	SOCS3/ARNTL/NXF1/POLR2A/CDC34/TRAF2/CDK2/TICAM1/ALYREF/UBE2R2/EIF2AK3/IRF7/NFKBIB/C1QBP	hsa:9021/hsa:406/hsa:10482/hsa:5430/hsa:997/hsa:7186/hsa:1017/hsa:148022/hsa:10189/hsa:54926/hsa:9451/hsa:3665/hsa:4793/hsa:708	14
hsa00620	Pyruvate metabolism	3/723	35/5832	0.826956	0.999932	ENSG00000134333/ENSG00000146701/ENSG00000111716	LDHA/MDH2/LDHB	hsa:3939/hsa:4191/hsa:3945	3
hsa05144	Malaria	3/723	35/5832	0.826956	0.999932	ENSG00000169439/ENSG00000105329/ENSG00000206172	SDC2/TGFB1/HBA1	hsa:6383/hsa:7040/hsa:3039	3
hsa05203	Viral carcinogenesis	18/723	175/5832	0.835644	0.999932	ENSG00000146592/ENSG00000179388/ENSG00000099901/ENSG00000135446/ENSG00000128245/ENSG00000137947/ENSG00000127191/ENSG00000123374/ENSG00000197903/ENSG00000204568/ENSG00000105173/ENSG00000185507/ENSG00000087088/ENSG00000177885/ENSG00000158373/ENSG00000108840/ENSG00000030110/ENSG00000233822	CREB5/EGR3/RANBP1/CDK4/YWHAH/GTF2B/TRAF2/CDK2/HIST1H2BK/MRPS18B/CCNE1/IRF7/BAX/GRB2/HIST1H2BD/HDAC5/BAK1/HIST1H2BN	hsa:9586/hsa:1960/hsa:5902/hsa:1019/hsa:7533/hsa:2959/hsa:7186/hsa:1017/hsa:85236/hsa:28973/hsa:898/hsa:3665/hsa:581/hsa:2885/hsa:3017/hsa:10014/hsa:578/hsa:8341	18
hsa05140	Leishmaniasis	4/723	46/5832	0.839374	0.999932	ENSG00000175130/ENSG00000105329/ENSG00000104825/ENSG00000169896	MARCKSL1/TGFB1/NFKBIB/ITGAM	hsa:65108/hsa:7040/hsa:4793/hsa:3684	4
hsa04913	Ovarian steroidogenesis	3/723	36/5832	0.841337	0.999932	ENSG00000153162/ENSG00000086696/ENSG00000108786	BMP6/HSD17B2/HSD17B1	hsa:654/hsa:3294/hsa:3292	3
hsa00603	Glycosphingolipid biosynthesis - globo and isoglobo series	1/723	14/5832	0.843578	0.999932	ENSG00000102393	GLA	hsa:2717	1
hsa05031	Amphetamine addiction	5/723	57/5832	0.851875	0.999932	ENSG00000198576/ENSG00000146592/ENSG00000096717/ENSG00000105464/ENSG00000160014	ARC/CREB5/SIRT1/GRIN2D/CALM3	hsa:23237/hsa:9586/hsa:23411/hsa:2906/hsa:808	5
hsa04670	Leukocyte transendothelial migration	9/723	96/5832	0.857676	0.999932	ENSG00000165215/ENSG00000184697/ENSG00000100985/ENSG00000184113/ENSG00000114353/ENSG00000106404/ENSG00000169896/ENSG00000092820/ENSG00000215375	CLDN3/CLDN6/MMP9/CLDN5/GNAI2/CLDN15/ITGAM/EZR/MYL5	hsa:1365/hsa:9074/hsa:4318/hsa:7122/hsa:2771/hsa:24146/hsa:3684/hsa:7430/hsa:4636	9
hsa04630	JAK-STAT signaling pathway	12/723	124/5832	0.858476	0.999932	ENSG00000184557/ENSG00000095752/ENSG00000114737/ENSG00000110324/ENSG00000185338/ENSG00000137193/ENSG00000187266/ENSG00000123496/ENSG00000120833/ENSG00000171791/ENSG00000132155/ENSG00000177885	SOCS3/IL11/CISH/IL10RA/SOCS1/PIM1/EPOR/IL13RA2/SOCS2/BCL2/RAF1/GRB2	hsa:9021/hsa:3589/hsa:1154/hsa:3587/hsa:8651/hsa:5292/hsa:2057/hsa:3598/hsa:8835/hsa:596/hsa:5894/hsa:2885	12
hsa04664	Fc epsilon RI signaling pathway	5/723	58/5832	0.862265	0.999932	ENSG00000010810/ENSG00000169032/ENSG00000076984/ENSG00000132155/ENSG00000177885	FYN/MAP2K1/MAP2K7/RAF1/GRB2	hsa:2534/hsa:5604/hsa:5609/hsa:5894/hsa:2885	5
hsa04927	Cortisol synthesis and secretion	4/723	48/5832	0.862803	0.999932	ENSG00000123358/ENSG00000146592/ENSG00000006283/ENSG00000276045	NR4A1/CREB5/CACNA1G/ORAI1	hsa:3164/hsa:9586/hsa:8913/hsa:84876	4
hsa00562	Inositol phosphate metabolism	6/723	68/5832	0.863735	0.999932	ENSG00000111669/ENSG00000137825/ENSG00000155252/ENSG00000086544/ENSG00000132376/ENSG00000115556	TPI1/ITPKA/PI4K2A/ITPKC/INPP5K/PLCD4	hsa:7167/hsa:3706/hsa:55361/hsa:80271/hsa:51763/hsa:84812	6
hsa04520	Adherens junction	6/723	68/5832	0.863735	0.999932	ENSG00000124216/ENSG00000010810/ENSG00000177707/ENSG00000112290/ENSG00000127329/ENSG00000077782	SNAI1/FYN/NECTIN3/WASF1/PTPRB/FGFR1	hsa:6615/hsa:2534/hsa:25945/hsa:8936/hsa:5787/hsa:2260	6
hsa04921	Oxytocin signaling pathway	13/723	134/5832	0.864102	0.999932	ENSG00000116741/ENSG00000198626/ENSG00000169032/ENSG00000182324/ENSG00000114353/ENSG00000166484/ENSG00000101096/ENSG00000159899/ENSG00000167535/ENSG00000160014/ENSG00000132155/ENSG00000008118/ENSG00000067191	RGS2/RYR2/MAP2K1/KCNJ14/GNAI2/MAPK7/NFATC2/NPR2/CACNB3/CALM3/RAF1/CAMK1G/CACNB1	hsa:5997/hsa:6262/hsa:5604/hsa:3770/hsa:2771/hsa:5598/hsa:4773/hsa:4882/hsa:784/hsa:808/hsa:5894/hsa:57172/hsa:782	13
hsa01523	Antifolate resistance	2/723	27/5832	0.865361	0.999932	ENSG00000176890/ENSG00000182199	TYMS/SHMT2	hsa:7298/hsa:6472	2
hsa05412	Arrhythmogenic right ventricular cardiomyopathy (ARVC)	5/723	59/5832	0.872038	0.999932	ENSG00000198626/ENSG00000167535/ENSG00000067191/ENSG00000134755/ENSG00000170558	RYR2/CACNB3/CACNB1/DSC2/CDH2	hsa:6262/hsa:784/hsa:782/hsa:1824/hsa:1000	5
hsa04926	Relaxin signaling pathway	11/723	117/5832	0.874537	0.999932	ENSG00000146592/ENSG00000169032/ENSG00000100985/ENSG00000076984/ENSG00000174021/ENSG00000114353/ENSG00000105329/ENSG00000172354/ENSG00000132155/ENSG00000177885/ENSG00000168243	CREB5/MAP2K1/MMP9/MAP2K7/GNG5/GNAI2/TGFB1/GNB2/RAF1/GRB2/GNG4	hsa:9586/hsa:5604/hsa:4318/hsa:5609/hsa:2787/hsa:2771/hsa:7040/hsa:2783/hsa:5894/hsa:2885/hsa:2786	11
hsa04012	ErbB signaling pathway	7/723	79/5832	0.874746	0.999932	ENSG00000143322/ENSG00000169032/ENSG00000076984/ENSG00000175634/ENSG00000099942/ENSG00000132155/ENSG00000177885	ABL2/MAP2K1/MAP2K7/RPS6KB2/CRKL/RAF1/GRB2	hsa:27/hsa:5604/hsa:5609/hsa:6199/hsa:1399/hsa:5894/hsa:2885	7
hsa04070	Phosphatidylinositol signaling system	8/723	89/5832	0.877458	0.999932	ENSG00000137825/ENSG00000068745/ENSG00000176095/ENSG00000155252/ENSG00000086544/ENSG00000160014/ENSG00000132376/ENSG00000115556	ITPKA/IP6K2/IP6K1/PI4K2A/ITPKC/CALM3/INPP5K/PLCD4	hsa:3706/hsa:51447/hsa:9807/hsa:55361/hsa:80271/hsa:808/hsa:51763/hsa:84812	8
hsa04742	Taste transduction	3/723	39/5832	0.878433	0.999932	ENSG00000169860/ENSG00000136928/ENSG00000277481	P2RY1/GABBR2/PKD1L3	hsa:5028/hsa:9568/hsa:342372	3
hsa04973	Carbohydrate digestion and absorption	2/723	28/5832	0.878647	0.999932	ENSG00000159399/ENSG00000115850	HK2/LCT	hsa:3099/hsa:3938	2
hsa00450	Selenocompound metabolism	1/723	16/5832	0.880043	0.999932	ENSG00000116761	CTH	hsa:1491	1
hsa04668	TNF signaling pathway	9/723	100/5832	0.887561	0.999932	ENSG00000184557/ENSG00000146592/ENSG00000149968/ENSG00000169032/ENSG00000100985/ENSG00000076984/ENSG00000127191/ENSG00000118503/ENSG00000247077	SOCS3/CREB5/MMP3/MAP2K1/MMP9/MAP2K7/TRAF2/TNFAIP3/PGAM5	hsa:9021/hsa:9586/hsa:4314/hsa:5604/hsa:4318/hsa:5609/hsa:7186/hsa:7128/hsa:192111	9
hsa03440	Homologous recombination	3/723	40/5832	0.888968	0.999932	ENSG00000177302/ENSG00000117748/ENSG00000126215	TOP3A/RPA2/XRCC3	hsa:7156/hsa:6118/hsa:7517	3
hsa04932	Non-alcoholic fatty liver disease (NAFLD)	13/723	138/5832	0.889242	0.999932	ENSG00000184557/ENSG00000185950/ENSG00000153094/ENSG00000175197/ENSG00000127191/ENSG00000105329/ENSG00000115286/ENSG00000172071/ENSG00000173327/ENSG00000105723/ENSG00000087088/ENSG00000173660/ENSG00000073578	SOCS3/IRS2/BCL2L11/DDIT3/TRAF2/TGFB1/NDUFS7/EIF2AK3/MAP3K11/GSK3A/BAX/UQCRH/SDHA	hsa:9021/hsa:8660/hsa:10018/hsa:1649/hsa:7186/hsa:7040/hsa:374291/hsa:9451/hsa:4296/hsa:2931/hsa:581/hsa:7388/hsa:6389	13
hsa04071	Sphingolipid signaling pathway	10/723	110/5832	0.890554	0.999932	ENSG00000170989/ENSG00000010810/ENSG00000176170/ENSG00000169032/ENSG00000127191/ENSG00000114353/ENSG00000223802/ENSG00000171791/ENSG00000087088/ENSG00000132155	S1PR1/FYN/SPHK1/MAP2K1/TRAF2/GNAI2/CERS1/BCL2/BAX/RAF1	hsa:1901/hsa:2534/hsa:8877/hsa:5604/hsa:7186/hsa:2771/hsa:10715/hsa:596/hsa:581/hsa:5894	10
hsa04710	Circadian rhythm	2/723	29/5832	0.890714	0.999932	ENSG00000133794/ENSG00000069667	ARNTL/RORA	hsa:406/hsa:6095	2
hsa05167	Kaposi sarcoma-associated herpesvirus infection	15/723	157/5832	0.891793	0.999932	ENSG00000101412/ENSG00000169032/ENSG00000076984/ENSG00000174021/ENSG00000135446/ENSG00000127191/ENSG00000127666/ENSG00000101096/ENSG00000160014/ENSG00000185507/ENSG00000172354/ENSG00000087088/ENSG00000132155/ENSG00000168243/ENSG00000030110	E2F1/MAP2K1/MAP2K7/GNG5/CDK4/TRAF2/TICAM1/NFATC2/CALM3/IRF7/GNB2/BAX/RAF1/GNG4/BAK1	hsa:1869/hsa:5604/hsa:5609/hsa:2787/hsa:1019/hsa:7186/hsa:148022/hsa:4773/hsa:808/hsa:3665/hsa:2783/hsa:581/hsa:5894/hsa:2786/hsa:578	15
hsa04977	Vitamin digestion and absorption	1/723	17/5832	0.894955	0.999932	ENSG00000121207	LRAT	hsa:9227	1
hsa00564	Glycerophospholipid metabolism	7/723	82/5832	0.897335	0.999932	ENSG00000170222/ENSG00000176454/ENSG00000138678/ENSG00000169692/ENSG00000130653/ENSG00000110721/ENSG00000167588	ADPRM/LPCAT4/GPAT3/AGPAT2/PNPLA7/CHKA/GPD1	hsa:56985/hsa:254531/hsa:84803/hsa:10555/hsa:375775/hsa:1119/hsa:2819	7
hsa04137	Mitophagy - animal	5/723	62/5832	0.897897	0.999932	ENSG00000176171/ENSG00000101412/ENSG00000164442/ENSG00000172071/ENSG00000247077	BNIP3/E2F1/CITED2/EIF2AK3/PGAM5	hsa:664/hsa:1869/hsa:10370/hsa:9451/hsa:192111	5
hsa04971	Gastric acid secretion	5/723	62/5832	0.897897	0.999932	ENSG00000184502/ENSG00000104267/ENSG00000114353/ENSG00000160014/ENSG00000092820	GAST/CA2/GNAI2/CALM3/EZR	hsa:2520/hsa:760/hsa:2771/hsa:808/hsa:7430	5
hsa04151	PI3K-Akt signaling pathway	30/723	294/5832	0.898991	0.999932	ENSG00000064300/ENSG00000123358/ENSG00000119630/ENSG00000156427/ENSG00000153094/ENSG00000146592/ENSG00000137154/ENSG00000167965/ENSG00000187266/ENSG00000169032/ENSG00000171517/ENSG00000174021/ENSG00000135446/ENSG00000128245/ENSG00000175634/ENSG00000123374/ENSG00000176697/ENSG00000058085/ENSG00000160867/ENSG00000105173/ENSG00000172354/ENSG00000077782/ENSG00000171791/ENSG00000107831/ENSG00000132155…	NGFR/NR4A1/PGF/FGF18/BCL2L11/CREB5/RPS6/MLST8/EPOR/MAP2K1/LPAR3/GNG5/CDK4/YWHAH/RPS6KB2/CDK2/BDNF/LAMC2/FGFR4/CCNE1/GNB2/FGFR1/BCL2/FGF8/RAF1/GRB2/GNG4/LAMB3/EFNA4/SGK2	hsa:4804/hsa:3164/hsa:5228/hsa:8817/hsa:10018/hsa:9586/hsa:6194/hsa:64223/hsa:2057/hsa:5604/hsa:23566/hsa:2787/hsa:1019/hsa:7533/hsa:6199/hsa:1017/hsa:627/hsa:3918/hsa:2264/hsa:898/hsa:2783/hsa:2260/hsa:596/hsa:2253/hsa:5894/hsa:2885/hsa:2786/hsa:3914/hsa:1945/hsa:10110	30
hsa04924	Renin secretion	4/723	52/5832	0.900987	0.999932	ENSG00000171522/ENSG00000114353/ENSG00000276045/ENSG00000160014	PTGER4/GNAI2/ORAI1/CALM3	hsa:5734/hsa:2771/hsa:84876/hsa:808	4
hsa00640	Propanoate metabolism	2/723	30/5832	0.901659	0.999932	ENSG00000134333/ENSG00000111716	LDHA/LDHB	hsa:3939/hsa:3945	2
hsa05152	Tuberculosis	12/723	131/5832	0.902508	0.999932	ENSG00000176170/ENSG00000110324/ENSG00000105329/ENSG00000173846/ENSG00000102879/ENSG00000160014/ENSG00000171791/ENSG00000087088/ENSG00000132155/ENSG00000169896/ENSG00000185883/ENSG00000111012	SPHK1/IL10RA/TGFB1/PLK3/CORO1A/CALM3/BCL2/BAX/RAF1/ITGAM/ATP6V0C/CYP27B1	hsa:8877/hsa:3587/hsa:7040/hsa:1263/hsa:11151/hsa:808/hsa:596/hsa:581/hsa:5894/hsa:3684/hsa:527/hsa:1594	12
hsa04911	Insulin secretion	5/723	63/5832	0.905449	0.999932	ENSG00000146592/ENSG00000117394/ENSG00000198626/ENSG00000105649/ENSG00000187486	CREB5/SLC2A1/RYR2/RAB3A/KCNJ11	hsa:9586/hsa:6513/hsa:6262/hsa:5864/hsa:3767	5
hsa04015	Rap1 signaling pathway	17/723	179/5832	0.908993	0.999932	ENSG00000064300/ENSG00000119630/ENSG00000156427/ENSG00000169032/ENSG00000171517/ENSG00000006451/ENSG00000108518/ENSG00000114353/ENSG00000169860/ENSG00000160867/ENSG00000160014/ENSG00000077782/ENSG00000107831/ENSG00000099942/ENSG00000132155/ENSG00000169896/ENSG00000243364	NGFR/PGF/FGF18/MAP2K1/LPAR3/RALA/PFN1/GNAI2/P2RY1/FGFR4/CALM3/FGFR1/FGF8/CRKL/RAF1/ITGAM/EFNA4	hsa:4804/hsa:5228/hsa:8817/hsa:5604/hsa:23566/hsa:5898/hsa:5216/hsa:2771/hsa:5028/hsa:2264/hsa:808/hsa:2260/hsa:2253/hsa:1399/hsa:5894/hsa:3684/hsa:1945	17
hsa04912	GnRH signaling pathway	7/723	84/5832	0.910398	0.999932	ENSG00000169032/ENSG00000076984/ENSG00000166484/ENSG00000160014/ENSG00000198909/ENSG00000132155/ENSG00000177885	MAP2K1/MAP2K7/MAPK7/CALM3/MAP3K3/RAF1/GRB2	hsa:5604/hsa:5609/hsa:5598/hsa:808/hsa:4215/hsa:5894/hsa:2885	7
hsa05032	Morphine addiction	5/723	64/5832	0.91251	0.999932	ENSG00000174021/ENSG00000114353/ENSG00000136928/ENSG00000172354/ENSG00000168243	GNG5/GNAI2/GABBR2/GNB2/GNG4	hsa:2787/hsa:2771/hsa:9568/hsa:2783/hsa:2786	5
hsa05133	Pertussis	5/723	64/5832	0.91251	0.999932	ENSG00000162711/ENSG00000114353/ENSG00000127666/ENSG00000160014/ENSG00000169896	NLRP3/GNAI2/TICAM1/CALM3/ITGAM	hsa:114548/hsa:2771/hsa:148022/hsa:808/hsa:3684	5
hsa05012	Parkinson disease	12/723	133/5832	0.912782	0.999932	ENSG00000108179/ENSG00000151729/ENSG00000115317/ENSG00000005022/ENSG00000114353/ENSG00000169100/ENSG00000099624/ENSG00000124172/ENSG00000159199/ENSG00000115286/ENSG00000173660/ENSG00000073578	PPIF/SLC25A4/HTRA2/SLC25A5/GNAI2/SLC25A6/ATP5F1D/ATP5F1E/ATP5MC1/NDUFS7/UQCRH/SDHA	hsa:10105/hsa:291/hsa:27429/hsa:292/hsa:2771/hsa:293/hsa:513/hsa:514/hsa:516/hsa:374291/hsa:7388/hsa:6389	12
hsa04976	Bile secretion	4/723	54/5832	0.916306	0.999932	ENSG00000104267/ENSG00000117394/ENSG00000143819/ENSG00000134538	CA2/SLC2A1/EPHX1/SLCO1B1	hsa:760/hsa:6513/hsa:2052/hsa:10599	4
hsa04931	Insulin resistance	8/723	95/5832	0.916592	0.999932	ENSG00000184557/ENSG00000185950/ENSG00000068976/ENSG00000119938/ENSG00000146592/ENSG00000117394/ENSG00000175634/ENSG00000100994	SOCS3/IRS2/PYGM/PPP1R3C/CREB5/SLC2A1/RPS6KB2/PYGB	hsa:9021/hsa:8660/hsa:5837/hsa:5507/hsa:9586/hsa:6513/hsa:6199/hsa:5834	8
hsa04964	Proximal tubule bicarbonate reclamation	1/723	19/5832	0.919454	0.999932	ENSG00000104267	CA2	hsa:760	1
hsa04024	cAMP signaling pathway	15/723	163/5832	0.920276	0.999932	ENSG00000104899/ENSG00000146592/ENSG00000198626/ENSG00000169032/ENSG00000125398/ENSG00000050628/ENSG00000105464/ENSG00000114353/ENSG00000176697/ENSG00000276045/ENSG00000160014/ENSG00000099822/ENSG00000136928/ENSG00000185920/ENSG00000132155	AMH/CREB5/RYR2/MAP2K1/SOX9/PTGER3/GRIN2D/GNAI2/BDNF/ORAI1/CALM3/HCN2/GABBR2/PTCH1/RAF1	hsa:268/hsa:9586/hsa:6262/hsa:5604/hsa:6662/hsa:5733/hsa:2906/hsa:2771/hsa:627/hsa:84876/hsa:808/hsa:610/hsa:9568/hsa:5727/hsa:5894	15
hsa00250	Alanine, aspartate and glutamate metabolism	2/723	32/5832	0.920546	0.999932	ENSG00000185818/ENSG00000126522	NAT8L/ASL	hsa:339983/hsa:435	2
hsa05416	Viral myocarditis	2/723	32/5832	0.920546	0.999932	ENSG00000010810/ENSG00000143322	FYN/ABL2	hsa:2534/hsa:27	2
hsa04640	Hematopoietic cell lineage	4/723	55/5832	0.923142	0.999932	ENSG00000095752/ENSG00000187266/ENSG00000115590/ENSG00000169896	IL11/EPOR/IL1R2/ITGAM	hsa:3589/hsa:2057/hsa:7850/hsa:3684	4
hsa05110	Vibrio cholerae infection	3/723	44/5832	0.923385	0.999932	ENSG00000143761/ENSG00000185883/ENSG00000128524	ARF1/ATP6V0C/ATP6V1F	hsa:375/hsa:527/hsa:9296	3
hsa04260	Cardiac muscle contraction	5/723	66/5832	0.925255	0.999932	ENSG00000198626/ENSG00000118194/ENSG00000167535/ENSG00000067191/ENSG00000173660	RYR2/TNNT2/CACNB3/CACNB1/UQCRH	hsa:6262/hsa:7139/hsa:784/hsa:782/hsa:7388	5
hsa04726	Serotonergic synapse	7/723	87/5832	0.927308	0.999932	ENSG00000169032/ENSG00000174021/ENSG00000114353/ENSG00000172354/ENSG00000100197/ENSG00000132155/ENSG00000168243	MAP2K1/GNG5/GNAI2/GNB2/CYP2D6/RAF1/GNG4	hsa:5604/hsa:2787/hsa:2771/hsa:2783/hsa:1565/hsa:5894/hsa:2786	7
hsa05170	Human immunodeficiency virus 1 infection	16/723	175/5832	0.9304	0.999932	ENSG00000169032/ENSG00000076984/ENSG00000174021/ENSG00000175634/ENSG00000127191/ENSG00000114353/ENSG00000101096/ENSG00000160014/ENSG00000154582/ENSG00000172354/ENSG00000171791/ENSG00000087088/ENSG00000099942/ENSG00000132155/ENSG00000168243/ENSG00000030110	MAP2K1/MAP2K7/GNG5/RPS6KB2/TRAF2/GNAI2/NFATC2/CALM3/ELOC/GNB2/BCL2/BAX/CRKL/RAF1/GNG4/BAK1	hsa:5604/hsa:5609/hsa:2787/hsa:6199/hsa:7186/hsa:2771/hsa:4773/hsa:808/hsa:6921/hsa:2783/hsa:596/hsa:581/hsa:1399/hsa:5894/hsa:2786/hsa:578	16
hsa04530	Tight junction	13/723	147/5832	0.932165	0.999932	ENSG00000132646/ENSG00000165215/ENSG00000078814/ENSG00000114019/ENSG00000184697/ENSG00000076984/ENSG00000135446/ENSG00000156232/ENSG00000184113/ENSG00000106404/ENSG00000140832/ENSG00000092820/ENSG00000109062	PCNA/CLDN3/MYH7B/AMOTL2/CLDN6/MAP2K7/CDK4/WHAMM/CLDN5/CLDN15/MARVELD3/EZR/SLC9A3R1	hsa:5111/hsa:1365/hsa:57644/hsa:51421/hsa:9074/hsa:5609/hsa:1019/hsa:123720/hsa:7122/hsa:24146/hsa:91862/hsa:7430/hsa:9368	13
hsa04620	Toll-like receptor signaling pathway	6/723	78/5832	0.933688	0.999932	ENSG00000169032/ENSG00000076984/ENSG00000127666/ENSG00000078902/ENSG00000185507/ENSG00000143387	MAP2K1/MAP2K7/TICAM1/TOLLIP/IRF7/CTSK	hsa:5604/hsa:5609/hsa:148022/hsa:54472/hsa:3665/hsa:1513	6
hsa04720	Long-term potentiation	4/723	57/5832	0.93533	0.999932	ENSG00000169032/ENSG00000105464/ENSG00000160014/ENSG00000132155	MAP2K1/GRIN2D/CALM3/RAF1	hsa:5604/hsa:2906/hsa:808/hsa:5894	4
hsa05410	Hypertrophic cardiomyopathy (HCM)	5/723	68/5832	0.936326	0.999932	ENSG00000198626/ENSG00000118194/ENSG00000167535/ENSG00000105329/ENSG00000067191	RYR2/TNNT2/CACNB3/TGFB1/CACNB1	hsa:6262/hsa:7139/hsa:784/hsa:7040/hsa:782	5
hsa05204	Chemical carcinogenesis	3/723	46/5832	0.936653	0.999932	ENSG00000175344/ENSG00000143819/ENSG00000159228	CHRNA7/EPHX1/CBR1	hsa:1139/hsa:2052/hsa:873	3
hsa00900	Terpenoid backbone biosynthesis	1/723	21/5832	0.938246	0.999932	ENSG00000163344	PMVK	hsa:10654	1
hsa04114	Oocyte meiosis	9/723	110/5832	0.94027	0.999932	ENSG00000089053/ENSG00000169032/ENSG00000128245/ENSG00000163806/ENSG00000123374/ENSG00000127564/ENSG00000160014/ENSG00000105173/ENSG00000141552	ANAPC5/MAP2K1/YWHAH/SPDYA/CDK2/PKMYT1/CALM3/CCNE1/ANAPC11	hsa:51433/hsa:5604/hsa:7533/hsa:245711/hsa:1017/hsa:9088/hsa:808/hsa:898/hsa:51529	9
hsa05414	Dilated cardiomyopathy (DCM)	5/723	69/5832	0.94129	0.999932	ENSG00000198626/ENSG00000118194/ENSG00000167535/ENSG00000105329/ENSG00000067191	RYR2/TNNT2/CACNB3/TGFB1/CACNB1	hsa:6262/hsa:7139/hsa:784/hsa:7040/hsa:782	5
hsa05146	Amoebiasis	6/723	80/5832	0.94306	0.999932	ENSG00000081181/ENSG00000115590/ENSG00000058085/ENSG00000105329/ENSG00000196878/ENSG00000169896	ARG2/IL1R2/LAMC2/TGFB1/LAMB3/ITGAM	hsa:384/hsa:7850/hsa:3918/hsa:7040/hsa:3914/hsa:3684	6
hsa04120	Ubiquitin mediated proteolysis	11/723	131/5832	0.94459	0.999932	ENSG00000184557/ENSG00000185338/ENSG00000089053/ENSG00000130725/ENSG00000099804/ENSG00000079999/ENSG00000107341/ENSG00000154582/ENSG00000175063/ENSG00000142230/ENSG00000141552	SOCS3/SOCS1/ANAPC5/UBE2M/CDC34/KEAP1/UBE2R2/ELOC/UBE2C/SAE1/ANAPC11	hsa:9021/hsa:8651/hsa:51433/hsa:9040/hsa:997/hsa:9817/hsa:54926/hsa:6921/hsa:11065/hsa:10055/hsa:51529	11
hsa03320	PPAR signaling pathway	4/723	59/5832	0.945739	0.999932	ENSG00000164687/ENSG00000167772/ENSG00000145284/ENSG00000112033	FABP5/ANGPTL4/SCD5/PPARD	hsa:2171/hsa:51129/hsa:79966/hsa:5467	4
hsa04072	Phospholipase D signaling pathway	10/723	122/5832	0.947664	0.999932	ENSG00000010810/ENSG00000176170/ENSG00000169032/ENSG00000171517/ENSG00000006451/ENSG00000169692/ENSG00000143761/ENSG00000132155/ENSG00000177885/ENSG00000165527	FYN/SPHK1/MAP2K1/LPAR3/RALA/AGPAT2/ARF1/RAF1/GRB2/ARF6	hsa:2534/hsa:8877/hsa:5604/hsa:23566/hsa:5898/hsa:10555/hsa:375/hsa:5894/hsa:2885/hsa:382	10
hsa04728	Dopaminergic synapse	9/723	113/5832	0.951143	0.999932	ENSG00000133794/ENSG00000146592/ENSG00000174021/ENSG00000069696/ENSG00000114353/ENSG00000160014/ENSG00000105723/ENSG00000172354/ENSG00000168243	ARNTL/CREB5/GNG5/DRD4/GNAI2/CALM3/GSK3A/GNB2/GNG4	hsa:406/hsa:9586/hsa:2787/hsa:1815/hsa:2771/hsa:808/hsa:2931/hsa:2783/hsa:2786	9
hsa04672	Intestinal immune network for IgA production	1/723	23/5832	0.952658	0.999932	ENSG00000105329	TGFB1	hsa:7040	1
hsa04216	Ferroptosis	2/723	37/5832	0.953909	0.999932	ENSG00000100292/ENSG00000087086	HMOX1/FTL	hsa:3162/hsa:2512	2
hsa04962	Vasopressin-regulated water reabsorption	2/723	38/5832	0.958736	0.999932	ENSG00000146592/ENSG00000141522	CREB5/ARHGDIA	hsa:9586/hsa:396	2
hsa01524	Platinum drug resistance	4/723	63/5832	0.962101	0.999932	ENSG00000170734/ENSG00000171791/ENSG00000087088/ENSG00000030110	POLH/BCL2/BAX/BAK1	hsa:5429/hsa:596/hsa:581/hsa:578	4
hsa03022	Basal transcription factors	2/723	39/5832	0.963076	0.999932	ENSG00000120656/ENSG00000137947	TAF12/GTF2B	hsa:6883/hsa:2959	2
hsa05143	African trypanosomiasis	1/723	25/5832	0.96371	0.999932	ENSG00000206172	HBA1	hsa:3039	1
hsa05150	Staphylococcus aureus infection	1/723	25/5832	0.96371	0.999932	ENSG00000169896	ITGAM	hsa:3684	1
hsa04142	Lysosome	9/723	118/5832	0.965415	0.999932	ENSG00000175416/ENSG00000102393/ENSG00000136943/ENSG00000103723/ENSG00000150967/ENSG00000135047/ENSG00000143387/ENSG00000185883/ENSG00000122705	CLTB/GLA/CTSV/AP3B2/ABCB9/CTSL/CTSK/ATP6V0C/CLTA	hsa:1212/hsa:2717/hsa:1515/hsa:8120/hsa:23457/hsa:1514/hsa:1513/hsa:527/hsa:1211	9
hsa04141	Protein processing in endoplasmic reticulum	12/723	149/5832	0.966687	0.999932	ENSG00000173110/ENSG00000087074/ENSG00000126803/ENSG00000076984/ENSG00000132002/ENSG00000107262/ENSG00000175197/ENSG00000127191/ENSG00000172071/ENSG00000171791/ENSG00000087088/ENSG00000030110	HSPA6/PPP1R15A/HSPA2/MAP2K7/DNAJB1/BAG1/DDIT3/TRAF2/EIF2AK3/BCL2/BAX/BAK1	hsa:3310/hsa:23645/hsa:3306/hsa:5609/hsa:3337/hsa:573/hsa:1649/hsa:7186/hsa:9451/hsa:596/hsa:581/hsa:578	12
hsa04064	NF-kappa B signaling pathway	5/723	76/5832	0.967328	0.999932	ENSG00000099860/ENSG00000127191/ENSG00000127666/ENSG00000118503/ENSG00000171791	GADD45B/TRAF2/TICAM1/TNFAIP3/BCL2	hsa:4616/hsa:7186/hsa:148022/hsa:7128/hsa:596	5
hsa04659	Th17 cell differentiation	5/723	76/5832	0.967328	0.999932	ENSG00000069667/ENSG00000146232/ENSG00000101096/ENSG00000105329/ENSG00000104825	RORA/NFKBIE/NFATC2/TGFB1/NFKBIB	hsa:6095/hsa:4794/hsa:4773/hsa:7040/hsa:4793	5
hsa04730	Long-term depression	3/723	53/5832	0.96812	0.999932	ENSG00000169032/ENSG00000114353/ENSG00000132155	MAP2K1/GNAI2/RAF1	hsa:5604/hsa:2771/hsa:5894	3
hsa00512	Mucin type O-glycan biosynthesis	1/723	26/5832	0.968228	0.999932	ENSG00000164574	GALNT10	hsa:55568	1
hsa05010	Alzheimer disease	13/723	160/5832	0.968772	0.999932	ENSG00000130203/ENSG00000176749/ENSG00000105464/ENSG00000196296/ENSG00000111640/ENSG00000099624/ENSG00000124172/ENSG00000159199/ENSG00000115286/ENSG00000160014/ENSG00000172071/ENSG00000173660/ENSG00000073578	APOE/CDK5R1/GRIN2D/ATP2A1/GAPDH/ATP5F1D/ATP5F1E/ATP5MC1/NDUFS7/CALM3/EIF2AK3/UQCRH/SDHA	hsa:348/hsa:8851/hsa:2906/hsa:487/hsa:2597/hsa:513/hsa:514/hsa:516/hsa:374291/hsa:808/hsa:9451/hsa:7388/hsa:6389	13
hsa00970	Aminoacyl-tRNA biosynthesis	2/723	41/5832	0.970479	0.999932	ENSG00000179115/ENSG00000185418	FARSA/TARSL2	hsa:2193/hsa:123283	2
hsa04961	Endocrine and other factor-regulated calcium reabsorption	2/723	41/5832	0.970479	0.999932	ENSG00000175416/ENSG00000122705	CLTB/CLTA	hsa:1212/hsa:1211	2
hsa04622	RIG-I-like receptor signaling pathway	3/723	54/5832	0.971168	0.999932	ENSG00000127191/ENSG00000185507/ENSG00000104825	TRAF2/IRF7/NFKBIB	hsa:7186/hsa:3665/hsa:4793	3
hsa05231	Choline metabolism in cancer	6/723	89/5832	0.972163	0.999932	ENSG00000169032/ENSG00000112290/ENSG00000175634/ENSG00000110721/ENSG00000132155/ENSG00000177885	MAP2K1/WASF1/RPS6KB2/CHKA/RAF1/GRB2	hsa:5604/hsa:8936/hsa:6199/hsa:1119/hsa:5894/hsa:2885	6
hsa04810	Regulation of actin cytoskeleton	16/723	192/5832	0.97297	0.999932	ENSG00000156427/ENSG00000169032/ENSG00000115266/ENSG00000180720/ENSG00000112290/ENSG00000108518/ENSG00000160867/ENSG00000136950/ENSG00000077782/ENSG00000107831/ENSG00000099942/ENSG00000132155/ENSG00000241553/ENSG00000169896/ENSG00000092820/ENSG00000215375	FGF18/MAP2K1/APC2/CHRM4/WASF1/PFN1/FGFR4/ARPC5L/FGFR1/FGF8/CRKL/RAF1/ARPC4/ITGAM/EZR/MYL5	hsa:8817/hsa:5604/hsa:10297/hsa:1132/hsa:8936/hsa:5216/hsa:2264/hsa:81873/hsa:2260/hsa:2253/hsa:1399/hsa:5894/hsa:10093/hsa:3684/hsa:7430/hsa:4636	16
hsa04625	C-type lectin receptor signaling pathway	6/723	90/5832	0.974363	0.999932	ENSG00000179388/ENSG00000162711/ENSG00000101096/ENSG00000173846/ENSG00000160014/ENSG00000132155	EGR3/NLRP3/NFATC2/PLK3/CALM3/RAF1	hsa:1960/hsa:114548/hsa:4773/hsa:1263/hsa:808/hsa:5894	6
hsa04933	AGE-RAGE signaling pathway in diabetic complications	6/723	90/5832	0.974363	0.999932	ENSG00000137193/ENSG00000135446/ENSG00000105329/ENSG00000171791/ENSG00000087088/ENSG00000115556	PIM1/CDK4/TGFB1/BCL2/BAX/PLCD4	hsa:5292/hsa:1019/hsa:7040/hsa:596/hsa:581/hsa:84812	6
hsa04918	Thyroid hormone synthesis	3/723	57/5832	0.97874	0.999932	ENSG00000146592/ENSG00000125618/ENSG00000233276	CREB5/PAX8/GPX1	hsa:9586/hsa:7849/hsa:2876	3
hsa00280	Valine, leucine and isoleucine degradation	2/723	44/5832	0.978968	0.999932	ENSG00000176715/ENSG00000151498	ACSF3/ACAD8	hsa:197322/hsa:27034	2
hsa04340	Hedgehog signaling pathway	2/723	44/5832	0.978968	0.999932	ENSG00000185920/ENSG00000171791	PTCH1/BCL2	hsa:5727/hsa:596	2
hsa04724	Glutamatergic synapse	6/723	93/5832	0.980035	0.999932	ENSG00000174021/ENSG00000105464/ENSG00000114353/ENSG00000172354/ENSG00000251322/ENSG00000168243	GNG5/GRIN2D/GNAI2/GNB2/SHANK3/GNG4	hsa:2787/hsa:2906/hsa:2771/hsa:2783/hsa:85358/hsa:2786	6
hsa04650	Natural killer cell mediated cytotoxicity	5/723	82/5832	0.98067	0.999932	ENSG00000010810/ENSG00000169032/ENSG00000101096/ENSG00000132155/ENSG00000177885	FYN/MAP2K1/NFATC2/RAF1/GRB2	hsa:2534/hsa:5604/hsa:4773/hsa:5894/hsa:2885	5
hsa04740	Olfactory transduction	3/723	58/5832	0.980812	0.999932	ENSG00000116741/ENSG00000160014/ENSG00000124657	RGS2/CALM3/OR2B6	hsa:5997/hsa:808/hsa:26212	3
hsa04919	Thyroid hormone signaling pathway	7/723	105/5832	0.98146	0.999932	ENSG00000112394/ENSG00000117394/ENSG00000169032/ENSG00000125378/ENSG00000148400/ENSG00000132155/ENSG00000115556	SLC16A10/SLC2A1/MAP2K1/BMP4/NOTCH1/RAF1/PLCD4	hsa:117247/hsa:6513/hsa:5604/hsa:652/hsa:4851/hsa:5894/hsa:84812	7
hsa04152	AMPK signaling pathway	7/723	106/5832	0.982901	0.999932	ENSG00000185950/ENSG00000170525/ENSG00000146592/ENSG00000096717/ENSG00000175634/ENSG00000114268/ENSG00000145284	IRS2/PFKFB3/CREB5/SIRT1/RPS6KB2/PFKFB4/SCD5	hsa:8660/hsa:5209/hsa:9586/hsa:23411/hsa:6199/hsa:5210/hsa:79966	7
hsa00510	N-Glycan biosynthesis	2/723	46/5832	0.983257	0.999932	ENSG00000214160/ENSG00000131446	ALG3/MGAT1	hsa:10195/hsa:4245	2
hsa01212	Fatty acid metabolism	2/723	46/5832	0.983257	0.999932	ENSG00000145284/ENSG00000100294	SCD5/MCAT	hsa:79966/hsa:27349	2
hsa04960	Aldosterone-regulated sodium reabsorption	1/723	31/5832	0.983664	0.999932	ENSG00000175793	SFN	hsa:2810	1
hsa04261	Adrenergic signaling in cardiomyocytes	8/723	119/5832	0.985448	0.999932	ENSG00000146592/ENSG00000198626/ENSG00000118194/ENSG00000114353/ENSG00000167535/ENSG00000160014/ENSG00000171791/ENSG00000067191	CREB5/RYR2/TNNT2/GNAI2/CACNB3/CALM3/BCL2/CACNB1	hsa:9586/hsa:6262/hsa:7139/hsa:2771/hsa:784/hsa:808/hsa:596/hsa:782	8
hsa04062	Chemokine signaling pathway	10/723	141/5832	0.985972	0.999932	ENSG00000169032/ENSG00000174021/ENSG00000114353/ENSG00000105723/ENSG00000172354/ENSG00000099942/ENSG00000132155/ENSG00000104825/ENSG00000177885/ENSG00000168243	MAP2K1/GNG5/GNAI2/GSK3A/GNB2/CRKL/RAF1/NFKBIB/GRB2/GNG4	hsa:5604/hsa:2787/hsa:2771/hsa:2931/hsa:2783/hsa:1399/hsa:5894/hsa:4793/hsa:2885/hsa:2786	10
hsa04621	NOD-like receptor signaling pathway	10/723	142/5832	0.986969	0.999932	ENSG00000265972/ENSG00000179526/ENSG00000162711/ENSG00000127191/ENSG00000127666/ENSG00000118503/ENSG00000185507/ENSG00000171791/ENSG00000104825/ENSG00000091106	TXNIP/SHARPIN/NLRP3/TRAF2/TICAM1/TNFAIP3/IRF7/BCL2/NFKBIB/NLRC4	hsa:10628/hsa:81858/hsa:114548/hsa:7186/hsa:148022/hsa:7128/hsa:3665/hsa:596/hsa:4793/hsa:58484	10
hsa04972	Pancreatic secretion	3/723	63/5832	0.988591	0.999932	ENSG00000104267/ENSG00000198626/ENSG00000196296	CA2/RYR2/ATP2A1	hsa:760/hsa:6262/hsa:487	3
hsa00380	Tryptophan metabolism	1/723	34/5832	0.989043	0.999932	ENSG00000183077	AFMID	hsa:125061	1
hsa00982	Drug metabolism - cytochrome P450	1/723	36/5832	0.991606	0.999932	ENSG00000100197	CYP2D6	hsa:1565	1
hsa00190	Oxidative phosphorylation	8/723	126/5832	0.9917	0.999932	ENSG00000099624/ENSG00000124172/ENSG00000159199/ENSG00000115286/ENSG00000173660/ENSG00000185883/ENSG00000073578/ENSG00000128524	ATP5F1D/ATP5F1E/ATP5MC1/NDUFS7/UQCRH/ATP6V0C/SDHA/ATP6V1F	hsa:513/hsa:514/hsa:516/hsa:374291/hsa:7388/hsa:527/hsa:6389/hsa:9296	8
hsa04610	Complement and coagulation cascades	2/723	53/5832	0.992549	0.999932	ENSG00000115718/ENSG00000169896	PROC/ITGAM	hsa:5624/hsa:3684	2
hsa04714	Thermogenesis	16/723	216/5832	0.994076	0.999932	ENSG00000146592/ENSG00000137154/ENSG00000115548/ENSG00000167965/ENSG00000205683/ENSG00000175634/ENSG00000240230/ENSG00000099624/ENSG00000124172/ENSG00000159199/ENSG00000115286/ENSG00000077782/ENSG00000177885/ENSG00000177666/ENSG00000173660/ENSG00000073578	CREB5/RPS6/KDM3A/MLST8/DPF3/RPS6KB2/COX19/ATP5F1D/ATP5F1E/ATP5MC1/NDUFS7/FGFR1/GRB2/PNPLA2/UQCRH/SDHA	hsa:9586/hsa:6194/hsa:55818/hsa:64223/hsa:8110/hsa:6199/hsa:90639/hsa:513/hsa:514/hsa:516/hsa:374291/hsa:2260/hsa:2885/hsa:57104/hsa:7388/hsa:6389	16
hsa04270	Vascular smooth muscle contraction	5/723	95/5832	0.994161	0.999932	ENSG00000072952/ENSG00000169032/ENSG00000159899/ENSG00000160014/ENSG00000132155	MRVI1/MAP2K1/NPR2/CALM3/RAF1	hsa:10335/hsa:5604/hsa:4882/hsa:808/hsa:5894	5
hsa03050	Proteasome	1/723	40/5832	0.995074	0.999932	ENSG00000130706	ADRM1	hsa:11047	1
hsa04146	Peroxisome	3/723	73/5832	0.996088	0.999932	ENSG00000148832/ENSG00000163344/ENSG00000242110	PAOX/PMVK/AMACR	hsa:196743/hsa:10654/hsa:23600	3
hsa05120	Epithelial cell signaling in Helicobacter pylori infection	2/723	62/5832	0.997425	0.999932	ENSG00000185883/ENSG00000128524	ATP6V0C/ATP6V1F	hsa:527/hsa:9296	2
hsa04723	Retrograde endocannabinoid signaling	6/723	118/5832	0.997873	0.999932	ENSG00000174021/ENSG00000114353/ENSG00000164535/ENSG00000115286/ENSG00000172354/ENSG00000168243	GNG5/GNAI2/DAGLB/NDUFS7/GNB2/GNG4	hsa:2787/hsa:2771/hsa:221955/hsa:374291/hsa:2783/hsa:2786	6
hsa04510	Focal adhesion	11/723	181/5832	0.998533	0.999932	ENSG00000128591/ENSG00000119630/ENSG00000010810/ENSG00000169032/ENSG00000058085/ENSG00000171791/ENSG00000099942/ENSG00000132155/ENSG00000177885/ENSG00000196878/ENSG00000215375	FLNC/PGF/FYN/MAP2K1/LAMC2/BCL2/CRKL/RAF1/GRB2/LAMB3/MYL5	hsa:2318/hsa:5228/hsa:2534/hsa:5604/hsa:3918/hsa:596/hsa:1399/hsa:5894/hsa:2885/hsa:3914/hsa:4636	11
hsa05142	Chagas disease (American trypanosomiasis)	3/723	82/5832	0.998549	0.999932	ENSG00000114353/ENSG00000127666/ENSG00000105329	GNAI2/TICAM1/TGFB1	hsa:2771/hsa:148022/hsa:7040	3
hsa04512	ECM-receptor interaction	2/723	70/5832	0.999015	0.999932	ENSG00000058085/ENSG00000196878	LAMC2/LAMB3	hsa:3918/hsa:3914	2
hsa04750	Inflammatory mediator regulation of TRP channels	3/723	88/5832	0.999261	0.999932	ENSG00000171522/ENSG00000160014/ENSG00000072182	PTGER4/CALM3/ASIC4	hsa:5734/hsa:808/hsa:55515	3
hsa00310	Lysine degradation	1/723	56/5832	0.999418	0.999932	ENSG00000119689	DLST	hsa:1743	1
hsa04611	Platelet activation	4/723	106/5832	0.999499	0.999932	ENSG00000010810/ENSG00000114353/ENSG00000169860/ENSG00000276045	FYN/GNAI2/P2RY1/ORAI1	hsa:2534/hsa:2771/hsa:5028/hsa:84876	4
hsa04144	Endocytosis	13/723	223/5832	0.999699	0.999932	ENSG00000173110/ENSG00000126803/ENSG00000111737/ENSG00000249884/ENSG00000116675/ENSG00000089006/ENSG00000175416/ENSG00000160867/ENSG00000136950/ENSG00000143761/ENSG00000241553/ENSG00000165527/ENSG00000122705	HSPA6/HSPA2/RAB35/RNF103-CHMP3/DNAJC6/SNX5/CLTB/FGFR4/ARPC5L/ARF1/ARPC4/ARF6/CLTA	hsa:3310/hsa:3306/hsa:11021/hsa:100526767/hsa:9829/hsa:27131/hsa:1212/hsa:2264/hsa:81873/hsa:375/hsa:10093/hsa:382/hsa:1211	13
hsa04970	Salivary secretion	1/723	66/5832	0.999847	0.999932	ENSG00000160014	CALM3	hsa:808	1
hsa04974	Protein digestion and absorption	1/723	72/5832	0.999932	0.999932	ENSG00000112394	SLC16A10	hsa:117247	1

## Sheet: DSS+GA50ug ml vs DSS down
KEGGID	Description	GeneRatio	BgRatio	pvalue	padj	geneID	geneName	keggID	Count
hsa05164	Influenza A	38/873	126/5832	8.9876e-06	0.00278615	ENSG00000263528/ENSG00000137752/ENSG00000121858/ENSG00000136244/ENSG00000134321/ENSG00000111335/ENSG00000115008/ENSG00000169429/ENSG00000179583/ENSG00000171608/ENSG00000160710/ENSG00000111331/ENSG00000107201/ENSG00000157601/ENSG00000137648/ENSG00000137747/ENSG00000115415/ENSG00000055332/ENSG00000027697/ENSG00000088888/ENSG00000089127/ENSG00000169245/ENSG00000164342/ENSG00000162434/ENSG00000121060…	IKBKE/CASP1/TNFSF10/IL6/RSAD2/OAS2/IL1A/CXCL8/CIITA/PIK3CD/ADAR/OAS3/DDX58/MX1/TMPRSS4/TMPRSS13/STAT1/EIF2AK2/IFNGR1/MAVS/OAS1/CXCL10/TLR3/JAK1/TRIM25/TLR7/TNFRSF10B/ICAM1/STAT2/EIF2AK4/IFIH1/RNASEL/IFNAR1/MAPK13/IRF9/IFNAR2/DNAJC3/FAS	hsa:9641/hsa:834/hsa:8743/hsa:3569/hsa:91543/hsa:4939/hsa:3552/hsa:3576/hsa:4261/hsa:5293/hsa:103/hsa:4940/hsa:23586/hsa:4599/hsa:56649/hsa:84000/hsa:6772/hsa:5610/hsa:3459/hsa:57506/hsa:4938/hsa:3627/hsa:7098/hsa:3716/hsa:7706/hsa:51284/hsa:8795/hsa:3383/hsa:6773/hsa:440275/hsa:64135/hsa:6041/hsa:3454/hsa:5603/hsa:10379/hsa:3455/hsa:5611/hsa:355	38
hsa04512	ECM-receptor interaction	24/873	70/5832	4.19247e-05	0.00479125	ENSG00000041982/ENSG00000188153/ENSG00000115221/ENSG00000142798/ENSG00000188157/ENSG00000091409/ENSG00000124145/ENSG00000138448/ENSG00000196776/ENSG00000118785/ENSG00000197565/ENSG00000187498/ENSG00000150093/ENSG00000164171/ENSG00000049089/ENSG00000213949/ENSG00000091136/ENSG00000130702/ENSG00000072571/ENSG00000110799/ENSG00000135218/ENSG00000169231/ENSG00000135862/ENSG00000005884	TNC/COL4A5/ITGB6/HSPG2/AGRN/ITGA6/SDC4/ITGAV/CD47/SPP1/COL4A6/COL4A1/ITGB1/ITGA2/COL9A2/ITGA1/LAMB1/LAMA5/HMMR/VWF/CD36/THBS3/LAMC1/ITGA3	hsa:3371/hsa:1287/hsa:3694/hsa:3339/hsa:375790/hsa:3655/hsa:6385/hsa:3685/hsa:961/hsa:6696/hsa:1288/hsa:1282/hsa:3688/hsa:3673/hsa:1298/hsa:3672/hsa:3912/hsa:3911/hsa:3161/hsa:7450/hsa:948/hsa:7059/hsa:3915/hsa:3675	24
hsa05162	Measles	30/873	97/5832	4.63669e-05	0.00479125	ENSG00000263528/ENSG00000121858/ENSG00000136244/ENSG00000111335/ENSG00000115008/ENSG00000126561/ENSG00000171608/ENSG00000160710/ENSG00000111331/ENSG00000107201/ENSG00000157601/ENSG00000115415/ENSG00000055332/ENSG00000027697/ENSG00000088888/ENSG00000168610/ENSG00000137462/ENSG00000089127/ENSG00000162434/ENSG00000117335/ENSG00000196664/ENSG00000120889/ENSG00000170581/ENSG00000128829/ENSG00000115267…	IKBKE/TNFSF10/IL6/OAS2/IL1A/STAT5A/PIK3CD/ADAR/OAS3/DDX58/MX1/STAT1/EIF2AK2/IFNGR1/MAVS/STAT3/TLR2/OAS1/JAK1/CD46/TLR7/TNFRSF10B/STAT2/EIF2AK4/IFIH1/MAP3K7/IFNAR1/IRF9/IFNAR2/FAS	hsa:9641/hsa:8743/hsa:3569/hsa:4939/hsa:3552/hsa:6776/hsa:5293/hsa:103/hsa:4940/hsa:23586/hsa:4599/hsa:6772/hsa:5610/hsa:3459/hsa:57506/hsa:6774/hsa:7097/hsa:4938/hsa:3716/hsa:4179/hsa:51284/hsa:8795/hsa:6773/hsa:440275/hsa:64135/hsa:6885/hsa:3454/hsa:10379/hsa:3455/hsa:355	30
hsa04621	NOD-like receptor signaling pathway	38/873	142/5832	0.000163637	0.0126819	ENSG00000117228/ENSG00000162654/ENSG00000023445/ENSG00000263528/ENSG00000137752/ENSG00000136244/ENSG00000117226/ENSG00000163739/ENSG00000111335/ENSG00000169429/ENSG00000103313/ENSG00000111331/ENSG00000081041/ENSG00000115415/ENSG00000162645/ENSG00000067369/ENSG00000064012/ENSG00000169604/ENSG00000088888/ENSG00000184584/ENSG00000163565/ENSG00000089127/ENSG00000123104/ENSG00000139112/ENSG00000187688…	GBP1/GBP4/BIRC3/IKBKE/CASP1/IL6/GBP3/CXCL1/OAS2/CXCL8/MEFV/OAS3/CXCL2/STAT1/GBP2/TP53BP1/CASP8/ANTXR1/MAVS/TMEM173/IFI16/OAS1/ITPR2/GABARAPL1/TRPV2/JAK1/TRAF5/RBCK1/STAT2/BIRC2/RNASEL/MFN1/MAP3K7/IFNAR1/MAPK13/IRF9/IFNAR2/NLRP1	hsa:2633/hsa:115361/hsa:330/hsa:9641/hsa:834/hsa:3569/hsa:2635/hsa:2919/hsa:4939/hsa:3576/hsa:4210/hsa:4940/hsa:2920/hsa:6772/hsa:2634/hsa:7158/hsa:841/hsa:84168/hsa:57506/hsa:340061/hsa:3428/hsa:4938/hsa:3709/hsa:23710/hsa:51393/hsa:3716/hsa:7188/hsa:10616/hsa:6773/hsa:329/hsa:6041/hsa:55669/hsa:6885/hsa:3454/hsa:5603/hsa:10379/hsa:3455/hsa:22861	38
hsa04668	TNF signaling pathway	29/873	100/5832	0.000219715	0.0136223	ENSG00000115009/ENSG00000023445/ENSG00000136244/ENSG00000163739/ENSG00000184371/ENSG00000171608/ENSG00000003402/ENSG00000182158/ENSG00000003400/ENSG00000081041/ENSG00000136848/ENSG00000006210/ENSG00000125347/ENSG00000064012/ENSG00000028137/ENSG00000169245/ENSG00000128342/ENSG00000090339/ENSG00000082512/ENSG00000069399/ENSG00000110330/ENSG00000135341/ENSG00000157227/ENSG00000156711/ENSG00000197442…	CCL20/BIRC3/IL6/CXCL1/CSF1/PIK3CD/CFLAR/CREB3L2/CASP10/CXCL2/DAB2IP/CX3CL1/IRF1/CASP8/TNFRSF1B/CXCL10/LIF/ICAM1/TRAF5/BCL3/BIRC2/MAP3K7/MMP14/MAPK13/MAP3K5/EDN1/CREB1/RPS6KA5/FAS	hsa:6364/hsa:330/hsa:3569/hsa:2919/hsa:1435/hsa:5293/hsa:8837/hsa:64764/hsa:843/hsa:2920/hsa:153090/hsa:6376/hsa:3659/hsa:841/hsa:7133/hsa:3627/hsa:3976/hsa:3383/hsa:7188/hsa:602/hsa:329/hsa:6885/hsa:4323/hsa:5603/hsa:4217/hsa:1906/hsa:1385/hsa:9252/hsa:355	29
hsa05160	Hepatitis C	30/873	110/5832	0.000552454	0.0285434	ENSG00000163347/ENSG00000263528/ENSG00000111335/ENSG00000169429/ENSG00000130164/ENSG00000171608/ENSG00000113946/ENSG00000111331/ENSG00000107201/ENSG00000074211/ENSG00000115415/ENSG00000146648/ENSG00000055332/ENSG00000125347/ENSG00000088888/ENSG00000168610/ENSG00000089127/ENSG00000164342/ENSG00000162434/ENSG00000100485/ENSG00000170581/ENSG00000128829/ENSG00000133703/ENSG00000135828/ENSG00000142166…	CLDN1/IKBKE/OAS2/CXCL8/LDLR/PIK3CD/CLDN16/OAS3/DDX58/PPP2R2C/STAT1/EGFR/EIF2AK2/IRF1/MAVS/STAT3/OAS1/TLR3/JAK1/SOS2/STAT2/EIF2AK4/KRAS/RNASEL/IFNAR1/MAPK13/CLDN20/IRF9/IFNAR2/RXRA	hsa:9076/hsa:9641/hsa:4939/hsa:3576/hsa:3949/hsa:5293/hsa:10686/hsa:4940/hsa:23586/hsa:5522/hsa:6772/hsa:1956/hsa:5610/hsa:3659/hsa:57506/hsa:6774/hsa:4938/hsa:7098/hsa:3716/hsa:6655/hsa:6773/hsa:440275/hsa:3845/hsa:6041/hsa:3454/hsa:5603/hsa:49861/hsa:10379/hsa:3455/hsa:6256	30
hsa04640	Hematopoietic cell lineage	18/873	55/5832	0.000714569	0.0316452	ENSG00000136244/ENSG00000115008/ENSG00000108342/ENSG00000184371/ENSG00000198223/ENSG00000012124/ENSG00000091409/ENSG00000182578/ENSG00000168685/ENSG00000160712/ENSG00000164171/ENSG00000072274/ENSG00000104432/ENSG00000213949/ENSG00000272398/ENSG00000135218/ENSG00000005884/ENSG00000170458	IL6/IL1A/CSF3/CSF1/CSF2RA/CD22/ITGA6/CSF1R/IL7R/IL6R/ITGA2/TFRC/IL7/ITGA1/CD24/CD36/ITGA3/CD14	hsa:3569/hsa:3552/hsa:1440/hsa:1435/hsa:1438/hsa:933/hsa:3655/hsa:1436/hsa:3575/hsa:3570/hsa:3673/hsa:7037/hsa:3574/hsa:3672/hsa:100133941/hsa:948/hsa:3675/hsa:929	18
hsa04217	Necroptosis	34/873	136/5832	0.00133467	0.0517184	ENSG00000023445/ENSG00000137752/ENSG00000121858/ENSG00000115008/ENSG00000126561/ENSG00000135821/ENSG00000143799/ENSG00000003402/ENSG00000102699/ENSG00000115415/ENSG00000055332/ENSG00000027697/ENSG00000161905/ENSG00000162909/ENSG00000148660/ENSG00000064012/ENSG00000168610/ENSG00000164342/ENSG00000162434/ENSG00000120889/ENSG00000082512/ENSG00000125826/ENSG00000170581/ENSG00000180573/ENSG00000041880…	BIRC3/CASP1/TNFSF10/IL1A/STAT5A/GLUL/PARP1/CFLAR/PARP4/STAT1/EIF2AK2/IFNGR1/ALOX15/CAPN2/CAMK2G/CASP8/STAT3/TLR3/JAK1/TNFRSF10B/TRAF5/RBCK1/STAT2/HIST1H2AC/PARP3/BIRC2/IFNAR1/SQSTM1/IRF9/STAT6/IFNAR2/PLA2G4E/FAS/PLA2G4F	hsa:330/hsa:834/hsa:8743/hsa:3552/hsa:6776/hsa:2752/hsa:142/hsa:8837/hsa:143/hsa:6772/hsa:5610/hsa:3459/hsa:246/hsa:824/hsa:818/hsa:841/hsa:6774/hsa:7098/hsa:3716/hsa:8795/hsa:7188/hsa:10616/hsa:6773/hsa:8334/hsa:10039/hsa:329/hsa:3454/hsa:8878/hsa:10379/hsa:6778/hsa:3455/hsa:123745/hsa:355/hsa:255189	34
hsa00140	Steroid hormone biosynthesis	12/873	33/5832	0.00198797	0.0634189	ENSG00000187134/ENSG00000151632/ENSG00000140465/ENSG00000138061/ENSG00000132196/ENSG00000196139/ENSG00000149084/ENSG00000088002/ENSG00000140459/ENSG00000160870/ENSG00000128039/ENSG00000172817	AKR1C1/AKR1C2/CYP1A1/CYP1B1/HSD17B7/AKR1C3/HSD17B12/SULT2B1/CYP11A1/CYP3A7/SRD5A3/CYP7B1	hsa:1645/hsa:1646/hsa:1543/hsa:1545/hsa:51478/hsa:8644/hsa:51144/hsa:6820/hsa:1583/hsa:1551/hsa:79644/hsa:9420	12
hsa04710	Circadian rhythm	11/873	29/5832	0.00205885	0.0634189	ENSG00000049246/ENSG00000170485/ENSG00000132326/ENSG00000123095/ENSG00000134107/ENSG00000179094/ENSG00000121671/ENSG00000162409/ENSG00000134852/ENSG00000118260/ENSG00000126368	PER3/NPAS2/PER2/BHLHE41/BHLHE40/PER1/CRY2/PRKAA2/CLOCK/CREB1/NR1D1	hsa:8863/hsa:4862/hsa:8864/hsa:79365/hsa:8553/hsa:5187/hsa:1408/hsa:5563/hsa:9575/hsa:1385/hsa:9572	11
hsa05167	Kaposi sarcoma-associated herpesvirus infection	37/873	157/5832	0.00260006	0.0634189	ENSG00000263528/ENSG00000136244/ENSG00000138685/ENSG00000163739/ENSG00000169429/ENSG00000171608/ENSG00000100311/ENSG00000100644/ENSG00000081041/ENSG00000115415/ENSG00000055332/ENSG00000027697/ENSG00000197943/ENSG00000178372/ENSG00000064012/ENSG00000168610/ENSG00000123104/ENSG00000139112/ENSG00000112715/ENSG00000164342/ENSG00000162434/ENSG00000125730/ENSG00000090339/ENSG00000170581/ENSG00000133703…	IKBKE/IL6/FGF2/CXCL1/CXCL8/PIK3CD/PDGFB/HIF1A/CXCL2/STAT1/EIF2AK2/IFNGR1/PLCG2/CALML5/CASP8/STAT3/ITPR2/GABARAPL1/VEGFA/TLR3/JAK1/C3/ICAM1/STAT2/KRAS/CCR3/IL6ST/IFNAR1/GNB5/MAPK13/GNGT1/CREB1/IRF9/PPP3CA/IFNAR2/FAS/GNG12	hsa:9641/hsa:3569/hsa:2247/hsa:2919/hsa:3576/hsa:5293/hsa:5155/hsa:3091/hsa:2920/hsa:6772/hsa:5610/hsa:3459/hsa:5336/hsa:51806/hsa:841/hsa:6774/hsa:3709/hsa:23710/hsa:7422/hsa:7098/hsa:3716/hsa:718/hsa:3383/hsa:6773/hsa:3845/hsa:1232/hsa:3572/hsa:3454/hsa:10681/hsa:5603/hsa:2792/hsa:1385/hsa:10379/hsa:5530/hsa:3455/hsa:355/hsa:55970	37
hsa00100	Steroid biosynthesis	8/873	18/5832	0.0026389	0.0634189	ENSG00000079459/ENSG00000116133/ENSG00000104549/ENSG00000052802/ENSG00000132196/ENSG00000172893/ENSG00000019186/ENSG00000109929	FDFT1/DHCR24/SQLE/MSMO1/HSD17B7/DHCR7/CYP24A1/SC5D	hsa:2222/hsa:1718/hsa:6713/hsa:6307/hsa:51478/hsa:1717/hsa:1591/hsa:6309	8
hsa04625	C-type lectin receptor signaling pathway	24/873	90/5832	0.0026595	0.0634189	ENSG00000172243/ENSG00000263528/ENSG00000137752/ENSG00000136244/ENSG00000171608/ENSG00000102970/ENSG00000102962/ENSG00000104856/ENSG00000115415/ENSG00000135679/ENSG00000125347/ENSG00000197943/ENSG00000178372/ENSG00000064012/ENSG00000077150/ENSG00000123104/ENSG00000069399/ENSG00000170581/ENSG00000133703/ENSG00000156711/ENSG00000196914/ENSG00000213928/ENSG00000138814/ENSG00000149269	CLEC7A/IKBKE/CASP1/IL6/PIK3CD/CCL17/CCL22/RELB/STAT1/MDM2/IRF1/PLCG2/CALML5/CASP8/NFKB2/ITPR2/BCL3/STAT2/KRAS/MAPK13/ARHGEF12/IRF9/PPP3CA/PAK1	hsa:64581/hsa:9641/hsa:834/hsa:3569/hsa:5293/hsa:6361/hsa:6367/hsa:5971/hsa:6772/hsa:4193/hsa:3659/hsa:5336/hsa:51806/hsa:841/hsa:4791/hsa:3709/hsa:602/hsa:6773/hsa:3845/hsa:5603/hsa:23365/hsa:10379/hsa:5530/hsa:5058	24
hsa00512	Mucin type O-glycan biosynthesis	10/873	26/5832	0.00290239	0.0635036	ENSG00000139629/ENSG00000140297/ENSG00000070526/ENSG00000176928/ENSG00000109586/ENSG00000158470/ENSG00000141429/ENSG00000119514/ENSG00000187210/ENSG00000106392	GALNT6/GCNT3/ST6GALNAC1/GCNT4/GALNT7/B4GALT5/GALNT1/GALNT12/GCNT1/C1GALT1	hsa:11226/hsa:9245/hsa:55808/hsa:51301/hsa:51809/hsa:9334/hsa:2589/hsa:79695/hsa:2650/hsa:56913	10
hsa05165	Human papillomavirus infection	62/873	297/5832	0.00307275	0.0635036	ENSG00000041982/ENSG00000263528/ENSG00000188153/ENSG00000115221/ENSG00000103479/ENSG00000171608/ENSG00000135925/ENSG00000150907/ENSG00000162552/ENSG00000074211/ENSG00000157601/ENSG00000091409/ENSG00000182158/ENSG00000138448/ENSG00000115415/ENSG00000118785/ENSG00000146648/ENSG00000055332/ENSG00000148737/ENSG00000197565/ENSG00000135679/ENSG00000125347/ENSG00000149311/ENSG00000187498/ENSG00000064012…	TNC/IKBKE/COL4A5/ITGB6/RBL2/PIK3CD/WNT10A/FOXO1/WNT4/PPP2R2C/MX1/ITGA6/CREB3L2/ITGAV/STAT1/SPP1/EGFR/EIF2AK2/TCF7L2/COL4A6/MDM2/IRF1/ATM/COL4A1/CASP8/ITGB1/PARD3/FZD6/PRKACB/PATJ/VEGFA/MAML2/TLR3/UBR4/JAK1/ITGA2/OASL/SOS2/STAT2/COL9A2/KRAS/ITGA1/LAMB1/ATP6V0A1/DLG1/LFNG/LAMA5/IFNAR1/VWF/ATR/MAML3/PTK2/PARD6B/PPP2R5E/THBS3/CREB1/IRF9/ATP6V1B1/LAMC1/ITGA3/IFNAR2/FAS	hsa:3371/hsa:9641/hsa:1287/hsa:3694/hsa:5934/hsa:5293/hsa:80326/hsa:2308/hsa:54361/hsa:5522/hsa:4599/hsa:3655/hsa:64764/hsa:3685/hsa:6772/hsa:6696/hsa:1956/hsa:5610/hsa:6934/hsa:1288/hsa:4193/hsa:3659/hsa:472/hsa:1282/hsa:841/hsa:3688/hsa:56288/hsa:8323/hsa:5567/hsa:10207/hsa:7422/hsa:84441/hsa:7098/hsa:23352/hsa:3716/hsa:3673/hsa:8638/hsa:6655/hsa:6773/hsa:1298/hsa:3845/hsa:3672/hsa:3912/hsa:535…	62
hsa05168	Herpes simplex infection	33/873	138/5832	0.00338974	0.0656761	ENSG00000049246/ENSG00000263528/ENSG00000136244/ENSG00000111335/ENSG00000132326/ENSG00000111331/ENSG00000067066/ENSG00000107201/ENSG00000136450/ENSG00000115415/ENSG00000055332/ENSG00000027697/ENSG00000064012/ENSG00000088888/ENSG00000137462/ENSG00000089127/ENSG00000179094/ENSG00000164342/ENSG00000162434/ENSG00000125730/ENSG00000082512/ENSG00000170581/ENSG00000128829/ENSG00000115267/ENSG00000135828…	PER3/IKBKE/IL6/OAS2/PER2/OAS3/SP100/DDX58/SRSF1/STAT1/EIF2AK2/IFNGR1/CASP8/MAVS/TLR2/OAS1/PER1/TLR3/JAK1/C3/TRAF5/STAT2/EIF2AK4/IFIH1/RNASEL/MAP3K7/CLOCK/IFNAR1/IRF9/NECTIN1/IFNAR2/POU2F3/FAS	hsa:8863/hsa:9641/hsa:3569/hsa:4939/hsa:8864/hsa:4940/hsa:6672/hsa:23586/hsa:6426/hsa:6772/hsa:5610/hsa:3459/hsa:841/hsa:57506/hsa:7097/hsa:4938/hsa:5187/hsa:7098/hsa:3716/hsa:718/hsa:7188/hsa:6773/hsa:440275/hsa:64135/hsa:6041/hsa:6885/hsa:9575/hsa:3454/hsa:10379/hsa:5818/hsa:3455/hsa:25833/hsa:355	33
hsa04380	Osteoclast differentiation	25/873	101/5832	0.00633414	0.115505	ENSG00000115008/ENSG00000184371/ENSG00000171608/ENSG00000164761/ENSG00000104856/ENSG00000116701/ENSG00000182578/ENSG00000115415/ENSG00000163513/ENSG00000027697/ENSG00000197943/ENSG00000077150/ENSG00000162434/ENSG00000170581/ENSG00000101307/ENSG00000135341/ENSG00000095585/ENSG00000142166/ENSG00000156711/ENSG00000161011/ENSG00000075426/ENSG00000118260/ENSG00000213928/ENSG00000138814/ENSG00000159110	IL1A/CSF1/PIK3CD/TNFRSF11B/RELB/NCF2/CSF1R/STAT1/TGFBR2/IFNGR1/PLCG2/NFKB2/JAK1/STAT2/SIRPB1/MAP3K7/BLNK/IFNAR1/MAPK13/SQSTM1/FOSL2/CREB1/IRF9/PPP3CA/IFNAR2	hsa:3552/hsa:1435/hsa:5293/hsa:4982/hsa:5971/hsa:4688/hsa:1436/hsa:6772/hsa:7048/hsa:3459/hsa:5336/hsa:4791/hsa:3716/hsa:6773/hsa:10326/hsa:6885/hsa:29760/hsa:3454/hsa:5603/hsa:8878/hsa:2355/hsa:1385/hsa:10379/hsa:5530/hsa:3455	25
hsa01524	Platinum drug resistance	17/873	63/5832	0.00934978	0.161024	ENSG00000023445/ENSG00000171608/ENSG00000023839/ENSG00000135679/ENSG00000149311/ENSG00000165240/ENSG00000064012/ENSG00000085871/ENSG00000077097/ENSG00000110330/ENSG00000076242/ENSG00000197442/ENSG00000123191/ENSG00000131747/ENSG00000141736/ENSG00000113318/ENSG00000026103	BIRC3/PIK3CD/ABCC2/MDM2/ATM/ATP7A/CASP8/MGST2/TOP2B/BIRC2/MLH1/MAP3K5/ATP7B/TOP2A/ERBB2/MSH3/FAS	hsa:330/hsa:5293/hsa:1244/hsa:4193/hsa:472/hsa:538/hsa:841/hsa:4258/hsa:7155/hsa:329/hsa:4292/hsa:4217/hsa:540/hsa:7153/hsa:2064/hsa:4437/hsa:355	17
hsa04060	Cytokine-cytokine receptor interaction	42/873	199/5832	0.0112232	0.175295	ENSG00000181634/ENSG00000115009/ENSG00000174564/ENSG00000121858/ENSG00000135960/ENSG00000136244/ENSG00000163739/ENSG00000115008/ENSG00000163083/ENSG00000169429/ENSG00000108342/ENSG00000049249/ENSG00000184371/ENSG00000102970/ENSG00000102962/ENSG00000016402/ENSG00000164761/ENSG00000198223/ENSG00000081041/ENSG00000182578/ENSG00000163513/ENSG00000006210/ENSG00000168685/ENSG00000027697/ENSG00000028137…	TNFSF15/CCL20/IL20RB/TNFSF10/EDAR/IL6/CXCL1/IL1A/INHBB/CXCL8/CSF3/TNFRSF9/CSF1/CCL17/CCL22/IL20RA/TNFRSF11B/CSF2RA/CXCL2/CSF1R/TGFBR2/CX3CL1/IL7R/IFNGR1/TNFRSF1B/GDF15/IL6R/TNFSF12/INHBA/CXCL10/LIF/TNFRSF10B/IL7/TNFRSF8/CCR3/IL6ST/IFNAR1/IL32/TNFSF8/IFNAR2/FAS/IL22RA1	hsa:9966/hsa:6364/hsa:53833/hsa:8743/hsa:10913/hsa:3569/hsa:2919/hsa:3552/hsa:3625/hsa:3576/hsa:1440/hsa:3604/hsa:1435/hsa:6361/hsa:6367/hsa:53832/hsa:4982/hsa:1438/hsa:2920/hsa:1436/hsa:7048/hsa:6376/hsa:3575/hsa:3459/hsa:7133/hsa:9518/hsa:3570/hsa:8742/hsa:3624/hsa:3627/hsa:3976/hsa:8795/hsa:3574/hsa:943/hsa:1232/hsa:3572/hsa:3454/hsa:9235/hsa:944/hsa:3455/hsa:355/hsa:58985	42
hsa04933	AGE-RAGE signaling pathway in diabetic complications	22/873	90/5832	0.0116951	0.175295	ENSG00000106366/ENSG00000166949/ENSG00000136244/ENSG00000188153/ENSG00000115008/ENSG00000169429/ENSG00000126561/ENSG00000171608/ENSG00000150907/ENSG00000120738/ENSG00000115415/ENSG00000163513/ENSG00000197565/ENSG00000197943/ENSG00000187498/ENSG00000168610/ENSG00000112715/ENSG00000090339/ENSG00000133703/ENSG00000156711/ENSG00000078401/ENSG00000161714	SERPINE1/SMAD3/IL6/COL4A5/IL1A/CXCL8/STAT5A/PIK3CD/FOXO1/EGR1/STAT1/TGFBR2/COL4A6/PLCG2/COL4A1/STAT3/VEGFA/ICAM1/KRAS/MAPK13/EDN1/PLCD3	hsa:5054/hsa:4088/hsa:3569/hsa:1287/hsa:3552/hsa:3576/hsa:6776/hsa:5293/hsa:2308/hsa:1958/hsa:6772/hsa:7048/hsa:1288/hsa:5336/hsa:1282/hsa:6774/hsa:7422/hsa:3383/hsa:3845/hsa:5603/hsa:1906/hsa:113026	22
hsa04913	Ovarian steroidogenesis	11/873	36/5832	0.0132428	0.175295	ENSG00000140465/ENSG00000130164/ENSG00000174233/ENSG00000138061/ENSG00000132196/ENSG00000196139/ENSG00000142875/ENSG00000171105/ENSG00000140459/ENSG00000188089/ENSG00000168907	CYP1A1/LDLR/ADCY6/CYP1B1/HSD17B7/AKR1C3/PRKACB/INSR/CYP11A1/PLA2G4E/PLA2G4F	hsa:1543/hsa:3949/hsa:112/hsa:1545/hsa:51478/hsa:8644/hsa:5567/hsa:3643/hsa:1583/hsa:123745/hsa:255189	11
hsa05205	Proteoglycans in cancer	38/873	179/5832	0.0140332	0.175295	ENSG00000122861/ENSG00000138685/ENSG00000128602/ENSG00000142798/ENSG00000171608/ENSG00000135925/ENSG00000162552/ENSG00000100644/ENSG00000124145/ENSG00000138448/ENSG00000136068/ENSG00000146648/ENSG00000135679/ENSG00000197943/ENSG00000148660/ENSG00000168610/ENSG00000150093/ENSG00000137462/ENSG00000123104/ENSG00000029534/ENSG00000164930/ENSG00000142875/ENSG00000112715/ENSG00000164171/ENSG00000113360…	PLAU/FGF2/SMO/HSPG2/PIK3CD/WNT10A/WNT4/HIF1A/SDC4/ITGAV/FLNB/EGFR/MDM2/PLCG2/CAMK2G/STAT3/ITGB1/TLR2/ITPR2/ANK1/FZD6/PRKACB/VEGFA/ITGA2/DROSHA/SOS2/KRAS/MAPK13/ARHGEF12/PTK2/CTTN/TIMP3/ANK3/TIAM1/IQGAP1/PAK1/ERBB2/FAS	hsa:5328/hsa:2247/hsa:6608/hsa:3339/hsa:5293/hsa:80326/hsa:54361/hsa:3091/hsa:6385/hsa:3685/hsa:2317/hsa:1956/hsa:4193/hsa:5336/hsa:818/hsa:6774/hsa:3688/hsa:7097/hsa:3709/hsa:286/hsa:8323/hsa:5567/hsa:7422/hsa:3673/hsa:29102/hsa:6655/hsa:3845/hsa:5603/hsa:23365/hsa:5747/hsa:2017/hsa:7078/hsa:288/hsa:7074/hsa:8826/hsa:5058/hsa:2064/hsa:355	38
hsa04064	NF-kappa B signaling pathway	19/873	76/5832	0.0144919	0.175295	ENSG00000122861/ENSG00000023445/ENSG00000169429/ENSG00000107201/ENSG00000143799/ENSG00000104856/ENSG00000003402/ENSG00000081041/ENSG00000197943/ENSG00000149311/ENSG00000082805/ENSG00000077150/ENSG00000121060/ENSG00000090339/ENSG00000082512/ENSG00000110330/ENSG00000135341/ENSG00000095585/ENSG00000170458	PLAU/BIRC3/CXCL8/DDX58/PARP1/RELB/CFLAR/CXCL2/PLCG2/ATM/ERC1/NFKB2/TRIM25/ICAM1/TRAF5/BIRC2/MAP3K7/BLNK/CD14	hsa:5328/hsa:330/hsa:3576/hsa:23586/hsa:142/hsa:5971/hsa:8837/hsa:2920/hsa:5336/hsa:472/hsa:23085/hsa:4791/hsa:7706/hsa:3383/hsa:7188/hsa:329/hsa:6885/hsa:29760/hsa:929	19
hsa04514	Cell adhesion molecules (CAMs)	23/873	97/5832	0.0145625	0.175295	ENSG00000179776/ENSG00000163347/ENSG00000113946/ENSG00000165246/ENSG00000012124/ENSG00000091409/ENSG00000105695/ENSG00000124145/ENSG00000162512/ENSG00000138448/ENSG00000277117/ENSG00000160223/ENSG00000150093/ENSG00000090339/ENSG00000103855/ENSG00000197965/ENSG00000142949/ENSG00000170017/ENSG00000171217/ENSG00000067141/ENSG00000158769/ENSG00000110400/ENSG00000005844	CDH5/CLDN1/CLDN16/NLGN4Y/CD22/ITGA6/MAG/SDC4/SDC3/ITGAV/FP565260.3/ICOSLG/ITGB1/ICAM1/CD276/MPZL1/PTPRF/ALCAM/CLDN20/NEO1/F11R/NECTIN1/ITGAL	hsa:1003/hsa:9076/hsa:10686/hsa:22829/hsa:933/hsa:3655/hsa:4099/hsa:6385/hsa:9672/hsa:3685/hsa:102723996/hsa:23308/hsa:3688/hsa:3383/hsa:80381/hsa:9019/hsa:5792/hsa:214/hsa:49861/hsa:4756/hsa:50848/hsa:5818/hsa:3683	23
hsa04630	JAK-STAT signaling pathway	28/873	124/5832	0.0146957	0.175295	ENSG00000174564/ENSG00000136244/ENSG00000126561/ENSG00000108342/ENSG00000171608/ENSG00000100311/ENSG00000016402/ENSG00000198223/ENSG00000022267/ENSG00000115415/ENSG00000146648/ENSG00000168685/ENSG00000027697/ENSG00000160712/ENSG00000168610/ENSG00000128342/ENSG00000162434/ENSG00000100485/ENSG00000170581/ENSG00000104432/ENSG00000078043/ENSG00000134352/ENSG00000142166/ENSG00000213928/ENSG00000166888…	IL20RB/IL6/STAT5A/CSF3/PIK3CD/PDGFB/IL20RA/CSF2RA/FHL1/STAT1/EGFR/IL7R/IFNGR1/IL6R/STAT3/LIF/JAK1/SOS2/STAT2/IL7/PIAS2/IL6ST/IFNAR1/IRF9/STAT6/IFNAR2/PIAS3/IL22RA1	hsa:53833/hsa:3569/hsa:6776/hsa:1440/hsa:5293/hsa:5155/hsa:53832/hsa:1438/hsa:2273/hsa:6772/hsa:1956/hsa:3575/hsa:3459/hsa:3570/hsa:6774/hsa:3976/hsa:3716/hsa:6655/hsa:6773/hsa:3574/hsa:9063/hsa:3572/hsa:3454/hsa:10379/hsa:6778/hsa:3455/hsa:10401/hsa:58985	28
hsa01212	Fatty acid metabolism	13/873	46/5832	0.0147022	0.175295	ENSG00000099194/ENSG00000151726/ENSG00000170522/ENSG00000169710/ENSG00000123983/ENSG00000012660/ENSG00000068366/ENSG00000149084/ENSG00000196177/ENSG00000131238/ENSG00000161533/ENSG00000149485/ENSG00000113790	SCD/ACSL1/ELOVL6/FASN/ACSL3/ELOVL5/ACSL4/HSD17B12/ACADSB/PPT1/ACOX1/FADS1/EHHADH	hsa:6319/hsa:2180/hsa:79071/hsa:2194/hsa:2181/hsa:60481/hsa:2182/hsa:51144/hsa:36/hsa:5538/hsa:51/hsa:3992/hsa:1962	13
hsa04810	Regulation of actin cytoskeleton	40/873	192/5832	0.0162004	0.186005	ENSG00000129675/ENSG00000138685/ENSG00000115221/ENSG00000065534/ENSG00000171608/ENSG00000100311/ENSG00000168398/ENSG00000181104/ENSG00000091409/ENSG00000138448/ENSG00000055163/ENSG00000146648/ENSG00000136002/ENSG00000150093/ENSG00000035403/ENSG00000150760/ENSG00000148180/ENSG00000105357/ENSG00000164171/ENSG00000100485/ENSG00000154380/ENSG00000183856/ENSG00000160007/ENSG00000133703/ENSG00000213949…	ARHGEF6/FGF2/ITGB6/MYLK/PIK3CD/PDGFB/BDKRB2/F2R/ITGA6/ITGAV/CYFIP2/EGFR/ARHGEF4/ITGB1/VCL/DOCK1/GSN/MYH14/ITGA2/SOS2/ENAH/IQGAP3/ARHGAP35/KRAS/ITGA1/LPAR5/SSH2/MYH9/ARHGEF12/PTK2/PFN2/ABI2/ITGA3/TIAM1/IQGAP1/PAK1/PDGFC/GNG12/ITGAL/DIAPH2	hsa:9459/hsa:2247/hsa:3694/hsa:4638/hsa:5293/hsa:5155/hsa:624/hsa:2149/hsa:3655/hsa:3685/hsa:26999/hsa:1956/hsa:50649/hsa:3688/hsa:7414/hsa:1793/hsa:2934/hsa:79784/hsa:3673/hsa:6655/hsa:55740/hsa:128239/hsa:2909/hsa:3845/hsa:3672/hsa:57121/hsa:85464/hsa:4627/hsa:23365/hsa:5747/hsa:5217/hsa:10152/hsa:3675/hsa:7074/hsa:8826/hsa:5058/hsa:56034/hsa:55970/hsa:3683/hsa:1730	40
hsa04925	Aldosterone synthesis and secretion	19/873	78/5832	0.0190055	0.210418	ENSG00000130164/ENSG00000058668/ENSG00000134780/ENSG00000174233/ENSG00000143153/ENSG00000182158/ENSG00000163399/ENSG00000148660/ENSG00000178372/ENSG00000156052/ENSG00000123104/ENSG00000142875/ENSG00000070961/ENSG00000100346/ENSG00000157388/ENSG00000183049/ENSG00000069849/ENSG00000140459/ENSG00000118260	LDLR/ATP2B4/DAGLA/ADCY6/ATP1B1/CREB3L2/ATP1A1/CAMK2G/CALML5/GNAQ/ITPR2/PRKACB/ATP2B1/CACNA1I/CACNA1D/CAMK1D/ATP1B3/CYP11A1/CREB1	hsa:3949/hsa:493/hsa:747/hsa:112/hsa:481/hsa:64764/hsa:476/hsa:818/hsa:51806/hsa:2776/hsa:3709/hsa:5567/hsa:490/hsa:8911/hsa:776/hsa:57118/hsa:483/hsa:1583/hsa:1385	19
hsa04520	Adherens junction	17/873	68/5832	0.0200921	0.212012	ENSG00000149177/ENSG00000166949/ENSG00000198561/ENSG00000146648/ENSG00000148737/ENSG00000163513/ENSG00000035403/ENSG00000148498/ENSG00000142949/ENSG00000136153/ENSG00000196396/ENSG00000006607/ENSG00000171105/ENSG00000135341/ENSG00000110400/ENSG00000140575/ENSG00000141736	PTPRJ/SMAD3/CTNND1/EGFR/TCF7L2/TGFBR2/VCL/PARD3/PTPRF/LMO7/PTPN1/FARP2/INSR/MAP3K7/NECTIN1/IQGAP1/ERBB2	hsa:5795/hsa:4088/hsa:1500/hsa:1956/hsa:6934/hsa:7048/hsa:7414/hsa:56288/hsa:5792/hsa:4008/hsa:5770/hsa:9855/hsa:3643/hsa:6885/hsa:5818/hsa:8826/hsa:2064	17
hsa04151	PI3K-Akt signaling pathway	57/873	294/5832	0.0205173	0.212012	ENSG00000041982/ENSG00000136244/ENSG00000188153/ENSG00000138685/ENSG00000124882/ENSG00000115221/ENSG00000108342/ENSG00000103479/ENSG00000184371/ENSG00000171608/ENSG00000100311/ENSG00000181104/ENSG00000074211/ENSG00000091409/ENSG00000182158/ENSG00000138448/ENSG00000182578/ENSG00000118785/ENSG00000146648/ENSG00000168685/ENSG00000197565/ENSG00000135679/ENSG00000187498/ENSG00000160712/ENSG00000109321…	TNC/IL6/COL4A5/FGF2/EREG/ITGB6/CSF3/RBL2/CSF1/PIK3CD/PDGFB/F2R/PPP2R2C/ITGA6/CREB3L2/ITGAV/CSF1R/SPP1/EGFR/IL7R/COL4A6/MDM2/COL4A1/IL6R/AREG/ITGB1/TLR2/VEGFA/JAK1/ITGA2/SOS2/COL9A2/IL7/KRAS/ITGA1/LAMB1/PRKAA2/INSR/EFNA5/LAMA5/IFNAR1/LPAR5/GNB5/VWF/GNGT1/PTK2/PPP2R5E/THBS3/CREB1/PKN2/LAMC1/ITGA3/IFNAR2/RXRA/ERBB2/PDGFC/GNG12	hsa:3371/hsa:3569/hsa:1287/hsa:2247/hsa:2069/hsa:3694/hsa:1440/hsa:5934/hsa:1435/hsa:5293/hsa:5155/hsa:2149/hsa:5522/hsa:3655/hsa:64764/hsa:3685/hsa:1436/hsa:6696/hsa:1956/hsa:3575/hsa:1288/hsa:4193/hsa:1282/hsa:3570/hsa:374/hsa:3688/hsa:7097/hsa:7422/hsa:3716/hsa:3673/hsa:6655/hsa:1298/hsa:3574/hsa:3845/hsa:3672/hsa:3912/hsa:5563/hsa:3643/hsa:1946/hsa:3911/hsa:3454/hsa:57121/hsa:10681/hsa:7450/h…	57
hsa00410	beta-Alanine metabolism	9/873	29/5832	0.0217775	0.213458	ENSG00000184254/ENSG00000132746/ENSG00000108602/ENSG00000100024/ENSG00000183044/ENSG00000119711/ENSG00000111275/ENSG00000113790/ENSG00000198130	ALDH1A3/ALDH3B2/ALDH3A1/UPB1/ABAT/ALDH6A1/ALDH2/EHHADH/HIBCH	hsa:220/hsa:222/hsa:218/hsa:51733/hsa:18/hsa:4329/hsa:217/hsa:1962/hsa:26275	9
hsa05169	Epstein-Barr virus infection	33/873	156/5832	0.022155	0.213458	ENSG00000263528/ENSG00000136244/ENSG00000111335/ENSG00000171608/ENSG00000111331/ENSG00000107201/ENSG00000104856/ENSG00000115415/ENSG00000055332/ENSG00000135679/ENSG00000197943/ENSG00000064012/ENSG00000088888/ENSG00000168610/ENSG00000077150/ENSG00000137462/ENSG00000089127/ENSG00000169245/ENSG00000162434/ENSG00000122008/ENSG00000090339/ENSG00000082512/ENSG00000170581/ENSG00000135341/ENSG00000095585…	IKBKE/IL6/OAS2/PIK3CD/OAS3/DDX58/RELB/STAT1/EIF2AK2/MDM2/PLCG2/CASP8/MAVS/STAT3/NFKB2/TLR2/OAS1/CXCL10/JAK1/POLK/ICAM1/TRAF5/STAT2/MAP3K7/BLNK/IFNAR1/MAPK13/IRF9/IFNAR2/PSMD1/FAS/ITGAL/NCOR2	hsa:9641/hsa:3569/hsa:4939/hsa:5293/hsa:4940/hsa:23586/hsa:5971/hsa:6772/hsa:5610/hsa:4193/hsa:5336/hsa:841/hsa:57506/hsa:6774/hsa:4791/hsa:7097/hsa:4938/hsa:3627/hsa:3716/hsa:51426/hsa:3383/hsa:7188/hsa:6773/hsa:6885/hsa:29760/hsa:3454/hsa:5603/hsa:10379/hsa:3455/hsa:5707/hsa:355/hsa:3683/hsa:9612	33
hsa05200	Pathways in cancer	84/873	458/5832	0.0227229	0.213458	ENSG00000023445/ENSG00000166949/ENSG00000136244/ENSG00000188153/ENSG00000138685/ENSG00000128602/ENSG00000169429/ENSG00000126561/ENSG00000171608/ENSG00000100311/ENSG00000168398/ENSG00000135925/ENSG00000162337/ENSG00000198223/ENSG00000150907/ENSG00000181104/ENSG00000174233/ENSG00000162552/ENSG00000077092/ENSG00000091409/ENSG00000100644/ENSG00000138448/ENSG00000182578/ENSG00000115415/ENSG00000146648…	BIRC3/SMAD3/IL6/COL4A5/FGF2/SMO/CXCL8/STAT5A/PIK3CD/PDGFB/BDKRB2/WNT10A/LRP5/CSF2RA/FOXO1/F2R/ADCY6/WNT4/RARB/ITGA6/HIF1A/ITGAV/CSF1R/STAT1/EGFR/TCF7L2/TGFBR2/IL7R/IFNGR1/COL4A6/MDM2/EPAS1/PLCG2/CAMK2G/COL4A1/CALML5/CASP8/IL6R/DAPK1/STAT3/ITGB1/NFKB2/GNAQ/FZD6/PRKACB/PLD1/VEGFA/JAK1/POLK/ITGA2/TPR/MGST2/SOS2/TRAF5/STAT2/NCOA3/IL7/EML4/KRAS/NCOA1/LAMB1/BIRC2/MLH1/IL6ST/LAMA5/IFNAR1/LPAR5/GNB5/ARHG…	hsa:330/hsa:4088/hsa:3569/hsa:1287/hsa:2247/hsa:6608/hsa:3576/hsa:6776/hsa:5293/hsa:5155/hsa:624/hsa:80326/hsa:4041/hsa:1438/hsa:2308/hsa:2149/hsa:112/hsa:54361/hsa:5915/hsa:3655/hsa:3091/hsa:3685/hsa:1436/hsa:6772/hsa:1956/hsa:6934/hsa:7048/hsa:3575/hsa:3459/hsa:1288/hsa:4193/hsa:2034/hsa:5336/hsa:818/hsa:1282/hsa:51806/hsa:841/hsa:3570/hsa:1612/hsa:6774/hsa:3688/hsa:4791/hsa:2776/hsa:8323/hsa:5…	84
hsa05146	Amoebiasis	19/873	80/5832	0.0245363	0.218504	ENSG00000136244/ENSG00000188153/ENSG00000163739/ENSG00000169429/ENSG00000171608/ENSG00000141404/ENSG00000197565/ENSG00000187498/ENSG00000137462/ENSG00000156052/ENSG00000035403/ENSG00000142875/ENSG00000276600/ENSG00000091136/ENSG00000130702/ENSG00000111540/ENSG00000169398/ENSG00000135862/ENSG00000170458	IL6/COL4A5/CXCL1/CXCL8/PIK3CD/GNAL/COL4A6/COL4A1/TLR2/GNAQ/VCL/PRKACB/RAB7B/LAMB1/LAMA5/RAB5B/PTK2/LAMC1/CD14	hsa:3569/hsa:1287/hsa:2919/hsa:3576/hsa:5293/hsa:2774/hsa:1288/hsa:1282/hsa:7097/hsa:2776/hsa:7414/hsa:5567/hsa:338382/hsa:3912/hsa:3911/hsa:5869/hsa:5747/hsa:3915/hsa:929	19
hsa00280	Valine, leucine and isoleucine degradation	12/873	44/5832	0.0246698	0.218504	ENSG00000060982/ENSG00000183044/ENSG00000112972/ENSG00000119711/ENSG00000083123/ENSG00000078070/ENSG00000111275/ENSG00000196177/ENSG00000114054/ENSG00000091140/ENSG00000113790/ENSG00000198130	BCAT1/ABAT/HMGCS1/ALDH6A1/BCKDHB/MCCC1/ALDH2/ACADSB/PCCB/DLD/EHHADH/HIBCH	hsa:586/hsa:18/hsa:3157/hsa:4329/hsa:594/hsa:56922/hsa:217/hsa:36/hsa:5096/hsa:1738/hsa:1962/hsa:26275	12
hsa04510	Focal adhesion	37/873	181/5832	0.0266474	0.227105	ENSG00000041982/ENSG00000023445/ENSG00000188153/ENSG00000115221/ENSG00000065534/ENSG00000171608/ENSG00000100311/ENSG00000107263/ENSG00000058335/ENSG00000091409/ENSG00000138448/ENSG00000118785/ENSG00000136068/ENSG00000146648/ENSG00000197565/ENSG00000162909/ENSG00000187498/ENSG00000150093/ENSG00000035403/ENSG00000150760/ENSG00000112715/ENSG00000164171/ENSG00000100485/ENSG00000049089/ENSG00000160007…	TNC/BIRC3/COL4A5/ITGB6/MYLK/PIK3CD/PDGFB/RAPGEF1/RASGRF1/ITGA6/ITGAV/SPP1/FLNB/EGFR/COL4A6/CAPN2/COL4A1/ITGB1/VCL/DOCK1/VEGFA/ITGA2/SOS2/COL9A2/ARHGAP35/ITGA1/LAMB1/BIRC2/LAMA5/VWF/PTK2/THBS3/LAMC1/ITGA3/PAK1/ERBB2/PDGFC	hsa:3371/hsa:330/hsa:1287/hsa:3694/hsa:4638/hsa:5293/hsa:5155/hsa:2889/hsa:5923/hsa:3655/hsa:3685/hsa:6696/hsa:2317/hsa:1956/hsa:1288/hsa:824/hsa:1282/hsa:3688/hsa:7414/hsa:1793/hsa:7422/hsa:3673/hsa:6655/hsa:1298/hsa:2909/hsa:3672/hsa:3912/hsa:329/hsa:3911/hsa:7450/hsa:5747/hsa:7059/hsa:3915/hsa:3675/hsa:5058/hsa:2064/hsa:56034	37
hsa00640	Propanoate metabolism	9/873	30/5832	0.0271061	0.227105	ENSG00000131069/ENSG00000183044/ENSG00000119711/ENSG00000083123/ENSG00000136143/ENSG00000114054/ENSG00000091140/ENSG00000113790/ENSG00000198130	ACSS2/ABAT/ALDH6A1/BCKDHB/SUCLA2/PCCB/DLD/EHHADH/HIBCH	hsa:55902/hsa:18/hsa:4329/hsa:594/hsa:8803/hsa:5096/hsa:1738/hsa:1962/hsa:26275	9
hsa04657	IL-17 signaling pathway	19/873	82/5832	0.0312127	0.248101	ENSG00000115009/ENSG00000263528/ENSG00000136244/ENSG00000163739/ENSG00000169429/ENSG00000108342/ENSG00000102970/ENSG00000143546/ENSG00000136450/ENSG00000081041/ENSG00000163220/ENSG00000064012/ENSG00000137745/ENSG00000169245/ENSG00000082512/ENSG00000069956/ENSG00000135341/ENSG00000156711/ENSG00000196611	CCL20/IKBKE/IL6/CXCL1/CXCL8/CSF3/CCL17/S100A8/SRSF1/CXCL2/S100A9/CASP8/MMP13/CXCL10/TRAF5/MAPK6/MAP3K7/MAPK13/MMP1	hsa:6364/hsa:9641/hsa:3569/hsa:2919/hsa:3576/hsa:1440/hsa:6361/hsa:6279/hsa:6426/hsa:2920/hsa:6280/hsa:841/hsa:4322/hsa:3627/hsa:7188/hsa:5597/hsa:6885/hsa:5603/hsa:4312	19
hsa05142	Chagas disease (American trypanosomiasis)	19/873	82/5832	0.0312127	0.248101	ENSG00000106366/ENSG00000166949/ENSG00000136244/ENSG00000169429/ENSG00000171608/ENSG00000168398/ENSG00000003402/ENSG00000074211/ENSG00000174130/ENSG00000141404/ENSG00000163513/ENSG00000027697/ENSG00000064012/ENSG00000137462/ENSG00000156052/ENSG00000125730/ENSG00000087258/ENSG00000156711/ENSG00000026103	SERPINE1/SMAD3/IL6/CXCL8/PIK3CD/BDKRB2/CFLAR/PPP2R2C/TLR6/GNAL/TGFBR2/IFNGR1/CASP8/TLR2/GNAQ/C3/GNAO1/MAPK13/FAS	hsa:5054/hsa:4088/hsa:3569/hsa:3576/hsa:5293/hsa:624/hsa:8837/hsa:5522/hsa:10333/hsa:2774/hsa:7048/hsa:3459/hsa:841/hsa:7097/hsa:2776/hsa:718/hsa:2775/hsa:5603/hsa:355	19
hsa04926	Relaxin signaling pathway	25/873	117/5832	0.0381851	0.29048	ENSG00000166949/ENSG00000188153/ENSG00000171608/ENSG00000174233/ENSG00000182158/ENSG00000146648/ENSG00000163513/ENSG00000197565/ENSG00000187498/ENSG00000137486/ENSG00000137745/ENSG00000142875/ENSG00000112715/ENSG00000100485/ENSG00000133703/ENSG00000087258/ENSG00000173080/ENSG00000069966/ENSG00000156711/ENSG00000127928/ENSG00000078401/ENSG00000107014/ENSG00000196611/ENSG00000118260/ENSG00000172380	SMAD3/COL4A5/PIK3CD/ADCY6/CREB3L2/EGFR/TGFBR2/COL4A6/COL4A1/ARRB1/MMP13/PRKACB/VEGFA/SOS2/KRAS/GNAO1/RXFP4/GNB5/MAPK13/GNGT1/EDN1/RLN2/MMP1/CREB1/GNG12	hsa:4088/hsa:1287/hsa:5293/hsa:112/hsa:64764/hsa:1956/hsa:7048/hsa:1288/hsa:1282/hsa:408/hsa:4322/hsa:5567/hsa:7422/hsa:6655/hsa:3845/hsa:2775/hsa:339403/hsa:10681/hsa:5603/hsa:2792/hsa:1906/hsa:6019/hsa:4312/hsa:1385/hsa:55970	25
hsa04146	Peroxisome	17/873	73/5832	0.0384184	0.29048	ENSG00000112096/ENSG00000138413/ENSG00000133835/ENSG00000151726/ENSG00000123983/ENSG00000005469/ENSG00000127980/ENSG00000068366/ENSG00000162928/ENSG00000161533/ENSG00000197448/ENSG00000116171/ENSG00000131779/ENSG00000131373/ENSG00000140284/ENSG00000198721/ENSG00000113790	SOD2/IDH1/HSD17B4/ACSL1/ACSL3/CROT/PEX1/ACSL4/PEX13/ACOX1/GSTK1/SCP2/PEX11B/HACL1/SLC27A2/ECI2/EHHADH	hsa:6648/hsa:3417/hsa:3295/hsa:2180/hsa:2181/hsa:54677/hsa:5189/hsa:2182/hsa:5194/hsa:51/hsa:373156/hsa:6342/hsa:8799/hsa:26061/hsa:11001/hsa:10455/hsa:1962	17
hsa05202	Transcriptional misregulation in cancer	33/873	163/5832	0.0394692	0.29132	ENSG00000104368/ENSG00000122861/ENSG00000023445/ENSG00000124813/ENSG00000136244/ENSG00000139083/ENSG00000169429/ENSG00000033170/ENSG00000010030/ENSG00000139318/ENSG00000164120/ENSG00000132326/ENSG00000150907/ENSG00000182578/ENSG00000274750/ENSG00000163513/ENSG00000135679/ENSG00000149311/ENSG00000141027/ENSG00000185630/ENSG00000122008/ENSG00000172493/ENSG00000118058/ENSG00000135903/ENSG00000151702…	PLAT/PLAU/BIRC3/RUNX2/IL6/ETV6/CXCL8/FUT8/ETV7/DUSP6/HPGD/PER2/FOXO1/CSF1R/HIST1H3E/TGFBR2/MDM2/ATM/NCOR1/PBX1/POLK/AFF1/KMT2A/PAX3/FLI1/NUPR1/PAX5/PTK2/BCL11B/KLF3/SMAD1/RXRA/CD14	hsa:5327/hsa:5328/hsa:330/hsa:860/hsa:3569/hsa:2120/hsa:3576/hsa:2530/hsa:51513/hsa:1848/hsa:3248/hsa:8864/hsa:2308/hsa:1436/hsa:8353/hsa:7048/hsa:4193/hsa:472/hsa:9611/hsa:5087/hsa:51426/hsa:4299/hsa:4297/hsa:5077/hsa:2313/hsa:26471/hsa:5079/hsa:5747/hsa:64919/hsa:51274/hsa:4086/hsa:6256/hsa:929	33
hsa04927	Cortisol synthesis and secretion	12/873	48/5832	0.0464393	0.334795	ENSG00000130164/ENSG00000174233/ENSG00000182158/ENSG00000073417/ENSG00000185630/ENSG00000156052/ENSG00000123104/ENSG00000142875/ENSG00000100346/ENSG00000157388/ENSG00000140459/ENSG00000118260	LDLR/ADCY6/CREB3L2/PDE8A/PBX1/GNAQ/ITPR2/PRKACB/CACNA1I/CACNA1D/CYP11A1/CREB1	hsa:3949/hsa:112/hsa:64764/hsa:5151/hsa:5087/hsa:2776/hsa:3709/hsa:5567/hsa:8911/hsa:776/hsa:1583/hsa:1385	12
hsa05132	Salmonella infection	17/873	75/5832	0.048398	0.340986	ENSG00000137752/ENSG00000136244/ENSG00000163739/ENSG00000115008/ENSG00000169429/ENSG00000197102/ENSG00000081041/ENSG00000136068/ENSG00000027697/ENSG00000187240/ENSG00000105357/ENSG00000276600/ENSG00000156711/ENSG00000100345/ENSG00000070087/ENSG00000065243/ENSG00000170458	CASP1/IL6/CXCL1/IL1A/CXCL8/DYNC1H1/CXCL2/FLNB/IFNGR1/DYNC2H1/MYH14/RAB7B/MAPK13/MYH9/PFN2/PKN2/CD14	hsa:834/hsa:3569/hsa:2919/hsa:3552/hsa:3576/hsa:1778/hsa:2920/hsa:2317/hsa:3459/hsa:79659/hsa:79784/hsa:338382/hsa:5603/hsa:4627/hsa:5217/hsa:5586/hsa:929	17
hsa04622	RIG-I-like receptor signaling pathway	13/873	54/5832	0.0515394	0.355049	ENSG00000263528/ENSG00000169429/ENSG00000107201/ENSG00000003400/ENSG00000064012/ENSG00000088888/ENSG00000184584/ENSG00000095015/ENSG00000169245/ENSG00000121060/ENSG00000115267/ENSG00000135341/ENSG00000156711	IKBKE/CXCL8/DDX58/CASP10/CASP8/MAVS/TMEM173/MAP3K1/CXCL10/TRIM25/IFIH1/MAP3K7/MAPK13	hsa:9641/hsa:3576/hsa:23586/hsa:843/hsa:841/hsa:57506/hsa:340061/hsa:4214/hsa:3627/hsa:7706/hsa:64135/hsa:6885/hsa:5603	13
hsa05222	Small cell lung cancer	19/873	87/5832	0.0537029	0.361911	ENSG00000023445/ENSG00000188153/ENSG00000171608/ENSG00000077092/ENSG00000091409/ENSG00000138448/ENSG00000197565/ENSG00000187498/ENSG00000150093/ENSG00000122008/ENSG00000164171/ENSG00000082512/ENSG00000091136/ENSG00000110330/ENSG00000130702/ENSG00000169398/ENSG00000135862/ENSG00000005884/ENSG00000186350	BIRC3/COL4A5/PIK3CD/RARB/ITGA6/ITGAV/COL4A6/COL4A1/ITGB1/POLK/ITGA2/TRAF5/LAMB1/BIRC2/LAMA5/PTK2/LAMC1/ITGA3/RXRA	hsa:330/hsa:1287/hsa:5293/hsa:5915/hsa:3655/hsa:3685/hsa:1288/hsa:1282/hsa:3688/hsa:51426/hsa:3673/hsa:7188/hsa:3912/hsa:329/hsa:3911/hsa:5747/hsa:3915/hsa:3675/hsa:6256	19
hsa04360	Axon guidance	31/873	158/5832	0.064422	0.406349	ENSG00000107731/ENSG00000128602/ENSG00000099204/ENSG00000171608/ENSG00000076356/ENSG00000162552/ENSG00000075223/ENSG00000092964/ENSG00000074527/ENSG00000197943/ENSG00000148660/ENSG00000196935/ENSG00000150093/ENSG00000148498/ENSG00000196189/ENSG00000112902/ENSG00000168758/ENSG00000154380/ENSG00000196220/ENSG00000133703/ENSG00000173210/ENSG00000153993/ENSG00000184349/ENSG00000141298/ENSG00000196914…	UNC5B/SMO/ABLIM1/PIK3CD/PLXNA2/WNT4/SEMA3C/DPYSL2/NTN4/PLCG2/CAMK2G/SRGAP1/ITGB1/PARD3/SEMA4A/SEMA5A/SEMA4C/ENAH/SRGAP3/KRAS/ABLIM3/SEMA3D/EFNA5/SSH2/ARHGEF12/PTK2/PARD6B/PPP3CA/PAK1/EPHA1/PLXNA1	hsa:219699/hsa:6608/hsa:3983/hsa:5293/hsa:5362/hsa:54361/hsa:10512/hsa:1808/hsa:59277/hsa:5336/hsa:818/hsa:57522/hsa:3688/hsa:56288/hsa:64218/hsa:9037/hsa:54910/hsa:55740/hsa:9901/hsa:3845/hsa:22885/hsa:223117/hsa:1946/hsa:85464/hsa:23365/hsa:5747/hsa:84612/hsa:5530/hsa:5058/hsa:2041/hsa:5361	31
hsa04620	Toll-like receptor signaling pathway	17/873	78/5832	0.0665992	0.406349	ENSG00000263528/ENSG00000136244/ENSG00000169429/ENSG00000171608/ENSG00000174130/ENSG00000115415/ENSG00000118785/ENSG00000064012/ENSG00000137462/ENSG00000169245/ENSG00000164342/ENSG00000196664/ENSG00000135341/ENSG00000142166/ENSG00000156711/ENSG00000159110/ENSG00000170458	IKBKE/IL6/CXCL8/PIK3CD/TLR6/STAT1/SPP1/CASP8/TLR2/CXCL10/TLR3/TLR7/MAP3K7/IFNAR1/MAPK13/IFNAR2/CD14	hsa:9641/hsa:3569/hsa:3576/hsa:5293/hsa:10333/hsa:6772/hsa:6696/hsa:841/hsa:7097/hsa:3627/hsa:7098/hsa:51284/hsa:6885/hsa:3454/hsa:5603/hsa:3455/hsa:929	17
hsa04145	Phagosome	23/873	112/5832	0.0667913	0.406349	ENSG00000173391/ENSG00000172243/ENSG00000197102/ENSG00000174130/ENSG00000116701/ENSG00000138448/ENSG00000153246/ENSG00000150093/ENSG00000137462/ENSG00000058262/ENSG00000187240/ENSG00000164171/ENSG00000072274/ENSG00000125730/ENSG00000276600/ENSG00000033627/ENSG00000163131/ENSG00000135218/ENSG00000111540/ENSG00000169231/ENSG00000116039/ENSG00000170458/ENSG00000102189	OLR1/CLEC7A/DYNC1H1/TLR6/NCF2/ITGAV/PLA2R1/ITGB1/TLR2/SEC61A1/DYNC2H1/ITGA2/TFRC/C3/RAB7B/ATP6V0A1/CTSS/CD36/RAB5B/THBS3/ATP6V1B1/CD14/EEA1	hsa:4973/hsa:64581/hsa:1778/hsa:10333/hsa:4688/hsa:3685/hsa:22925/hsa:3688/hsa:7097/hsa:29927/hsa:79659/hsa:3673/hsa:7037/hsa:718/hsa:338382/hsa:535/hsa:1520/hsa:948/hsa:5869/hsa:7059/hsa:525/hsa:929/hsa:8411	23
hsa05144	Malaria	9/873	35/5832	0.0675385	0.406349	ENSG00000136244/ENSG00000169429/ENSG00000108342/ENSG00000123384/ENSG00000137462/ENSG00000090339/ENSG00000135218/ENSG00000169231/ENSG00000005844	IL6/CXCL8/CSF3/LRP1/TLR2/ICAM1/CD36/THBS3/ITGAL	hsa:3569/hsa:3576/hsa:1440/hsa:4035/hsa:7097/hsa:3383/hsa:948/hsa:7059/hsa:3683	9
hsa04530	Tight junction	29/873	147/5832	0.0678355	0.406349	ENSG00000163347/ENSG00000144821/ENSG00000171992/ENSG00000126016/ENSG00000105289/ENSG00000113946/ENSG00000074211/ENSG00000106526/ENSG00000095015/ENSG00000150093/ENSG00000148498/ENSG00000142875/ENSG00000132849/ENSG00000105357/ENSG00000107186/ENSG00000162409/ENSG00000075711/ENSG00000157388/ENSG00000166128/ENSG00000197442/ENSG00000100345/ENSG00000123728/ENSG00000171217/ENSG00000085733/ENSG00000124171…	CLDN1/MYH15/SYNPO/AMOT/TJP3/CLDN16/PPP2R2C/ACTR3C/MAP3K1/ITGB1/PARD3/PRKACB/PATJ/MYH14/MPDZ/PRKAA2/DLG1/CACNA1D/RAB8B/MAP3K5/MYH9/RAP2C/CLDN20/CTTN/PARD6B/MYH11/F11R/TIAM1/ERBB2	hsa:9076/hsa:22989/hsa:11346/hsa:154796/hsa:27134/hsa:10686/hsa:5522/hsa:653857/hsa:4214/hsa:3688/hsa:56288/hsa:5567/hsa:10207/hsa:79784/hsa:8777/hsa:5563/hsa:1739/hsa:776/hsa:51762/hsa:4217/hsa:4627/hsa:57826/hsa:49861/hsa:2017/hsa:84612/hsa:4629/hsa:50848/hsa:7074/hsa:2064	29
hsa04142	Lysosome	24/873	118/5832	0.0681617	0.406349	ENSG00000078081/ENSG00000110911/ENSG00000197081/ENSG00000162511/ENSG00000103811/ENSG00000189067/ENSG00000100478/ENSG00000185009/ENSG00000166340/ENSG00000178597/ENSG00000134243/ENSG00000131238/ENSG00000196188/ENSG00000111670/ENSG00000119899/ENSG00000033627/ENSG00000163131/ENSG00000165102/ENSG00000197217/ENSG00000104763/ENSG00000179163/ENSG00000081014/ENSG00000135677/ENSG00000107331	LAMP3/SLC11A2/IGF2R/LAPTM5/CTSH/LITAF/AP4S1/AP3M1/TPP1/PSAPL1/SORT1/PPT1/CTSE/GNPTAB/SLC17A5/ATP6V0A1/CTSS/HGSNAT/ENTPD4/ASAH1/FUCA1/AP4E1/GNS/ABCA2	hsa:27074/hsa:4891/hsa:3482/hsa:7805/hsa:1512/hsa:9516/hsa:11154/hsa:26985/hsa:1200/hsa:768239/hsa:6272/hsa:5538/hsa:1510/hsa:79158/hsa:26503/hsa:535/hsa:1520/hsa:138050/hsa:9583/hsa:427/hsa:2517/hsa:23431/hsa:2799/hsa:20	24
hsa05145	Toxoplasmosis	18/873	85/5832	0.0762036	0.429268	ENSG00000023445/ENSG00000130164/ENSG00000179583/ENSG00000091409/ENSG00000115415/ENSG00000027697/ENSG00000064012/ENSG00000168610/ENSG00000150093/ENSG00000137462/ENSG00000162434/ENSG00000091136/ENSG00000087258/ENSG00000110330/ENSG00000130702/ENSG00000135341/ENSG00000156711/ENSG00000135862	BIRC3/LDLR/CIITA/ITGA6/STAT1/IFNGR1/CASP8/STAT3/ITGB1/TLR2/JAK1/LAMB1/GNAO1/BIRC2/LAMA5/MAP3K7/MAPK13/LAMC1	hsa:330/hsa:3949/hsa:4261/hsa:3655/hsa:6772/hsa:3459/hsa:841/hsa:6774/hsa:3688/hsa:7097/hsa:3716/hsa:3912/hsa:2775/hsa:329/hsa:3911/hsa:6885/hsa:5603/hsa:3915	18
hsa04928	Parathyroid hormone synthesis, secretion and action	19/873	91/5832	0.0784928	0.429268	ENSG00000124813/ENSG00000162337/ENSG00000174233/ENSG00000182158/ENSG00000120738/ENSG00000146648/ENSG00000170776/ENSG00000137486/ENSG00000113448/ENSG00000137745/ENSG00000156052/ENSG00000123104/ENSG00000142875/ENSG00000075651/ENSG00000019186/ENSG00000157227/ENSG00000118260/ENSG00000065989/ENSG00000186350	RUNX2/LRP5/ADCY6/CREB3L2/EGR1/EGFR/AKAP13/ARRB1/PDE4D/MMP13/GNAQ/ITPR2/PRKACB/PLD1/CYP24A1/MMP14/CREB1/PDE4A/RXRA	hsa:860/hsa:4041/hsa:112/hsa:64764/hsa:1958/hsa:1956/hsa:11214/hsa:408/hsa:5144/hsa:4322/hsa:2776/hsa:3709/hsa:5567/hsa:5337/hsa:1591/hsa:4323/hsa:1385/hsa:5141/hsa:6256	19
hsa04727	GABAergic synapse	14/873	63/5832	0.0791542	0.429268	ENSG00000135821/ENSG00000174233/ENSG00000183044/ENSG00000139112/ENSG00000142875/ENSG00000087258/ENSG00000157388/ENSG00000132164/ENSG00000069966/ENSG00000094755/ENSG00000127928/ENSG00000134294/ENSG00000172380/ENSG00000115993	GLUL/ADCY6/ABAT/GABARAPL1/PRKACB/GNAO1/CACNA1D/SLC6A11/GNB5/GABRP/GNGT1/SLC38A2/GNG12/TRAK2	hsa:2752/hsa:112/hsa:18/hsa:23710/hsa:5567/hsa:2775/hsa:776/hsa:6538/hsa:10681/hsa:2568/hsa:2792/hsa:54407/hsa:55970/hsa:66008	14
hsa04015	Rap1 signaling pathway	34/873	179/5832	0.0798405	0.429268	ENSG00000125968/ENSG00000138685/ENSG00000184371/ENSG00000171608/ENSG00000082074/ENSG00000100311/ENSG00000107263/ENSG00000079337/ENSG00000170425/ENSG00000181104/ENSG00000174233/ENSG00000198561/ENSG00000182578/ENSG00000146648/ENSG00000178372/ENSG00000150093/ENSG00000156052/ENSG00000148498/ENSG00000112715/ENSG00000120318/ENSG00000133703/ENSG00000006607/ENSG00000087258/ENSG00000171105/ENSG00000184349…	ID1/FGF2/CSF1/PIK3CD/FYB1/PDGFB/RAPGEF1/RAPGEF3/ADORA2B/F2R/ADCY6/CTNND1/CSF1R/EGFR/CALML5/ITGB1/GNAQ/PARD3/VEGFA/ARAP3/KRAS/FARP2/GNAO1/INSR/EFNA5/RAP1GAP/LPAR5/MAPK13/RAPGEF5/PARD6B/PFN2/TIAM1/PDGFC/ITGAL	hsa:3397/hsa:2247/hsa:1435/hsa:5293/hsa:2533/hsa:5155/hsa:2889/hsa:10411/hsa:136/hsa:2149/hsa:112/hsa:1500/hsa:1436/hsa:1956/hsa:51806/hsa:3688/hsa:2776/hsa:56288/hsa:7422/hsa:64411/hsa:3845/hsa:9855/hsa:2775/hsa:3643/hsa:1946/hsa:5909/hsa:57121/hsa:5603/hsa:9771/hsa:84612/hsa:5217/hsa:7074/hsa:56034/hsa:3683	34
hsa05161	Hepatitis B	25/873	126/5832	0.0808362	0.429268	ENSG00000166949/ENSG00000263528/ENSG00000136244/ENSG00000169429/ENSG00000126561/ENSG00000142798/ENSG00000171608/ENSG00000107201/ENSG00000182158/ENSG00000003400/ENSG00000115415/ENSG00000064012/ENSG00000088888/ENSG00000168610/ENSG00000095015/ENSG00000137462/ENSG00000164342/ENSG00000162434/ENSG00000170581/ENSG00000133703/ENSG00000115267/ENSG00000142166/ENSG00000118260/ENSG00000166888/ENSG00000026103	SMAD3/IKBKE/IL6/CXCL8/STAT5A/HSPG2/PIK3CD/DDX58/CREB3L2/CASP10/STAT1/CASP8/MAVS/STAT3/MAP3K1/TLR2/TLR3/JAK1/STAT2/KRAS/IFIH1/IFNAR1/CREB1/STAT6/FAS	hsa:4088/hsa:9641/hsa:3569/hsa:3576/hsa:6776/hsa:3339/hsa:5293/hsa:23586/hsa:64764/hsa:843/hsa:6772/hsa:841/hsa:57506/hsa:6774/hsa:4214/hsa:7097/hsa:7098/hsa:3716/hsa:6773/hsa:3845/hsa:64135/hsa:3454/hsa:1385/hsa:6778/hsa:355	25
hsa04960	Aldosterone-regulated sodium reabsorption	8/873	31/5832	0.0808645	0.429268	ENSG00000171608/ENSG00000111319/ENSG00000166828/ENSG00000143153/ENSG00000163399/ENSG00000133703/ENSG00000171105/ENSG00000069849	PIK3CD/SCNN1A/SCNN1G/ATP1B1/ATP1A1/KRAS/INSR/ATP1B3	hsa:5293/hsa:6337/hsa:6340/hsa:481/hsa:476/hsa:3845/hsa:3643/hsa:483	8
hsa01040	Biosynthesis of unsaturated fatty acids	6/873	21/5832	0.0816994	0.429268	ENSG00000099194/ENSG00000170522/ENSG00000012660/ENSG00000149084/ENSG00000161533/ENSG00000149485	SCD/ELOVL6/ELOVL5/HSD17B12/ACOX1/FADS1	hsa:6319/hsa:79071/hsa:60481/hsa:51144/hsa:51/hsa:3992	6
hsa05323	Rheumatoid arthritis	13/873	58/5832	0.0837786	0.432856	ENSG00000115009/ENSG00000136244/ENSG00000163739/ENSG00000115008/ENSG00000169429/ENSG00000184371/ENSG00000137462/ENSG00000112715/ENSG00000090339/ENSG00000033627/ENSG00000196611/ENSG00000116039/ENSG00000005844	CCL20/IL6/CXCL1/IL1A/CXCL8/CSF1/TLR2/VEGFA/ICAM1/ATP6V0A1/MMP1/ATP6V1B1/ITGAL	hsa:6364/hsa:3569/hsa:2919/hsa:3552/hsa:3576/hsa:1435/hsa:7097/hsa:7422/hsa:3383/hsa:535/hsa:4312/hsa:525/hsa:3683	13
hsa05032	Morphine addiction	14/873	64/5832	0.0880461	0.447447	ENSG00000174233/ENSG00000073417/ENSG00000137486/ENSG00000113448/ENSG00000142875/ENSG00000100077/ENSG00000087258/ENSG00000163485/ENSG00000069966/ENSG00000094755/ENSG00000127928/ENSG00000065989/ENSG00000184845/ENSG00000172380	ADCY6/PDE8A/ARRB1/PDE4D/PRKACB/GRK3/GNAO1/ADORA1/GNB5/GABRP/GNGT1/PDE4A/DRD1/GNG12	hsa:112/hsa:5151/hsa:408/hsa:5144/hsa:5567/hsa:157/hsa:2775/hsa:134/hsa:10681/hsa:2568/hsa:2792/hsa:5141/hsa:1812/hsa:55970	14
hsa00061	Fatty acid biosynthesis	4/873	12/5832	0.0914344	0.453491	ENSG00000151726/ENSG00000169710/ENSG00000123983/ENSG00000068366	ACSL1/FASN/ACSL3/ACSL4	hsa:2180/hsa:2194/hsa:2181/hsa:2182	4
hsa03320	PPAR signaling pathway	13/873	59/5832	0.0934676	0.453491	ENSG00000173391/ENSG00000099194/ENSG00000151726/ENSG00000123983/ENSG00000065833/ENSG00000068366/ENSG00000161533/ENSG00000135218/ENSG00000196611/ENSG00000116171/ENSG00000186350/ENSG00000140284/ENSG00000113790	OLR1/SCD/ACSL1/ACSL3/ME1/ACSL4/ACOX1/CD36/MMP1/SCP2/RXRA/SLC27A2/EHHADH	hsa:4973/hsa:6319/hsa:2180/hsa:2181/hsa:4199/hsa:2182/hsa:51/hsa:948/hsa:4312/hsa:6342/hsa:6256/hsa:11001/hsa:1962	13
hsa05134	Legionellosis	11/873	48/5832	0.0936239	0.453491	ENSG00000137752/ENSG00000136244/ENSG00000163739/ENSG00000169429/ENSG00000081041/ENSG00000064012/ENSG00000077150/ENSG00000137462/ENSG00000125730/ENSG00000165280/ENSG00000170458	CASP1/IL6/CXCL1/CXCL8/CXCL2/CASP8/NFKB2/TLR2/C3/VCP/CD14	hsa:834/hsa:3569/hsa:2919/hsa:3576/hsa:2920/hsa:841/hsa:4791/hsa:7097/hsa:718/hsa:7415/hsa:929	11
hsa04919	Thyroid hormone signaling pathway	21/873	105/5832	0.0965442	0.458977	ENSG00000171608/ENSG00000150907/ENSG00000162552/ENSG00000143153/ENSG00000100644/ENSG00000138448/ENSG00000163399/ENSG00000115415/ENSG00000135679/ENSG00000197943/ENSG00000141027/ENSG00000142875/ENSG00000124151/ENSG00000133703/ENSG00000084676/ENSG00000114166/ENSG00000069849/ENSG00000140396/ENSG00000184634/ENSG00000186350/ENSG00000161714	PIK3CD/FOXO1/WNT4/ATP1B1/HIF1A/ITGAV/ATP1A1/STAT1/MDM2/PLCG2/NCOR1/PRKACB/NCOA3/KRAS/NCOA1/KAT2B/ATP1B3/NCOA2/MED12/RXRA/PLCD3	hsa:5293/hsa:2308/hsa:54361/hsa:481/hsa:3091/hsa:3685/hsa:476/hsa:6772/hsa:4193/hsa:5336/hsa:9611/hsa:5567/hsa:8202/hsa:3845/hsa:8648/hsa:8850/hsa:483/hsa:10499/hsa:9968/hsa:6256/hsa:113026	21
hsa00340	Histidine metabolism	5/873	17/5832	0.0977178	0.458977	ENSG00000184254/ENSG00000132746/ENSG00000108602/ENSG00000111275/ENSG00000002726	ALDH1A3/ALDH3B2/ALDH3A1/ALDH2/AOC1	hsa:220/hsa:222/hsa:218/hsa:217/hsa:26	5
hsa01521	EGFR tyrosine kinase inhibitor resistance	15/873	71/5832	0.100964	0.46287	ENSG00000136244/ENSG00000138685/ENSG00000171608/ENSG00000100311/ENSG00000146648/ENSG00000197943/ENSG00000160712/ENSG00000168610/ENSG00000112715/ENSG00000196712/ENSG00000162434/ENSG00000100485/ENSG00000133703/ENSG00000141736/ENSG00000145431	IL6/FGF2/PIK3CD/PDGFB/EGFR/PLCG2/IL6R/STAT3/VEGFA/NF1/JAK1/SOS2/KRAS/ERBB2/PDGFC	hsa:3569/hsa:2247/hsa:5293/hsa:5155/hsa:1956/hsa:5336/hsa:3570/hsa:6774/hsa:7422/hsa:4763/hsa:3716/hsa:6655/hsa:3845/hsa:2064/hsa:56034	15
hsa05163	Human cytomegalovirus infection	34/873	183/5832	0.101533	0.46287	ENSG00000136244/ENSG00000169429/ENSG00000171608/ENSG00000174233/ENSG00000182158/ENSG00000138448/ENSG00000146648/ENSG00000006210/ENSG00000135679/ENSG00000178372/ENSG00000064012/ENSG00000160712/ENSG00000184584/ENSG00000170776/ENSG00000168610/ENSG00000156052/ENSG00000123104/ENSG00000142875/ENSG00000112715/ENSG00000162434/ENSG00000100485/ENSG00000082512/ENSG00000133703/ENSG00000183625/ENSG00000087258…	IL6/CXCL8/PIK3CD/ADCY6/CREB3L2/ITGAV/EGFR/CX3CL1/MDM2/CALML5/CASP8/IL6R/TMEM173/AKAP13/STAT3/GNAQ/ITPR2/PRKACB/VEGFA/JAK1/SOS2/TRAF5/KRAS/CCR3/GNAO1/GNB5/MAPK13/ARHGEF12/GNGT1/PTK2/CREB1/PPP3CA/FAS/GNG12	hsa:3569/hsa:3576/hsa:5293/hsa:112/hsa:64764/hsa:3685/hsa:1956/hsa:6376/hsa:4193/hsa:51806/hsa:841/hsa:3570/hsa:340061/hsa:11214/hsa:6774/hsa:2776/hsa:3709/hsa:5567/hsa:7422/hsa:3716/hsa:6655/hsa:7188/hsa:3845/hsa:1232/hsa:2775/hsa:10681/hsa:5603/hsa:23365/hsa:2792/hsa:5747/hsa:1385/hsa:5530/hsa:355/hsa:55970	34
hsa02010	ABC transporters	8/873	33/5832	0.109054	0.489951	ENSG00000144452/ENSG00000154263/ENSG00000118777/ENSG00000023839/ENSG00000125257/ENSG00000154265/ENSG00000107331/ENSG00000135776	ABCA12/ABCA10/ABCG2/ABCC2/ABCC4/ABCA5/ABCA2/ABCB10	hsa:26154/hsa:10349/hsa:9429/hsa:1244/hsa:10257/hsa:23461/hsa:20/hsa:23456	8
hsa04974	Protein digestion and absorption	15/873	72/5832	0.110818	0.490484	ENSG00000111799/ENSG00000188153/ENSG00000197635/ENSG00000143153/ENSG00000163399/ENSG00000197565/ENSG00000187498/ENSG00000104783/ENSG00000106688/ENSG00000049089/ENSG00000182871/ENSG00000069849/ENSG00000115474/ENSG00000134294/ENSG00000114270	COL12A1/COL4A5/DPP4/ATP1B1/ATP1A1/COL4A6/COL4A1/KCNN4/SLC1A1/COL9A2/COL18A1/ATP1B3/KCNJ13/SLC38A2/COL7A1	hsa:1303/hsa:1287/hsa:1803/hsa:481/hsa:476/hsa:1288/hsa:1282/hsa:3783/hsa:6505/hsa:1298/hsa:80781/hsa:483/hsa:3769/hsa:54407/hsa:1294	15
hsa04713	Circadian entrainment	16/873	78/5832	0.113444	0.490484	ENSG00000049246/ENSG00000132326/ENSG00000174233/ENSG00000148660/ENSG00000178372/ENSG00000156052/ENSG00000179094/ENSG00000142875/ENSG00000100346/ENSG00000087258/ENSG00000157388/ENSG00000069966/ENSG00000127928/ENSG00000118260/ENSG00000100784/ENSG00000172380	PER3/PER2/ADCY6/CAMK2G/CALML5/GNAQ/PER1/PRKACB/CACNA1I/GNAO1/CACNA1D/GNB5/GNGT1/CREB1/RPS6KA5/GNG12	hsa:8863/hsa:8864/hsa:112/hsa:818/hsa:51806/hsa:2776/hsa:5187/hsa:5567/hsa:8911/hsa:2775/hsa:776/hsa:10681/hsa:2792/hsa:1385/hsa:9252/hsa:55970	16
hsa05152	Tuberculosis	25/873	131/5832	0.114876	0.490484	ENSG00000172243/ENSG00000136244/ENSG00000115008/ENSG00000134070/ENSG00000179583/ENSG00000174130/ENSG00000003400/ENSG00000115415/ENSG00000027697/ENSG00000148660/ENSG00000178372/ENSG00000064012/ENSG00000153246/ENSG00000137462/ENSG00000162434/ENSG00000125730/ENSG00000033627/ENSG00000163131/ENSG00000156711/ENSG00000111540/ENSG00000196914/ENSG00000118260/ENSG00000138814/ENSG00000170458/ENSG00000102189	CLEC7A/IL6/IL1A/IRAK2/CIITA/TLR6/CASP10/STAT1/IFNGR1/CAMK2G/CALML5/CASP8/PLA2R1/TLR2/JAK1/C3/ATP6V0A1/CTSS/MAPK13/RAB5B/ARHGEF12/CREB1/PPP3CA/CD14/EEA1	hsa:64581/hsa:3569/hsa:3552/hsa:3656/hsa:4261/hsa:10333/hsa:843/hsa:6772/hsa:3459/hsa:818/hsa:51806/hsa:841/hsa:22925/hsa:7097/hsa:3716/hsa:718/hsa:535/hsa:1520/hsa:5603/hsa:5869/hsa:23365/hsa:1385/hsa:5530/hsa:929/hsa:8411	25
hsa04912	GnRH signaling pathway	17/873	84/5832	0.11561	0.490484	ENSG00000174233/ENSG00000120738/ENSG00000146648/ENSG00000148660/ENSG00000178372/ENSG00000095015/ENSG00000156052/ENSG00000123104/ENSG00000142875/ENSG00000075651/ENSG00000100485/ENSG00000133703/ENSG00000157388/ENSG00000157227/ENSG00000156711/ENSG00000188089/ENSG00000168907	ADCY6/EGR1/EGFR/CAMK2G/CALML5/MAP3K1/GNAQ/ITPR2/PRKACB/PLD1/SOS2/KRAS/CACNA1D/MMP14/MAPK13/PLA2G4E/PLA2G4F	hsa:112/hsa:1958/hsa:1956/hsa:818/hsa:51806/hsa:4214/hsa:2776/hsa:3709/hsa:5567/hsa:5337/hsa:6655/hsa:3845/hsa:776/hsa:4323/hsa:5603/hsa:123745/hsa:255189	17
hsa00120	Primary bile acid biosynthesis	4/873	13/5832	0.117083	0.490484	ENSG00000133835/ENSG00000116171/ENSG00000172817/ENSG00000146233	HSD17B4/SCP2/CYP7B1/CYP39A1	hsa:3295/hsa:6342/hsa:9420/hsa:51302	4
hsa05170	Human immunodeficiency virus 1 infection	32/873	175/5832	0.128092	0.522417	ENSG00000239713/ENSG00000171608/ENSG00000244509/ENSG00000101347/ENSG00000128394/ENSG00000132256/ENSG00000197943/ENSG00000149311/ENSG00000178372/ENSG00000064012/ENSG00000028137/ENSG00000184584/ENSG00000137462/ENSG00000156052/ENSG00000123104/ENSG00000082512/ENSG00000133703/ENSG00000087258/ENSG00000135341/ENSG00000069966/ENSG00000175054/ENSG00000156711/ENSG00000134057/ENSG00000145041/ENSG00000127928…	APOBEC3G/PIK3CD/APOBEC3C/SAMHD1/APOBEC3F/TRIM5/PLCG2/ATM/CALML5/CASP8/TNFRSF1B/TMEM173/TLR2/GNAQ/ITPR2/TRAF5/KRAS/GNAO1/MAP3K7/GNB5/ATR/MAPK13/CCNB1/DCAF1/GNGT1/PTK2/PPP3CA/APOBEC3B/PAK1/CDC25C/FAS/GNG12	hsa:60489/hsa:5293/hsa:27350/hsa:25939/hsa:200316/hsa:85363/hsa:5336/hsa:472/hsa:51806/hsa:841/hsa:7133/hsa:340061/hsa:7097/hsa:2776/hsa:3709/hsa:7188/hsa:3845/hsa:2775/hsa:6885/hsa:10681/hsa:545/hsa:5603/hsa:891/hsa:9730/hsa:2792/hsa:5747/hsa:5530/hsa:9582/hsa:5058/hsa:995/hsa:355/hsa:55970	32
hsa00562	Inositol phosphate metabolism	14/873	68/5832	0.129656	0.522417	ENSG00000168918/ENSG00000105655/ENSG00000133056/ENSG00000171608/ENSG00000119711/ENSG00000197943/ENSG00000122126/ENSG00000241973/ENSG00000112367/ENSG00000063601/ENSG00000078269/ENSG00000011405/ENSG00000108389/ENSG00000161714	INPP5D/ISYNA1/PIK3C2B/PIK3CD/ALDH6A1/PLCG2/OCRL/PI4KA/FIG4/MTMR1/SYNJ2/PIK3C2A/MTMR4/PLCD3	hsa:3635/hsa:51477/hsa:5287/hsa:5293/hsa:4329/hsa:5336/hsa:4952/hsa:5297/hsa:9896/hsa:8776/hsa:8871/hsa:5286/hsa:9110/hsa:113026	14
hsa00830	Retinol metabolism	9/873	40/5832	0.133385	0.522417	ENSG00000140465/ENSG00000170786/ENSG00000128918/ENSG00000162496/ENSG00000072042/ENSG00000003137/ENSG00000160870/ENSG00000073737/ENSG00000167600	CYP1A1/SDR16C5/ALDH1A2/DHRS3/RDH11/CYP26B1/CYP3A7/DHRS9/CYP2S1	hsa:1543/hsa:195814/hsa:8854/hsa:9249/hsa:51109/hsa:56603/hsa:1551/hsa:10170/hsa:29785	9
hsa05219	Bladder cancer	9/873	40/5832	0.133385	0.522417	ENSG00000169429/ENSG00000146648/ENSG00000135679/ENSG00000196730/ENSG00000112715/ENSG00000133703/ENSG00000196611/ENSG00000141736/ENSG00000100784	CXCL8/EGFR/MDM2/DAPK1/VEGFA/KRAS/MMP1/ERBB2/RPS6KA5	hsa:3576/hsa:1956/hsa:4193/hsa:1612/hsa:7422/hsa:3845/hsa:4312/hsa:2064/hsa:9252	9
hsa04918	Thyroid hormone synthesis	12/873	57/5832	0.135311	0.522417	ENSG00000174233/ENSG00000143153/ENSG00000182158/ENSG00000163399/ENSG00000156052/ENSG00000123104/ENSG00000142875/ENSG00000164294/ENSG00000104687/ENSG00000211445/ENSG00000069849/ENSG00000118260	ADCY6/ATP1B1/CREB3L2/ATP1A1/GNAQ/ITPR2/PRKACB/GPX8/GSR/GPX3/ATP1B3/CREB1	hsa:112/hsa:481/hsa:64764/hsa:476/hsa:2776/hsa:3709/hsa:5567/hsa:493869/hsa:2936/hsa:2878/hsa:483/hsa:1385	12
hsa00563	Glycosylphosphatidylinositol (GPI)-anchor biosynthesis	6/873	24/5832	0.137986	0.522417	ENSG00000101464/ENSG00000069943/ENSG00000165282/ENSG00000135845/ENSG00000197563/ENSG00000143315	PIGU/PIGB/PIGO/PIGC/PIGN/PIGM	hsa:128869/hsa:9488/hsa:84720/hsa:5279/hsa:23556/hsa:93183	6
hsa05020	Prion diseases	6/873	24/5832	0.137986	0.522417	ENSG00000136244/ENSG00000115008/ENSG00000120738/ENSG00000142875/ENSG00000171867/ENSG00000135862	IL6/IL1A/EGR1/PRKACB/PRNP/LAMC1	hsa:3569/hsa:3552/hsa:1958/hsa:5567/hsa:5621/hsa:3915	6
hsa05140	Leishmaniasis	10/873	46/5832	0.139873	0.522417	ENSG00000115008/ENSG00000116701/ENSG00000115415/ENSG00000027697/ENSG00000150093/ENSG00000137462/ENSG00000162434/ENSG00000125730/ENSG00000135341/ENSG00000156711	IL1A/NCF2/STAT1/IFNGR1/ITGB1/TLR2/JAK1/C3/MAP3K7/MAPK13	hsa:3552/hsa:4688/hsa:6772/hsa:3459/hsa:3688/hsa:7097/hsa:3716/hsa:718/hsa:6885/hsa:5603	10
hsa05204	Chemical carcinogenesis	10/873	46/5832	0.139873	0.522417	ENSG00000151632/ENSG00000184254/ENSG00000132746/ENSG00000140465/ENSG00000108602/ENSG00000138061/ENSG00000085871/ENSG00000156006/ENSG00000197448/ENSG00000160870	AKR1C2/ALDH1A3/ALDH3B2/CYP1A1/ALDH3A1/CYP1B1/MGST2/NAT2/GSTK1/CYP3A7	hsa:1646/hsa:220/hsa:222/hsa:1543/hsa:218/hsa:1545/hsa:4258/hsa:10/hsa:373156/hsa:1551	10
hsa04062	Chemokine signaling pathway	26/873	141/5832	0.147212	0.532921	ENSG00000115009/ENSG00000163739/ENSG00000169429/ENSG00000171608/ENSG00000102970/ENSG00000102962/ENSG00000174233/ENSG00000081041/ENSG00000115415/ENSG00000006210/ENSG00000168610/ENSG00000137486/ENSG00000169245/ENSG00000148498/ENSG00000142875/ENSG00000100077/ENSG00000100485/ENSG00000170581/ENSG00000133703/ENSG00000183625/ENSG00000069966/ENSG00000127928/ENSG00000169398/ENSG00000156299/ENSG00000149269…	CCL20/CXCL1/CXCL8/PIK3CD/CCL17/CCL22/ADCY6/CXCL2/STAT1/CX3CL1/STAT3/ARRB1/CXCL10/PARD3/PRKACB/GRK3/SOS2/STAT2/KRAS/CCR3/GNB5/GNGT1/PTK2/TIAM1/PAK1/GNG12	hsa:6364/hsa:2919/hsa:3576/hsa:5293/hsa:6361/hsa:6367/hsa:112/hsa:2920/hsa:6772/hsa:6376/hsa:6774/hsa:408/hsa:3627/hsa:56288/hsa:5567/hsa:157/hsa:6655/hsa:6773/hsa:3845/hsa:1232/hsa:10681/hsa:2792/hsa:5747/hsa:7074/hsa:5058/hsa:55970	26
hsa04724	Glutamatergic synapse	18/873	93/5832	0.147488	0.532921	ENSG00000135821/ENSG00000079215/ENSG00000174233/ENSG00000156052/ENSG00000123104/ENSG00000142875/ENSG00000075651/ENSG00000106688/ENSG00000100077/ENSG00000087258/ENSG00000157388/ENSG00000069966/ENSG00000127928/ENSG00000134294/ENSG00000138814/ENSG00000188089/ENSG00000172380/ENSG00000168907	GLUL/SLC1A3/ADCY6/GNAQ/ITPR2/PRKACB/PLD1/SLC1A1/GRK3/GNAO1/CACNA1D/GNB5/GNGT1/SLC38A2/PPP3CA/PLA2G4E/GNG12/PLA2G4F	hsa:2752/hsa:6507/hsa:112/hsa:2776/hsa:3709/hsa:5567/hsa:5337/hsa:6505/hsa:157/hsa:2775/hsa:776/hsa:10681/hsa:2792/hsa:54407/hsa:5530/hsa:123745/hsa:55970/hsa:255189	18
hsa00970	Aminoacyl-tRNA biosynthesis	9/873	41/5832	0.149562	0.532921	ENSG00000140105/ENSG00000166986/ENSG00000196305/ENSG00000109618/ENSG00000117593/ENSG00000136628/ENSG00000067704/ENSG00000090861/ENSG00000011376	WARS/MARS/IARS/SEPSECS/DARS2/EPRS/IARS2/AARS/LARS2	hsa:7453/hsa:4141/hsa:3376/hsa:51091/hsa:55157/hsa:2058/hsa:55699/hsa:16/hsa:23395	9
hsa00980	Metabolism of xenobiotics by cytochrome P450	9/873	41/5832	0.149562	0.532921	ENSG00000187134/ENSG00000184254/ENSG00000132746/ENSG00000140465/ENSG00000108602/ENSG00000138061/ENSG00000085871/ENSG00000197448/ENSG00000167600	AKR1C1/ALDH1A3/ALDH3B2/CYP1A1/ALDH3A1/CYP1B1/MGST2/GSTK1/CYP2S1	hsa:1645/hsa:220/hsa:222/hsa:1543/hsa:218/hsa:1545/hsa:4258/hsa:373156/hsa:29785	9
hsa04659	Th17 cell differentiation	15/873	76/5832	0.155733	0.548604	ENSG00000166949/ENSG00000136244/ENSG00000126561/ENSG00000100644/ENSG00000115415/ENSG00000163513/ENSG00000027697/ENSG00000160712/ENSG00000168610/ENSG00000162434/ENSG00000134352/ENSG00000156711/ENSG00000138814/ENSG00000166888/ENSG00000186350	SMAD3/IL6/STAT5A/HIF1A/STAT1/TGFBR2/IFNGR1/IL6R/STAT3/JAK1/IL6ST/MAPK13/PPP3CA/STAT6/RXRA	hsa:4088/hsa:3569/hsa:6776/hsa:3091/hsa:6772/hsa:7048/hsa:3459/hsa:3570/hsa:6774/hsa:3716/hsa:3572/hsa:5603/hsa:5530/hsa:6778/hsa:6256	15
hsa04020	Calcium signaling pathway	26/873	143/5832	0.165028	0.574054	ENSG00000058668/ENSG00000102893/ENSG00000065534/ENSG00000168398/ENSG00000170425/ENSG00000181104/ENSG00000141404/ENSG00000146648/ENSG00000197943/ENSG00000148660/ENSG00000178372/ENSG00000099957/ENSG00000167323/ENSG00000170214/ENSG00000156052/ENSG00000123104/ENSG00000142875/ENSG00000135124/ENSG00000067177/ENSG00000070961/ENSG00000100346/ENSG00000157388/ENSG00000138814/ENSG00000184845/ENSG00000161714…	ATP2B4/PHKB/MYLK/BDKRB2/ADORA2B/F2R/GNAL/EGFR/PLCG2/CAMK2G/CALML5/P2RX6/STIM1/ADRA1B/GNAQ/ITPR2/PRKACB/P2RX4/PHKA1/ATP2B1/CACNA1I/CACNA1D/PPP3CA/DRD1/PLCD3/ERBB2	hsa:493/hsa:5257/hsa:4638/hsa:624/hsa:136/hsa:2149/hsa:2774/hsa:1956/hsa:5336/hsa:818/hsa:51806/hsa:9127/hsa:6786/hsa:147/hsa:2776/hsa:3709/hsa:5567/hsa:5025/hsa:5255/hsa:490/hsa:8911/hsa:776/hsa:5530/hsa:1812/hsa:113026/hsa:2064	26
hsa00600	Sphingolipid metabolism	9/873	42/5832	0.166661	0.574054	ENSG00000162407/ENSG00000090661/ENSG00000126821/ENSG00000172296/ENSG00000078124/ENSG00000100422/ENSG00000166224/ENSG00000168350/ENSG00000104763	PLPP3/CERS4/SGPP1/SPTLC3/ACER3/CERK/SGPL1/DEGS2/ASAH1	hsa:8613/hsa:79603/hsa:81537/hsa:55304/hsa:55331/hsa:64781/hsa:8879/hsa:123099/hsa:427	9
hsa04976	Bile secretion	11/873	54/5832	0.175074	0.591732	ENSG00000130164/ENSG00000118777/ENSG00000023839/ENSG00000174233/ENSG00000143153/ENSG00000125257/ENSG00000163399/ENSG00000142875/ENSG00000113161/ENSG00000069849/ENSG00000186350	LDLR/ABCG2/ABCC2/ADCY6/ATP1B1/ABCC4/ATP1A1/PRKACB/HMGCR/ATP1B3/RXRA	hsa:3949/hsa:9429/hsa:1244/hsa:112/hsa:481/hsa:10257/hsa:476/hsa:5567/hsa:3156/hsa:483/hsa:6256	11
hsa04068	FoxO signaling pathway	22/873	120/5832	0.178782	0.591732	ENSG00000112096/ENSG00000166949/ENSG00000121858/ENSG00000136244/ENSG00000103479/ENSG00000171608/ENSG00000150907/ENSG00000146648/ENSG00000156804/ENSG00000163513/ENSG00000168685/ENSG00000135679/ENSG00000149311/ENSG00000168610/ENSG00000139112/ENSG00000100485/ENSG00000133703/ENSG00000162409/ENSG00000171105/ENSG00000145391/ENSG00000156711/ENSG00000134057	SOD2/SMAD3/TNFSF10/IL6/RBL2/PIK3CD/FOXO1/EGFR/FBXO32/TGFBR2/IL7R/MDM2/ATM/STAT3/GABARAPL1/SOS2/KRAS/PRKAA2/INSR/SETD7/MAPK13/CCNB1	hsa:6648/hsa:4088/hsa:8743/hsa:3569/hsa:5934/hsa:5293/hsa:2308/hsa:1956/hsa:114907/hsa:7048/hsa:3575/hsa:4193/hsa:472/hsa:6774/hsa:23710/hsa:6655/hsa:3845/hsa:5563/hsa:3643/hsa:80854/hsa:5603/hsa:891	22
hsa04024	cAMP signaling pathway	29/873	163/5832	0.179392	0.591732	ENSG00000182782/ENSG00000058668/ENSG00000255398/ENSG00000171608/ENSG00000079337/ENSG00000181104/ENSG00000174233/ENSG00000143153/ENSG00000125257/ENSG00000182158/ENSG00000163399/ENSG00000148660/ENSG00000178372/ENSG00000113448/ENSG00000142875/ENSG00000075651/ENSG00000120318/ENSG00000070729/ENSG00000070961/ENSG00000157388/ENSG00000163485/ENSG00000161533/ENSG00000069849/ENSG00000118260/ENSG00000065989…	HCAR2/ATP2B4/HCAR3/PIK3CD/RAPGEF3/F2R/ADCY6/ATP1B1/ABCC4/CREB3L2/ATP1A1/CAMK2G/CALML5/PDE4D/PRKACB/PLD1/ARAP3/CNGB1/ATP2B1/CACNA1D/ADORA1/ACOX1/ATP1B3/CREB1/PDE4A/TIAM1/DRD1/FFAR2/PAK1	hsa:338442/hsa:493/hsa:8843/hsa:5293/hsa:10411/hsa:2149/hsa:112/hsa:481/hsa:10257/hsa:64764/hsa:476/hsa:818/hsa:51806/hsa:5144/hsa:5567/hsa:5337/hsa:64411/hsa:1258/hsa:490/hsa:776/hsa:134/hsa:51/hsa:483/hsa:1385/hsa:5141/hsa:7074/hsa:1812/hsa:2867/hsa:5058	29
hsa04970	Salivary secretion	13/873	66/5832	0.179428	0.591732	ENSG00000058668/ENSG00000174233/ENSG00000143153/ENSG00000163399/ENSG00000064651/ENSG00000178372/ENSG00000170214/ENSG00000156052/ENSG00000123104/ENSG00000142875/ENSG00000104783/ENSG00000070961/ENSG00000069849	ATP2B4/ADCY6/ATP1B1/ATP1A1/SLC12A2/CALML5/ADRA1B/GNAQ/ITPR2/PRKACB/KCNN4/ATP2B1/ATP1B3	hsa:493/hsa:112/hsa:481/hsa:476/hsa:6558/hsa:51806/hsa:147/hsa:2776/hsa:3709/hsa:5567/hsa:3783/hsa:490/hsa:483	13
hsa04670	Leukocyte transendothelial migration	18/873	96/5832	0.181483	0.592207	ENSG00000179776/ENSG00000163347/ENSG00000171608/ENSG00000079337/ENSG00000113946/ENSG00000116701/ENSG00000198561/ENSG00000197943/ENSG00000150093/ENSG00000035403/ENSG00000090339/ENSG00000160007/ENSG00000074966/ENSG00000156711/ENSG00000171217/ENSG00000169398/ENSG00000158769/ENSG00000005844	CDH5/CLDN1/PIK3CD/RAPGEF3/CLDN16/NCF2/CTNND1/PLCG2/ITGB1/VCL/ICAM1/ARHGAP35/TXK/MAPK13/CLDN20/PTK2/F11R/ITGAL	hsa:1003/hsa:9076/hsa:5293/hsa:10411/hsa:10686/hsa:4688/hsa:1500/hsa:5336/hsa:3688/hsa:7414/hsa:3383/hsa:2909/hsa:7294/hsa:5603/hsa:49861/hsa:5747/hsa:50848/hsa:3683	18
hsa05223	Non-small cell lung cancer	12/873	61/5832	0.193014	0.611232	ENSG00000126561/ENSG00000171608/ENSG00000077092/ENSG00000146648/ENSG00000197943/ENSG00000168610/ENSG00000122008/ENSG00000100485/ENSG00000143924/ENSG00000133703/ENSG00000186350/ENSG00000141736	STAT5A/PIK3CD/RARB/EGFR/PLCG2/STAT3/POLK/SOS2/EML4/KRAS/RXRA/ERBB2	hsa:6776/hsa:5293/hsa:5915/hsa:1956/hsa:5336/hsa:6774/hsa:51426/hsa:6655/hsa:27436/hsa:3845/hsa:6256/hsa:2064	12
hsa00514	Other types of O-glycan biosynthesis	5/873	21/5832	0.195962	0.611232	ENSG00000086062/ENSG00000147162/ENSG00000073849/ENSG00000187676/ENSG00000106003	B4GALT1/OGT/ST6GAL1/B3GLCT/LFNG	hsa:2683/hsa:8473/hsa:6480/hsa:145173/hsa:3955	5
hsa00534	Glycosaminoglycan biosynthesis - heparan sulfate / heparin	5/873	21/5832	0.195962	0.611232	ENSG00000070614/ENSG00000103489/ENSG00000151348/ENSG00000162694/ENSG00000171004	NDST1/XYLT1/EXT2/EXTL2/HS6ST2	hsa:3340/hsa:64131/hsa:2132/hsa:2135/hsa:90161	5
hsa04010	MAPK signaling pathway	44/873	259/5832	0.198107	0.611232	ENSG00000138685/ENSG00000124882/ENSG00000115008/ENSG00000139318/ENSG00000184371/ENSG00000100311/ENSG00000058335/ENSG00000104856/ENSG00000182578/ENSG00000101224/ENSG00000136068/ENSG00000146648/ENSG00000163513/ENSG00000011566/ENSG00000109321/ENSG00000137486/ENSG00000095015/ENSG00000077150/ENSG00000142875/ENSG00000112715/ENSG00000196712/ENSG00000071054/ENSG00000120875/ENSG00000100485/ENSG00000133703…	FGF2/EREG/IL1A/DUSP6/CSF1/PDGFB/RASGRF1/RELB/CSF1R/CDC25B/FLNB/EGFR/TGFBR2/MAP4K3/AREG/ARRB1/MAP3K1/NFKB2/PRKACB/VEGFA/NF1/MAP4K4/DUSP4/SOS2/KRAS/DUSP3/CACNA1I/INSR/CACNA1D/EFNA5/MAP3K7/PPM1B/MAPK13/MAP3K5/PPP3CA/PLA2G4E/PAK1/ERBB2/CD14/PDGFC/RPS6KA5/FAS/GNG12/PLA2G4F	hsa:2247/hsa:2069/hsa:3552/hsa:1848/hsa:1435/hsa:5155/hsa:5923/hsa:5971/hsa:1436/hsa:994/hsa:2317/hsa:1956/hsa:7048/hsa:8491/hsa:374/hsa:408/hsa:4214/hsa:4791/hsa:5567/hsa:7422/hsa:4763/hsa:9448/hsa:1846/hsa:6655/hsa:3845/hsa:1845/hsa:8911/hsa:3643/hsa:776/hsa:1946/hsa:6885/hsa:5495/hsa:5603/hsa:4217/hsa:5530/hsa:123745/hsa:5058/hsa:2064/hsa:929/hsa:56034/hsa:9252/hsa:355/hsa:55970/hsa:255189	44
hsa00071	Fatty acid degradation	8/873	38/5832	0.199143	0.611232	ENSG00000151726/ENSG00000123983/ENSG00000111275/ENSG00000068366/ENSG00000196177/ENSG00000161533/ENSG00000198721/ENSG00000113790	ACSL1/ACSL3/ALDH2/ACSL4/ACADSB/ACOX1/ECI2/EHHADH	hsa:2180/hsa:2181/hsa:217/hsa:2182/hsa:36/hsa:51/hsa:10455/hsa:1962	8
hsa04962	Vasopressin-regulated water reabsorption	8/873	38/5832	0.199143	0.611232	ENSG00000165272/ENSG00000197102/ENSG00000174233/ENSG00000182158/ENSG00000142875/ENSG00000187240/ENSG00000111540/ENSG00000118260	AQP3/DYNC1H1/ADCY6/CREB3L2/PRKACB/DYNC2H1/RAB5B/CREB1	hsa:360/hsa:1778/hsa:112/hsa:64764/hsa:5567/hsa:79659/hsa:5869/hsa:1385	8
hsa00590	Arachidonic acid metabolism	9/873	44/5832	0.203415	0.618222	ENSG00000148344/ENSG00000124212/ENSG00000161905/ENSG00000196139/ENSG00000164294/ENSG00000211445/ENSG00000186529/ENSG00000188089/ENSG00000168907	PTGES/PTGIS/ALOX15/AKR1C3/GPX8/GPX3/CYP4F3/PLA2G4E/PLA2G4F	hsa:9536/hsa:5740/hsa:246/hsa:8644/hsa:493869/hsa:2878/hsa:4051/hsa:123745/hsa:255189	9
hsa00630	Glyoxylate and dicarboxylate metabolism	6/873	27/5832	0.207865	0.625614	ENSG00000131069/ENSG00000135821/ENSG00000122729/ENSG00000114054/ENSG00000091140/ENSG00000140905	ACSS2/GLUL/ACO1/PCCB/DLD/GCSH	hsa:55902/hsa:2752/hsa:48/hsa:5096/hsa:1738/hsa:2653	6
hsa05321	Inflammatory bowel disease (IBD)	8/873	39/5832	0.220038	0.649881	ENSG00000166949/ENSG00000136244/ENSG00000115008/ENSG00000115415/ENSG00000027697/ENSG00000168610/ENSG00000137462/ENSG00000166888	SMAD3/IL6/IL1A/STAT1/IFNGR1/STAT3/TLR2/STAT6	hsa:4088/hsa:3569/hsa:3552/hsa:6772/hsa:3459/hsa:6774/hsa:7097/hsa:6778	8
hsa05332	Graft-versus-host disease	3/873	11/5832	0.220121	0.649881	ENSG00000136244/ENSG00000115008/ENSG00000026103	IL6/IL1A/FAS	hsa:3569/hsa:3552/hsa:355	3
hsa04973	Carbohydrate digestion and absorption	6/873	28/5832	0.233531	0.679352	ENSG00000171608/ENSG00000143153/ENSG00000163399/ENSG00000142583/ENSG00000157388/ENSG00000069849	PIK3CD/ATP1B1/ATP1A1/SLC2A5/CACNA1D/ATP1B3	hsa:5293/hsa:481/hsa:476/hsa:6518/hsa:776/hsa:483	6
hsa04650	Natural killer cell mediated cytotoxicity	15/873	82/5832	0.238189	0.679352	ENSG00000121858/ENSG00000171608/ENSG00000205809/ENSG00000027697/ENSG00000197943/ENSG00000120889/ENSG00000090339/ENSG00000100485/ENSG00000133703/ENSG00000142166/ENSG00000138814/ENSG00000159110/ENSG00000149269/ENSG00000026103/ENSG00000005844	TNFSF10/PIK3CD/KLRC2/IFNGR1/PLCG2/TNFRSF10B/ICAM1/SOS2/KRAS/IFNAR1/PPP3CA/IFNAR2/PAK1/FAS/ITGAL	hsa:8743/hsa:5293/hsa:3822/hsa:3459/hsa:5336/hsa:8795/hsa:3383/hsa:6655/hsa:3845/hsa:3454/hsa:5530/hsa:3455/hsa:5058/hsa:355/hsa:3683	15
hsa00380	Tryptophan metabolism	7/873	34/5832	0.238761	0.679352	ENSG00000140465/ENSG00000115919/ENSG00000138061/ENSG00000111275/ENSG00000002726/ENSG00000117009/ENSG00000113790	CYP1A1/KYNU/CYP1B1/ALDH2/AOC1/KMO/EHHADH	hsa:1543/hsa:8942/hsa:1545/hsa:217/hsa:26/hsa:8564/hsa:1962	7
hsa04218	Cellular senescence	25/873	144/5832	0.238869	0.679352	ENSG00000106366/ENSG00000166949/ENSG00000136244/ENSG00000115008/ENSG00000169429/ENSG00000103479/ENSG00000171608/ENSG00000185650/ENSG00000150907/ENSG00000064393/ENSG00000163513/ENSG00000135679/ENSG00000162909/ENSG00000149311/ENSG00000178372/ENSG00000123104/ENSG00000133703/ENSG00000157388/ENSG00000113522/ENSG00000175054/ENSG00000156711/ENSG00000134057/ENSG00000161011/ENSG00000138814/ENSG00000104320	SERPINE1/SMAD3/IL6/IL1A/CXCL8/RBL2/PIK3CD/ZFP36L1/FOXO1/HIPK2/TGFBR2/MDM2/CAPN2/ATM/CALML5/ITPR2/KRAS/CACNA1D/RAD50/ATR/MAPK13/CCNB1/SQSTM1/PPP3CA/NBN	hsa:5054/hsa:4088/hsa:3569/hsa:3552/hsa:3576/hsa:5934/hsa:5293/hsa:677/hsa:2308/hsa:28996/hsa:7048/hsa:4193/hsa:824/hsa:472/hsa:51806/hsa:3709/hsa:3845/hsa:776/hsa:10111/hsa:545/hsa:5603/hsa:891/hsa:8878/hsa:5530/hsa:4683	25
hsa04330	Notch signaling pathway	9/873	46/5832	0.243152	0.680289	ENSG00000163840/ENSG00000110042/ENSG00000138613/ENSG00000151694/ENSG00000184384/ENSG00000114166/ENSG00000106003/ENSG00000196782/ENSG00000196498	DTX3L/DTX4/APH1B/ADAM17/MAML2/KAT2B/LFNG/MAML3/NCOR2	hsa:151636/hsa:23220/hsa:83464/hsa:6868/hsa:84441/hsa:8850/hsa:3955/hsa:55534/hsa:9612	9
hsa04924	Renin secretion	10/873	52/5832	0.243587	0.680289	ENSG00000174233/ENSG00000178372/ENSG00000137975/ENSG00000156052/ENSG00000123104/ENSG00000142875/ENSG00000157388/ENSG00000163485/ENSG00000118260/ENSG00000138814	ADCY6/CALML5/CLCA2/GNAQ/ITPR2/PRKACB/CACNA1D/ADORA1/CREB1/PPP3CA	hsa:112/hsa:51806/hsa:9635/hsa:2776/hsa:3709/hsa:5567/hsa:776/hsa:134/hsa:1385/hsa:5530	10
hsa04210	Apoptosis	22/873	127/5832	0.260129	0.711756	ENSG00000023445/ENSG00000121858/ENSG00000171608/ENSG00000103811/ENSG00000143799/ENSG00000003402/ENSG00000102699/ENSG00000003400/ENSG00000136848/ENSG00000162909/ENSG00000149311/ENSG00000064012/ENSG00000123104/ENSG00000120889/ENSG00000133703/ENSG00000041880/ENSG00000110330/ENSG00000163131/ENSG00000197442/ENSG00000163629/ENSG00000026103/ENSG00000163554	BIRC3/TNFSF10/PIK3CD/CTSH/PARP1/CFLAR/PARP4/CASP10/DAB2IP/CAPN2/ATM/CASP8/ITPR2/TNFRSF10B/KRAS/PARP3/BIRC2/CTSS/MAP3K5/PTPN13/FAS/SPTA1	hsa:330/hsa:8743/hsa:5293/hsa:1512/hsa:142/hsa:8837/hsa:143/hsa:843/hsa:153090/hsa:824/hsa:472/hsa:841/hsa:3709/hsa:8795/hsa:3845/hsa:10039/hsa:329/hsa:1520/hsa:4217/hsa:5783/hsa:355/hsa:6708	22
hsa04610	Complement and coagulation cascades	10/873	53/5832	0.263115	0.711756	ENSG00000104368/ENSG00000106366/ENSG00000122861/ENSG00000243649/ENSG00000168398/ENSG00000181104/ENSG00000003436/ENSG00000117335/ENSG00000125730/ENSG00000110799	PLAT/SERPINE1/PLAU/CFB/BDKRB2/F2R/TFPI/CD46/C3/VWF	hsa:5327/hsa:5054/hsa:5328/hsa:629/hsa:624/hsa:2149/hsa:7035/hsa:4179/hsa:718/hsa:7450	10
hsa04140	Autophagy - animal	21/873	121/5832	0.263514	0.711756	ENSG00000171608/ENSG00000181652/ENSG00000003402/ENSG00000100644/ENSG00000196730/ENSG00000136874/ENSG00000083290/ENSG00000139112/ENSG00000066739/ENSG00000142875/ENSG00000128829/ENSG00000133703/ENSG00000276600/ENSG00000162409/ENSG00000177169/ENSG00000152348/ENSG00000135341/ENSG00000102710/ENSG00000108389/ENSG00000062716/ENSG00000110931	PIK3CD/ATG9B/CFLAR/HIF1A/DAPK1/STX17/ULK2/GABARAPL1/ATG2B/PRKACB/EIF2AK4/KRAS/RAB7B/PRKAA2/ULK1/ATG10/MAP3K7/SUPT20H/MTMR4/VMP1/CAMKK2	hsa:5293/hsa:285973/hsa:8837/hsa:3091/hsa:1612/hsa:55014/hsa:9706/hsa:23710/hsa:55102/hsa:5567/hsa:440275/hsa:3845/hsa:338382/hsa:5563/hsa:8408/hsa:83734/hsa:6885/hsa:55578/hsa:9110/hsa:81671/hsa:10645	21
hsa04961	Endocrine and other factor-regulated calcium reabsorption	8/873	41/5832	0.264039	0.711756	ENSG00000168398/ENSG00000174233/ENSG00000143153/ENSG00000163399/ENSG00000156052/ENSG00000142875/ENSG00000070961/ENSG00000069849	BDKRB2/ADCY6/ATP1B1/ATP1A1/GNAQ/PRKACB/ATP2B1/ATP1B3	hsa:624/hsa:112/hsa:481/hsa:476/hsa:2776/hsa:5567/hsa:490/hsa:483	8
hsa00601	Glycosphingolipid biosynthesis - lacto and neolacto series	5/873	24/5832	0.284869	0.752011	ENSG00000086062/ENSG00000176920/ENSG00000169255/ENSG00000175164/ENSG00000176597	B4GALT1/FUT2/B3GALNT1/ABO/B3GNT5	hsa:2683/hsa:2524/hsa:8706/hsa:28/hsa:84002	5
hsa00480	Glutathione metabolism	8/873	42/5832	0.286951	0.752011	ENSG00000138413/ENSG00000167741/ENSG00000085871/ENSG00000164294/ENSG00000104687/ENSG00000211445/ENSG00000197448/ENSG00000048392	IDH1/GGT6/MGST2/GPX8/GSR/GPX3/GSTK1/RRM2B	hsa:3417/hsa:124975/hsa:4258/hsa:493869/hsa:2936/hsa:2878/hsa:373156/hsa:50484	8
hsa00565	Ether lipid metabolism	7/873	36/5832	0.287822	0.752011	ENSG00000162407/ENSG00000075651/ENSG00000158006/ENSG00000138018/ENSG00000188089/ENSG00000134255/ENSG00000168907	PLPP3/PLD1/PAFAH2/SELENOI/PLA2G4E/CEPT1/PLA2G4F	hsa:8613/hsa:5337/hsa:5051/hsa:85465/hsa:123745/hsa:10390/hsa:255189	7
hsa04012	ErbB signaling pathway	14/873	79/5832	0.288675	0.752011	ENSG00000124882/ENSG00000126561/ENSG00000171608/ENSG00000146648/ENSG00000197943/ENSG00000148660/ENSG00000109321/ENSG00000100485/ENSG00000174808/ENSG00000133703/ENSG00000169398/ENSG00000169752/ENSG00000149269/ENSG00000141736	EREG/STAT5A/PIK3CD/EGFR/PLCG2/CAMK2G/AREG/SOS2/BTC/KRAS/PTK2/NRG4/PAK1/ERBB2	hsa:2069/hsa:6776/hsa:5293/hsa:1956/hsa:5336/hsa:818/hsa:374/hsa:6655/hsa:685/hsa:3845/hsa:5747/hsa:145957/hsa:5058/hsa:2064	14
hsa05212	Pancreatic cancer	13/873	73/5832	0.292423	0.755426	ENSG00000129675/ENSG00000166949/ENSG00000171608/ENSG00000115415/ENSG00000146648/ENSG00000163513/ENSG00000168610/ENSG00000075651/ENSG00000112715/ENSG00000162434/ENSG00000122008/ENSG00000133703/ENSG00000141736	ARHGEF6/SMAD3/PIK3CD/STAT1/EGFR/TGFBR2/STAT3/PLD1/VEGFA/JAK1/POLK/KRAS/ERBB2	hsa:9459/hsa:4088/hsa:5293/hsa:6772/hsa:1956/hsa:7048/hsa:6774/hsa:5337/hsa:7422/hsa:3716/hsa:51426/hsa:3845/hsa:2064	13
hsa04216	Ferroptosis	7/873	37/5832	0.31319	0.767803	ENSG00000110911/ENSG00000151726/ENSG00000123983/ENSG00000161905/ENSG00000072274/ENSG00000068366/ENSG00000171867	SLC11A2/ACSL1/ACSL3/ALOX15/TFRC/ACSL4/PRNP	hsa:4891/hsa:2180/hsa:2181/hsa:246/hsa:7037/hsa:2182/hsa:5621	7
hsa04744	Phototransduction	4/873	19/5832	0.31432	0.767803	ENSG00000178372/ENSG00000070729/ENSG00000127928/ENSG00000108370	CALML5/CNGB1/GNGT1/RGS9	hsa:51806/hsa:1258/hsa:2792/hsa:8787	4
hsa05143	African trypanosomiasis	5/873	25/5832	0.316102	0.767803	ENSG00000136244/ENSG00000100342/ENSG00000156052/ENSG00000090339/ENSG00000026103	IL6/APOL1/GNAQ/ICAM1/FAS	hsa:3569/hsa:8542/hsa:2776/hsa:3383/hsa:355	5
hsa04066	HIF-1 signaling pathway	15/873	87/5832	0.317642	0.767803	ENSG00000106366/ENSG00000136244/ENSG00000171608/ENSG00000100644/ENSG00000146648/ENSG00000027697/ENSG00000197943/ENSG00000148660/ENSG00000160712/ENSG00000168610/ENSG00000112715/ENSG00000072274/ENSG00000171105/ENSG00000078401/ENSG00000141736	SERPINE1/IL6/PIK3CD/HIF1A/EGFR/IFNGR1/PLCG2/CAMK2G/IL6R/STAT3/VEGFA/TFRC/INSR/EDN1/ERBB2	hsa:5054/hsa:3569/hsa:5293/hsa:3091/hsa:1956/hsa:3459/hsa:5336/hsa:818/hsa:3570/hsa:6774/hsa:7422/hsa:7037/hsa:3643/hsa:1906/hsa:2064	15
hsa04726	Serotonergic synapse	15/873	87/5832	0.317642	0.767803	ENSG00000079337/ENSG00000161905/ENSG00000142192/ENSG00000156052/ENSG00000123104/ENSG00000142875/ENSG00000133703/ENSG00000087258/ENSG00000157388/ENSG00000186377/ENSG00000069966/ENSG00000127928/ENSG00000188089/ENSG00000172380/ENSG00000168907	RAPGEF3/ALOX15/APP/GNAQ/ITPR2/PRKACB/KRAS/GNAO1/CACNA1D/CYP4X1/GNB5/GNGT1/PLA2G4E/GNG12/PLA2G4F	hsa:10411/hsa:246/hsa:351/hsa:2776/hsa:3709/hsa:5567/hsa:3845/hsa:2775/hsa:776/hsa:260293/hsa:10681/hsa:2792/hsa:123745/hsa:55970/hsa:255189	15
hsa04611	Platelet activation	18/873	106/5832	0.318095	0.767803	ENSG00000065534/ENSG00000171608/ENSG00000181104/ENSG00000174233/ENSG00000197943/ENSG00000167323/ENSG00000150093/ENSG00000156052/ENSG00000123104/ENSG00000142875/ENSG00000164171/ENSG00000160007/ENSG00000092531/ENSG00000110799/ENSG00000156711/ENSG00000196914/ENSG00000188089/ENSG00000168907	MYLK/PIK3CD/F2R/ADCY6/PLCG2/STIM1/ITGB1/GNAQ/ITPR2/PRKACB/ITGA2/ARHGAP35/SNAP23/VWF/MAPK13/ARHGEF12/PLA2G4E/PLA2G4F	hsa:4638/hsa:5293/hsa:2149/hsa:112/hsa:5336/hsa:6786/hsa:3688/hsa:2776/hsa:3709/hsa:5567/hsa:3673/hsa:2909/hsa:8773/hsa:7450/hsa:5603/hsa:23365/hsa:123745/hsa:255189	18
hsa04137	Mitophagy - animal	11/873	62/5832	0.319505	0.767803	ENSG00000181652/ENSG00000100644/ENSG00000123240/ENSG00000139112/ENSG00000136436/ENSG00000133703/ENSG00000276600/ENSG00000177169/ENSG00000171109/ENSG00000161011/ENSG00000106052	ATG9B/HIF1A/OPTN/GABARAPL1/CALCOCO2/KRAS/RAB7B/ULK1/MFN1/SQSTM1/TAX1BP1	hsa:285973/hsa:3091/hsa:10133/hsa:23710/hsa:10241/hsa:3845/hsa:338382/hsa:8408/hsa:55669/hsa:8878/hsa:8887	11
hsa04971	Gastric acid secretion	11/873	62/5832	0.319505	0.767803	ENSG00000157551/ENSG00000065534/ENSG00000174233/ENSG00000143153/ENSG00000163399/ENSG00000148660/ENSG00000178372/ENSG00000156052/ENSG00000123104/ENSG00000142875/ENSG00000069849	KCNJ15/MYLK/ADCY6/ATP1B1/ATP1A1/CAMK2G/CALML5/GNAQ/ITPR2/PRKACB/ATP1B3	hsa:3772/hsa:4638/hsa:112/hsa:481/hsa:476/hsa:818/hsa:51806/hsa:2776/hsa:3709/hsa:5567/hsa:483	11
hsa05120	Epithelial cell signaling in Helicobacter pylori infection	11/873	62/5832	0.319505	0.767803	ENSG00000163739/ENSG00000169429/ENSG00000146648/ENSG00000197943/ENSG00000151694/ENSG00000137845/ENSG00000033627/ENSG00000156711/ENSG00000116039/ENSG00000158769/ENSG00000149269	CXCL1/CXCL8/EGFR/PLCG2/ADAM17/ADAM10/ATP6V0A1/MAPK13/ATP6V1B1/F11R/PAK1	hsa:2919/hsa:3576/hsa:1956/hsa:5336/hsa:6868/hsa:102/hsa:535/hsa:5603/hsa:525/hsa:50848/hsa:5058	11
hsa04728	Dopaminergic synapse	19/873	113/5832	0.327682	0.781396	ENSG00000074211/ENSG00000182158/ENSG00000141404/ENSG00000148660/ENSG00000178372/ENSG00000156052/ENSG00000123104/ENSG00000142875/ENSG00000087258/ENSG00000157388/ENSG00000134852/ENSG00000069966/ENSG00000156711/ENSG00000127928/ENSG00000154001/ENSG00000118260/ENSG00000138814/ENSG00000184845/ENSG00000172380	PPP2R2C/CREB3L2/GNAL/CAMK2G/CALML5/GNAQ/ITPR2/PRKACB/GNAO1/CACNA1D/CLOCK/GNB5/MAPK13/GNGT1/PPP2R5E/CREB1/PPP3CA/DRD1/GNG12	hsa:5522/hsa:64764/hsa:2774/hsa:818/hsa:51806/hsa:2776/hsa:3709/hsa:5567/hsa:2775/hsa:776/hsa:9575/hsa:10681/hsa:5603/hsa:2792/hsa:5529/hsa:1385/hsa:5530/hsa:1812/hsa:55970	19
hsa04623	Cytosolic DNA-sensing pathway	8/873	44/5832	0.334099	0.783348	ENSG00000263528/ENSG00000137752/ENSG00000136244/ENSG00000160710/ENSG00000107201/ENSG00000088888/ENSG00000184584/ENSG00000169245	IKBKE/CASP1/IL6/ADAR/DDX58/MAVS/TMEM173/CXCL10	hsa:9641/hsa:834/hsa:3569/hsa:103/hsa:23586/hsa:57506/hsa:340061/hsa:3627	8
hsa04911	Insulin secretion	11/873	63/5832	0.339393	0.783348	ENSG00000174233/ENSG00000143153/ENSG00000182158/ENSG00000163399/ENSG00000148660/ENSG00000156052/ENSG00000142875/ENSG00000104783/ENSG00000157388/ENSG00000069849/ENSG00000118260	ADCY6/ATP1B1/CREB3L2/ATP1A1/CAMK2G/GNAQ/PRKACB/KCNN4/CACNA1D/ATP1B3/CREB1	hsa:112/hsa:481/hsa:64764/hsa:476/hsa:818/hsa:2776/hsa:5567/hsa:3783/hsa:776/hsa:483/hsa:1385	11
hsa04972	Pancreatic secretion	11/873	63/5832	0.339393	0.783348	ENSG00000058668/ENSG00000105514/ENSG00000174233/ENSG00000143153/ENSG00000163399/ENSG00000064651/ENSG00000137975/ENSG00000156052/ENSG00000123104/ENSG00000070961/ENSG00000069849	ATP2B4/RAB3D/ADCY6/ATP1B1/ATP1A1/SLC12A2/CLCA2/GNAQ/ITPR2/ATP2B1/ATP1B3	hsa:493/hsa:9545/hsa:112/hsa:481/hsa:476/hsa:6558/hsa:9635/hsa:2776/hsa:3709/hsa:490/hsa:483	11
hsa00564	Glycerophospholipid metabolism	14/873	82/5832	0.340206	0.783348	ENSG00000162407/ENSG00000123684/ENSG00000101577/ENSG00000160216/ENSG00000134324/ENSG00000125772/ENSG00000075651/ENSG00000152642/ENSG00000138018/ENSG00000188089/ENSG00000134255/ENSG00000026652/ENSG00000133027/ENSG00000168907	PLPP3/LPGAT1/LPIN2/AGPAT3/LPIN1/GPCPD1/PLD1/GPD1L/SELENOI/PLA2G4E/CEPT1/AGPAT4/PEMT/PLA2G4F	hsa:8613/hsa:9926/hsa:9663/hsa:56894/hsa:23175/hsa:56261/hsa:5337/hsa:23171/hsa:85465/hsa:123745/hsa:10390/hsa:56895/hsa:10400/hsa:255189	14
hsa00250	Alanine, aspartate and glutamate metabolism	6/873	32/5832	0.343583	0.783348	ENSG00000130707/ENSG00000135821/ENSG00000183044/ENSG00000112294/ENSG00000166532/ENSG00000239900	ASS1/GLUL/ABAT/ALDH5A1/RIMKLB/ADSL	hsa:445/hsa:2752/hsa:18/hsa:7915/hsa:57494/hsa:158	6
hsa00532	Glycosaminoglycan biosynthesis - chondroitin sulfate / dermatan sulfate	4/873	20/5832	0.350711	0.783348	ENSG00000111962/ENSG00000147408/ENSG00000103489/ENSG00000182022	UST/CSGALNACT1/XYLT1/CHST15	hsa:10090/hsa:55790/hsa:64131/hsa:51363	4
hsa00360	Phenylalanine metabolism	3/873	14/5832	0.350801	0.783348	ENSG00000184254/ENSG00000132746/ENSG00000108602	ALDH1A3/ALDH3B2/ALDH3A1	hsa:220/hsa:222/hsa:218	3
hsa00533	Glycosaminoglycan biosynthesis - keratan sulfate	3/873	14/5832	0.350801	0.783348	ENSG00000033170/ENSG00000086062/ENSG00000183196	FUT8/B4GALT1/CHST6	hsa:2530/hsa:2683/hsa:4166	3
hsa04070	Phosphatidylinositol signaling system	15/873	89/5832	0.351243	0.783348	ENSG00000168918/ENSG00000133056/ENSG00000171608/ENSG00000197943/ENSG00000178372/ENSG00000122126/ENSG00000123104/ENSG00000241973/ENSG00000168781/ENSG00000145725/ENSG00000063601/ENSG00000078269/ENSG00000011405/ENSG00000108389/ENSG00000161714	INPP5D/PIK3C2B/PIK3CD/PLCG2/CALML5/OCRL/ITPR2/PI4KA/PPIP5K1/PPIP5K2/MTMR1/SYNJ2/PIK3C2A/MTMR4/PLCD3	hsa:3635/hsa:5287/hsa:5293/hsa:5336/hsa:51806/hsa:4952/hsa:3709/hsa:5297/hsa:9677/hsa:23262/hsa:8776/hsa:8871/hsa:5286/hsa:9110/hsa:113026	15
hsa01200	Carbon metabolism	17/873	103/5832	0.370781	0.817922	ENSG00000138413/ENSG00000131069/ENSG00000049239/ENSG00000119711/ENSG00000065833/ENSG00000173599/ENSG00000122729/ENSG00000136143/ENSG00000135069/ENSG00000114054/ENSG00000092621/ENSG00000091140/ENSG00000113790/ENSG00000198130/ENSG00000177000/ENSG00000139410/ENSG00000140905	IDH1/ACSS2/H6PD/ALDH6A1/ME1/PC/ACO1/SUCLA2/PSAT1/PCCB/PHGDH/DLD/EHHADH/HIBCH/MTHFR/SDSL/GCSH	hsa:3417/hsa:55902/hsa:9563/hsa:4329/hsa:4199/hsa:5091/hsa:48/hsa:8803/hsa:29968/hsa:5096/hsa:26227/hsa:1738/hsa:1962/hsa:26275/hsa:4524/hsa:113675/hsa:2653	17
hsa04115	p53 signaling pathway	12/873	71/5832	0.372023	0.817922	ENSG00000106366/ENSG00000085117/ENSG00000135679/ENSG00000149311/ENSG00000064012/ENSG00000198625/ENSG00000120889/ENSG00000112378/ENSG00000175054/ENSG00000134057/ENSG00000048392/ENSG00000026103	SERPINE1/CD82/MDM2/ATM/CASP8/MDM4/TNFRSF10B/PERP/ATR/CCNB1/RRM2B/FAS	hsa:5054/hsa:3732/hsa:4193/hsa:472/hsa:841/hsa:4194/hsa:8795/hsa:64065/hsa:545/hsa:891/hsa:50484/hsa:355	12
hsa01523	Antifolate resistance	5/873	27/5832	0.379513	0.818328	ENSG00000136244/ENSG00000118777/ENSG00000023839/ENSG00000125257/ENSG00000177000	IL6/ABCG2/ABCC2/ABCC4/MTHFR	hsa:3569/hsa:9429/hsa:1244/hsa:10257/hsa:4524	5
hsa05418	Fluid shear stress and atherosclerosis	20/873	123/5832	0.380521	0.818328	ENSG00000179776/ENSG00000104368/ENSG00000130707/ENSG00000115008/ENSG00000171608/ENSG00000100311/ENSG00000116701/ENSG00000124145/ENSG00000138448/ENSG00000178372/ENSG00000112715/ENSG00000085871/ENSG00000090339/ENSG00000162409/ENSG00000135341/ENSG00000156711/ENSG00000197442/ENSG00000078401/ENSG00000161011/ENSG00000169398	CDH5/PLAT/ASS1/IL1A/PIK3CD/PDGFB/NCF2/SDC4/ITGAV/CALML5/VEGFA/MGST2/ICAM1/PRKAA2/MAP3K7/MAPK13/MAP3K5/EDN1/SQSTM1/PTK2	hsa:1003/hsa:5327/hsa:445/hsa:3552/hsa:5293/hsa:5155/hsa:4688/hsa:6385/hsa:3685/hsa:51806/hsa:7422/hsa:4258/hsa:3383/hsa:5563/hsa:6885/hsa:5603/hsa:4217/hsa:1906/hsa:8878/hsa:5747	20
hsa00510	N-Glycan biosynthesis	8/873	46/5832	0.382338	0.818328	ENSG00000033170/ENSG00000128268/ENSG00000086062/ENSG00000073849/ENSG00000172269/ENSG00000159063/ENSG00000071073/ENSG00000134910	FUT8/MGAT3/B4GALT1/ST6GAL1/DPAGT1/ALG8/MGAT4A/STT3A	hsa:2530/hsa:4248/hsa:2683/hsa:6480/hsa:1798/hsa:79053/hsa:11320/hsa:3703	8
hsa00650	Butanoate metabolism	4/873	21/5832	0.387122	0.818328	ENSG00000183044/ENSG00000112972/ENSG00000112294/ENSG00000113790	ABAT/HMGCS1/ALDH5A1/EHHADH	hsa:18/hsa:3157/hsa:7915/hsa:1962	4
hsa05221	Acute myeloid leukemia	10/873	59/5832	0.388046	0.818328	ENSG00000126561/ENSG00000139318/ENSG00000171608/ENSG00000132326/ENSG00000182578/ENSG00000148737/ENSG00000168610/ENSG00000100485/ENSG00000133703/ENSG00000170458	STAT5A/DUSP6/PIK3CD/PER2/CSF1R/TCF7L2/STAT3/SOS2/KRAS/CD14	hsa:6776/hsa:1848/hsa:5293/hsa:8864/hsa:1436/hsa:6934/hsa:6774/hsa:6655/hsa:3845/hsa:929	10
hsa05412	Arrhythmogenic right ventricular cardiomyopathy (ARVC)	10/873	59/5832	0.388046	0.818328	ENSG00000115221/ENSG00000091409/ENSG00000138448/ENSG00000148737/ENSG00000150093/ENSG00000164171/ENSG00000213949/ENSG00000157388/ENSG00000005884/ENSG00000057294	ITGB6/ITGA6/ITGAV/TCF7L2/ITGB1/ITGA2/ITGA1/CACNA1D/ITGA3/PKP2	hsa:3694/hsa:3655/hsa:3685/hsa:6934/hsa:3688/hsa:3673/hsa:3672/hsa:776/hsa:3675/hsa:5318	10
hsa00020	Citrate cycle (TCA cycle)	5/873	28/5832	0.411248	0.8465	ENSG00000138413/ENSG00000173599/ENSG00000122729/ENSG00000136143/ENSG00000091140	IDH1/PC/ACO1/SUCLA2/DLD	hsa:3417/hsa:5091/hsa:48/hsa:8803/hsa:1738	5
hsa04978	Mineral absorption	7/873	41/5832	0.417255	0.8465	ENSG00000110911/ENSG00000143153/ENSG00000163399/ENSG00000165240/ENSG00000071967/ENSG00000070961/ENSG00000069849	SLC11A2/ATP1B1/ATP1A1/ATP7A/CYBRD1/ATP2B1/ATP1B3	hsa:4891/hsa:481/hsa:476/hsa:538/hsa:79901/hsa:490/hsa:483	7
hsa04261	Adrenergic signaling in cardiomyocytes	19/873	119/5832	0.418246	0.8465	ENSG00000058668/ENSG00000079337/ENSG00000174233/ENSG00000143153/ENSG00000074211/ENSG00000182158/ENSG00000163399/ENSG00000148660/ENSG00000178372/ENSG00000170214/ENSG00000156052/ENSG00000142875/ENSG00000070961/ENSG00000157388/ENSG00000156711/ENSG00000069849/ENSG00000154001/ENSG00000118260/ENSG00000100784	ATP2B4/RAPGEF3/ADCY6/ATP1B1/PPP2R2C/CREB3L2/ATP1A1/CAMK2G/CALML5/ADRA1B/GNAQ/PRKACB/ATP2B1/CACNA1D/MAPK13/ATP1B3/PPP2R5E/CREB1/RPS6KA5	hsa:493/hsa:10411/hsa:112/hsa:481/hsa:5522/hsa:64764/hsa:476/hsa:818/hsa:51806/hsa:147/hsa:2776/hsa:5567/hsa:490/hsa:776/hsa:5603/hsa:483/hsa:5529/hsa:1385/hsa:9252	19
hsa04152	AMPK signaling pathway	17/873	106/5832	0.41926	0.8465	ENSG00000099194/ENSG00000171608/ENSG00000150907/ENSG00000074211/ENSG00000169710/ENSG00000182158/ENSG00000113161/ENSG00000162409/ENSG00000177169/ENSG00000171105/ENSG00000135341/ENSG00000135218/ENSG00000065882/ENSG00000154001/ENSG00000118260/ENSG00000082146/ENSG00000110931	SCD/PIK3CD/FOXO1/PPP2R2C/FASN/CREB3L2/HMGCR/PRKAA2/ULK1/INSR/MAP3K7/CD36/TBC1D1/PPP2R5E/CREB1/STRADB/CAMKK2	hsa:6319/hsa:5293/hsa:2308/hsa:5522/hsa:2194/hsa:64764/hsa:3156/hsa:5563/hsa:8408/hsa:3643/hsa:6885/hsa:948/hsa:23216/hsa:5529/hsa:1385/hsa:55437/hsa:10645	17
hsa04370	VEGF signaling pathway	9/873	54/5832	0.419715	0.8465	ENSG00000171608/ENSG00000197943/ENSG00000112715/ENSG00000133703/ENSG00000156711/ENSG00000169398/ENSG00000138814/ENSG00000188089/ENSG00000168907	PIK3CD/PLCG2/VEGFA/KRAS/MAPK13/PTK2/PPP3CA/PLA2G4E/PLA2G4F	hsa:5293/hsa:5336/hsa:7422/hsa:3845/hsa:5603/hsa:5747/hsa:5530/hsa:123745/hsa:255189	9
hsa04725	Cholinergic synapse	15/873	93/5832	0.420071	0.8465	ENSG00000171608/ENSG00000174233/ENSG00000182158/ENSG00000148660/ENSG00000156052/ENSG00000123104/ENSG00000142875/ENSG00000133703/ENSG00000087258/ENSG00000157388/ENSG00000184185/ENSG00000069966/ENSG00000127928/ENSG00000118260/ENSG00000172380	PIK3CD/ADCY6/CREB3L2/CAMK2G/GNAQ/ITPR2/PRKACB/KRAS/GNAO1/CACNA1D/KCNJ12/GNB5/GNGT1/CREB1/GNG12	hsa:5293/hsa:112/hsa:64764/hsa:818/hsa:2776/hsa:3709/hsa:5567/hsa:3845/hsa:2775/hsa:776/hsa:3768/hsa:10681/hsa:2792/hsa:1385/hsa:55970	15
hsa04666	Fc gamma R-mediated phagocytosis	13/873	80/5832	0.42057	0.8465	ENSG00000168918/ENSG00000162407/ENSG00000171608/ENSG00000088280/ENSG00000277443/ENSG00000197943/ENSG00000075651/ENSG00000148180/ENSG00000145555/ENSG00000188089/ENSG00000153317/ENSG00000149269/ENSG00000168907	INPP5D/PLPP3/PIK3CD/ASAP3/MARCKS/PLCG2/PLD1/GSN/MYO10/PLA2G4E/ASAP1/PAK1/PLA2G4F	hsa:3635/hsa:8613/hsa:5293/hsa:55616/hsa:4082/hsa:5336/hsa:5337/hsa:2934/hsa:4651/hsa:123745/hsa:50807/hsa:5058/hsa:255189	13
hsa00515	Mannose type O-glycan biosynthesis	4/873	22/5832	0.42325	0.8465	ENSG00000086062/ENSG00000106692/ENSG00000085998/ENSG00000165905	B4GALT1/FKTN/POMGNT1/LARGE2	hsa:2683/hsa:2218/hsa:55624/hsa:120071	4
hsa05216	Thyroid cancer	6/873	35/5832	0.429141	0.84778	ENSG00000148737/ENSG00000122008/ENSG00000047410/ENSG00000133703/ENSG00000186350/ENSG00000114354	TCF7L2/POLK/TPR/KRAS/RXRA/TFG	hsa:6934/hsa:51426/hsa:7175/hsa:3845/hsa:6256/hsa:10342	6
hsa04916	Melanogenesis	14/873	87/5832	0.429359	0.84778	ENSG00000135925/ENSG00000174233/ENSG00000162552/ENSG00000182158/ENSG00000148737/ENSG00000148660/ENSG00000178372/ENSG00000156052/ENSG00000164930/ENSG00000142875/ENSG00000133703/ENSG00000087258/ENSG00000078401/ENSG00000118260	WNT10A/ADCY6/WNT4/CREB3L2/TCF7L2/CAMK2G/CALML5/GNAQ/FZD6/PRKACB/KRAS/GNAO1/EDN1/CREB1	hsa:80326/hsa:112/hsa:54361/hsa:64764/hsa:6934/hsa:818/hsa:51806/hsa:2776/hsa:8323/hsa:5567/hsa:3845/hsa:2775/hsa:1906/hsa:1385	14
hsa00770	Pantothenate and CoA biosynthesis	3/873	16/5832	0.437306	0.858005	ENSG00000060982/ENSG00000100024/ENSG00000149313	BCAT1/UPB1/AASDHPPT	hsa:586/hsa:51733/hsa:60496	3
hsa05410	Hypertrophic cardiomyopathy (HCM)	11/873	68/5832	0.440986	0.858538	ENSG00000136244/ENSG00000115221/ENSG00000091409/ENSG00000138448/ENSG00000155657/ENSG00000150093/ENSG00000164171/ENSG00000213949/ENSG00000162409/ENSG00000157388/ENSG00000005884	IL6/ITGB6/ITGA6/ITGAV/TTN/ITGB1/ITGA2/ITGA1/PRKAA2/CACNA1D/ITGA3	hsa:3569/hsa:3694/hsa:3655/hsa:3685/hsa:7273/hsa:3688/hsa:3673/hsa:3672/hsa:5563/hsa:776/hsa:3675	11
hsa04750	Inflammatory mediator regulation of TRP channels	14/873	88/5832	0.447335	0.858538	ENSG00000171608/ENSG00000168398/ENSG00000174233/ENSG00000197943/ENSG00000027075/ENSG00000148660/ENSG00000178372/ENSG00000156052/ENSG00000123104/ENSG00000142875/ENSG00000187688/ENSG00000156711/ENSG00000188089/ENSG00000168907	PIK3CD/BDKRB2/ADCY6/PLCG2/PRKCH/CAMK2G/CALML5/GNAQ/ITPR2/PRKACB/TRPV2/MAPK13/PLA2G4E/PLA2G4F	hsa:5293/hsa:624/hsa:112/hsa:5336/hsa:5583/hsa:818/hsa:51806/hsa:2776/hsa:3709/hsa:5567/hsa:51393/hsa:5603/hsa:123745/hsa:255189	14
hsa04211	Longevity regulating pathway	12/873	75/5832	0.449882	0.858538	ENSG00000112096/ENSG00000171608/ENSG00000150907/ENSG00000174233/ENSG00000182158/ENSG00000142875/ENSG00000133703/ENSG00000162409/ENSG00000177169/ENSG00000171105/ENSG00000118260/ENSG00000110931	SOD2/PIK3CD/FOXO1/ADCY6/CREB3L2/PRKACB/KRAS/PRKAA2/ULK1/INSR/CREB1/CAMKK2	hsa:6648/hsa:5293/hsa:2308/hsa:112/hsa:64764/hsa:5567/hsa:3845/hsa:5563/hsa:8408/hsa:3643/hsa:1385/hsa:10645	12
hsa04270	Vascular smooth muscle contraction	15/873	95/5832	0.454748	0.858538	ENSG00000065534/ENSG00000170425/ENSG00000174233/ENSG00000027075/ENSG00000178372/ENSG00000170214/ENSG00000156052/ENSG00000123104/ENSG00000142875/ENSG00000122786/ENSG00000157388/ENSG00000196914/ENSG00000133392/ENSG00000188089/ENSG00000168907	MYLK/ADORA2B/ADCY6/PRKCH/CALML5/ADRA1B/GNAQ/ITPR2/PRKACB/CALD1/CACNA1D/ARHGEF12/MYH11/PLA2G4E/PLA2G4F	hsa:4638/hsa:136/hsa:112/hsa:5583/hsa:51806/hsa:147/hsa:2776/hsa:3709/hsa:5567/hsa:800/hsa:776/hsa:23365/hsa:4629/hsa:123745/hsa:255189	15
hsa00561	Glycerolipid metabolism	8/873	49/5832	0.455047	0.858538	ENSG00000085662/ENSG00000162407/ENSG00000101577/ENSG00000160216/ENSG00000134324/ENSG00000111275/ENSG00000203837/ENSG00000026652	AKR1B1/PLPP3/LPIN2/AGPAT3/LPIN1/ALDH2/PNLIPRP3/AGPAT4	hsa:231/hsa:8613/hsa:9663/hsa:56894/hsa:23175/hsa:217/hsa:119548/hsa:56895	8
hsa00790	Folate biosynthesis	4/873	23/5832	0.458825	0.858538	ENSG00000085662/ENSG00000196139/ENSG00000163283/ENSG00000075643	AKR1B1/AKR1C3/ALPP/MOCOS	hsa:231/hsa:8644/hsa:250/hsa:55034	4
hsa05414	Dilated cardiomyopathy (DCM)	11/873	69/5832	0.461343	0.858538	ENSG00000115221/ENSG00000174233/ENSG00000091409/ENSG00000138448/ENSG00000155657/ENSG00000150093/ENSG00000142875/ENSG00000164171/ENSG00000213949/ENSG00000157388/ENSG00000005884	ITGB6/ADCY6/ITGA6/ITGAV/TTN/ITGB1/PRKACB/ITGA2/ITGA1/CACNA1D/ITGA3	hsa:3694/hsa:112/hsa:3655/hsa:3685/hsa:7273/hsa:3688/hsa:5567/hsa:3673/hsa:3672/hsa:776/hsa:3675	11
hsa04072	Phospholipase D signaling pathway	19/873	122/5832	0.464281	0.858538	ENSG00000162407/ENSG00000169429/ENSG00000171608/ENSG00000100311/ENSG00000079337/ENSG00000181104/ENSG00000174233/ENSG00000160216/ENSG00000146648/ENSG00000197943/ENSG00000075651/ENSG00000100485/ENSG00000133703/ENSG00000171105/ENSG00000184574/ENSG00000188089/ENSG00000026652/ENSG00000145431/ENSG00000168907	PLPP3/CXCL8/PIK3CD/PDGFB/RAPGEF3/F2R/ADCY6/AGPAT3/EGFR/PLCG2/PLD1/SOS2/KRAS/INSR/LPAR5/PLA2G4E/AGPAT4/PDGFC/PLA2G4F	hsa:8613/hsa:3576/hsa:5293/hsa:5155/hsa:10411/hsa:2149/hsa:112/hsa:56894/hsa:1956/hsa:5336/hsa:5337/hsa:6655/hsa:3845/hsa:3643/hsa:57121/hsa:123745/hsa:56895/hsa:56034/hsa:255189	19
hsa05203	Viral carcinogenesis	27/873	175/5832	0.464553	0.858538	ENSG00000126561/ENSG00000103479/ENSG00000184678/ENSG00000171608/ENSG00000067066/ENSG00000182158/ENSG00000055332/ENSG00000270276/ENSG00000183474/ENSG00000135679/ENSG00000064012/ENSG00000168610/ENSG00000077150/ENSG00000142875/ENSG00000127481/ENSG00000162434/ENSG00000148180/ENSG00000125730/ENSG00000082512/ENSG00000133703/ENSG00000114166/ENSG00000075711/ENSG00000183625/ENSG00000134352/ENSG00000118260…	STAT5A/RBL2/HIST2H2BE/PIK3CD/SP100/CREB3L2/EIF2AK2/HIST2H4B/GTF2H2C/MDM2/CASP8/STAT3/NFKB2/PRKACB/UBR4/JAK1/GSN/C3/TRAF5/KRAS/KAT2B/DLG1/CCR3/IL6ST/CREB1/IRF9/HIST4H4	hsa:6776/hsa:5934/hsa:8349/hsa:5293/hsa:6672/hsa:64764/hsa:5610/hsa:554313/hsa:730394/hsa:4193/hsa:841/hsa:6774/hsa:4791/hsa:5567/hsa:23352/hsa:3716/hsa:2934/hsa:718/hsa:7188/hsa:3845/hsa:8850/hsa:1739/hsa:1232/hsa:3572/hsa:1385/hsa:10379/hsa:121504	27
hsa05231	Choline metabolism in cancer	14/873	89/5832	0.465272	0.858538	ENSG00000162407/ENSG00000171608/ENSG00000100311/ENSG00000100644/ENSG00000137968/ENSG00000125772/ENSG00000146648/ENSG00000075651/ENSG00000197375/ENSG00000100485/ENSG00000133703/ENSG00000188089/ENSG00000145431/ENSG00000168907	PLPP3/PIK3CD/PDGFB/HIF1A/SLC44A5/GPCPD1/EGFR/PLD1/SLC22A5/SOS2/KRAS/PLA2G4E/PDGFC/PLA2G4F	hsa:8613/hsa:5293/hsa:5155/hsa:3091/hsa:204962/hsa:56261/hsa:1956/hsa:5337/hsa:6584/hsa:6655/hsa:3845/hsa:123745/hsa:56034/hsa:255189	14
hsa00592	alpha-Linolenic acid metabolism	3/873	17/5832	0.478946	0.869419	ENSG00000161533/ENSG00000188089/ENSG00000168907	ACOX1/PLA2G4E/PLA2G4F	hsa:51/hsa:123745/hsa:255189	3
hsa04213	Longevity regulating pathway - multiple species	8/873	50/5832	0.479018	0.869419	ENSG00000112096/ENSG00000171608/ENSG00000150907/ENSG00000174233/ENSG00000142875/ENSG00000133703/ENSG00000162409/ENSG00000171105	SOD2/PIK3CD/FOXO1/ADCY6/PRKACB/KRAS/PRKAA2/INSR	hsa:6648/hsa:5293/hsa:2308/hsa:112/hsa:5567/hsa:3845/hsa:5563/hsa:3643	8
hsa04550	Signaling pathways regulating pluripotency of stem cells	19/873	123/5832	0.479583	0.869419	ENSG00000125968/ENSG00000166949/ENSG00000138685/ENSG00000163083/ENSG00000171608/ENSG00000135925/ENSG00000162552/ENSG00000168610/ENSG00000122641/ENSG00000164930/ENSG00000128342/ENSG00000162434/ENSG00000133703/ENSG00000134352/ENSG00000156711/ENSG00000008083/ENSG00000180628/ENSG00000084093/ENSG00000170365	ID1/SMAD3/FGF2/INHBB/PIK3CD/WNT10A/WNT4/STAT3/INHBA/FZD6/LIF/JAK1/KRAS/IL6ST/MAPK13/JARID2/PCGF5/REST/SMAD1	hsa:3397/hsa:4088/hsa:2247/hsa:3625/hsa:5293/hsa:80326/hsa:54361/hsa:6774/hsa:3624/hsa:8323/hsa:3976/hsa:3716/hsa:3845/hsa:3572/hsa:5603/hsa:3720/hsa:84333/hsa:5978/hsa:4086	19
hsa04144	Endocytosis	34/873	223/5832	0.482676	0.869644	ENSG00000166949/ENSG00000130164/ENSG00000197081/ENSG00000088280/ENSG00000131242/ENSG00000146648/ENSG00000163513/ENSG00000164961/ENSG00000135679/ENSG00000168461/ENSG00000013016/ENSG00000137486/ENSG00000148498/ENSG00000085832/ENSG00000134287/ENSG00000196814/ENSG00000075651/ENSG00000242247/ENSG00000072274/ENSG00000100077/ENSG00000136100/ENSG00000120318/ENSG00000124313/ENSG00000066777/ENSG00000039319…	SMAD3/LDLR/IGF2R/ASAP3/RAB11FIP4/EGFR/TGFBR2/WASHC5/MDM2/RAB31/EHD3/ARRB1/PARD3/EPS15/ARF3/MVB12B/PLD1/ARFGAP3/TFRC/GRK3/VPS36/ARAP3/IQSEC2/ARFGEF1/ZFYVE16/RAB5B/GIT2/PARD6B/WASHC4/ASAP1/EEA1/WASHC2C/EPN3/SNX1	hsa:4088/hsa:3949/hsa:3482/hsa:55616/hsa:84440/hsa:1956/hsa:7048/hsa:9897/hsa:4193/hsa:11031/hsa:30845/hsa:408/hsa:56288/hsa:2060/hsa:377/hsa:89853/hsa:5337/hsa:26286/hsa:7037/hsa:157/hsa:51028/hsa:64411/hsa:23096/hsa:10565/hsa:9765/hsa:5869/hsa:9815/hsa:84612/hsa:23325/hsa:50807/hsa:8411/hsa:253725/hsa:55040/hsa:6642	34
hsa00260	Glycine, serine and threonine metabolism	6/873	37/5832	0.485318	0.869644	ENSG00000135069/ENSG00000171766/ENSG00000092621/ENSG00000091140/ENSG00000139410/ENSG00000140905	PSAT1/GATM/PHGDH/DLD/SDSL/GCSH	hsa:29968/hsa:2628/hsa:26227/hsa:1738/hsa:113675/hsa:2653	6
hsa05133	Pertussis	10/873	64/5832	0.494979	0.88186	ENSG00000137752/ENSG00000136244/ENSG00000115008/ENSG00000169429/ENSG00000125347/ENSG00000178372/ENSG00000150093/ENSG00000125730/ENSG00000156711/ENSG00000170458	CASP1/IL6/IL1A/CXCL8/IRF1/CALML5/ITGB1/C3/MAPK13/CD14	hsa:834/hsa:3569/hsa:3552/hsa:3576/hsa:3659/hsa:51806/hsa:3688/hsa:718/hsa:5603/hsa:929	10
hsa05206	MicroRNAs in cancer	26/873	171/5832	0.498841	0.882252	ENSG00000041982/ENSG00000122861/ENSG00000100311/ENSG00000138061/ENSG00000169946/ENSG00000101224/ENSG00000088305/ENSG00000277443/ENSG00000146648/ENSG00000073282/ENSG00000135679/ENSG00000197943/ENSG00000149311/ENSG00000168610/ENSG00000112715/ENSG00000119772/ENSG00000198625/ENSG00000100485/ENSG00000133703/ENSG00000019186/ENSG00000100697/ENSG00000137807/ENSG00000100234/ENSG00000141736/ENSG00000158402…	TNC/PLAU/PDGFB/CYP1B1/ZFPM2/CDC25B/DNMT3B/MARCKS/EGFR/TP63/MDM2/PLCG2/ATM/STAT3/VEGFA/DNMT3A/MDM4/SOS2/KRAS/CYP24A1/DICER1/KIF23/TIMP3/ERBB2/CDC25C/RPS6KA5	hsa:3371/hsa:5328/hsa:5155/hsa:1545/hsa:23414/hsa:994/hsa:1789/hsa:4082/hsa:1956/hsa:8626/hsa:4193/hsa:5336/hsa:472/hsa:6774/hsa:7422/hsa:1788/hsa:4194/hsa:6655/hsa:3845/hsa:1591/hsa:23405/hsa:9493/hsa:7078/hsa:2064/hsa:995/hsa:9252	26
hsa05215	Prostate cancer	14/873	91/5832	0.500891	0.882252	ENSG00000104368/ENSG00000122861/ENSG00000171608/ENSG00000100311/ENSG00000150907/ENSG00000182158/ENSG00000146648/ENSG00000148737/ENSG00000135679/ENSG00000100485/ENSG00000133703/ENSG00000118260/ENSG00000141736/ENSG00000145431	PLAT/PLAU/PIK3CD/PDGFB/FOXO1/CREB3L2/EGFR/TCF7L2/MDM2/SOS2/KRAS/CREB1/ERBB2/PDGFC	hsa:5327/hsa:5328/hsa:5293/hsa:5155/hsa:2308/hsa:64764/hsa:1956/hsa:6934/hsa:4193/hsa:6655/hsa:3845/hsa:1385/hsa:2064/hsa:56034	14
hsa04136	Autophagy - other	5/873	31/5832	0.504277	0.883196	ENSG00000181652/ENSG00000083290/ENSG00000139112/ENSG00000066739/ENSG00000152348	ATG9B/ULK2/GABARAPL1/ATG2B/ATG10	hsa:285973/hsa:9706/hsa:23710/hsa:55102/hsa:83734	5
hsa04920	Adipocytokine signaling pathway	9/873	58/5832	0.509703	0.884143	ENSG00000151726/ENSG00000123983/ENSG00000028137/ENSG00000168610/ENSG00000068366/ENSG00000162409/ENSG00000135218/ENSG00000186350/ENSG00000110931	ACSL1/ACSL3/TNFRSF1B/STAT3/ACSL4/PRKAA2/CD36/RXRA/CAMKK2	hsa:2180/hsa:2181/hsa:7133/hsa:6774/hsa:2182/hsa:5563/hsa:948/hsa:6256/hsa:10645	9
hsa04934	Cushing syndrome	20/873	132/5832	0.514477	0.884143	ENSG00000130164/ENSG00000135925/ENSG00000174233/ENSG00000162552/ENSG00000182158/ENSG00000073417/ENSG00000146648/ENSG00000148737/ENSG00000148660/ENSG00000185630/ENSG00000156052/ENSG00000123104/ENSG00000164930/ENSG00000142875/ENSG00000196981/ENSG00000118058/ENSG00000100346/ENSG00000157388/ENSG00000140459/ENSG00000118260	LDLR/WNT10A/ADCY6/WNT4/CREB3L2/PDE8A/EGFR/TCF7L2/CAMK2G/PBX1/GNAQ/ITPR2/FZD6/PRKACB/WDR5B/KMT2A/CACNA1I/CACNA1D/CYP11A1/CREB1	hsa:3949/hsa:80326/hsa:112/hsa:54361/hsa:64764/hsa:5151/hsa:1956/hsa:6934/hsa:818/hsa:5087/hsa:2776/hsa:3709/hsa:8323/hsa:5567/hsa:54554/hsa:4297/hsa:8911/hsa:776/hsa:1583/hsa:1385	20
hsa01230	Biosynthesis of amino acids	10/873	65/5832	0.515926	0.884143	ENSG00000138413/ENSG00000130707/ENSG00000060982/ENSG00000135821/ENSG00000173599/ENSG00000122729/ENSG00000135069/ENSG00000092621/ENSG00000168906/ENSG00000139410	IDH1/ASS1/BCAT1/GLUL/PC/ACO1/PSAT1/PHGDH/MAT2A/SDSL	hsa:3417/hsa:445/hsa:586/hsa:2752/hsa:5091/hsa:48/hsa:29968/hsa:26227/hsa:4144/hsa:113675	10
hsa00531	Glycosaminoglycan degradation	3/873	18/5832	0.519077	0.884143	ENSG00000106302/ENSG00000165102/ENSG00000135677	HYAL4/HGSNAT/GNS	hsa:23553/hsa:138050/hsa:2799	3
hsa01210	2-Oxocarboxylic acid metabolism	3/873	18/5832	0.519077	0.884143	ENSG00000138413/ENSG00000060982/ENSG00000122729	IDH1/BCAT1/ACO1	hsa:3417/hsa:586/hsa:48	3
hsa00760	Nicotinate and nicotinamide metabolism	4/873	25/5832	0.527428	0.888601	ENSG00000166741/ENSG00000103485/ENSG00000076685/ENSG00000152620	NNMT/QPRT/NT5C2/NADK2	hsa:4837/hsa:23475/hsa:22978/hsa:133686	4
hsa05150	Staphylococcus aureus infection	4/873	25/5832	0.527428	0.888601	ENSG00000243649/ENSG00000125730/ENSG00000090339/ENSG00000005844	CFB/C3/ICAM1/ITGAL	hsa:629/hsa:718/hsa:3383/hsa:3683	4
hsa03450	Non-homologous end-joining	2/873	12/5832	0.555553	0.918744	ENSG00000253729/ENSG00000113522	PRKDC/RAD50	hsa:5591/hsa:10111	2
hsa05214	Glioma	10/873	67/5832	0.556958	0.918744	ENSG00000171608/ENSG00000100311/ENSG00000146648/ENSG00000135679/ENSG00000197943/ENSG00000148660/ENSG00000178372/ENSG00000122008/ENSG00000100485/ENSG00000133703	PIK3CD/PDGFB/EGFR/MDM2/PLCG2/CAMK2G/CALML5/POLK/SOS2/KRAS	hsa:5293/hsa:5155/hsa:1956/hsa:4193/hsa:5336/hsa:818/hsa:51806/hsa:51426/hsa:6655/hsa:3845	10
hsa00591	Linoleic acid metabolism	3/873	19/5832	0.557469	0.918744	ENSG00000161905/ENSG00000188089/ENSG00000168907	ALOX15/PLA2G4E/PLA2G4F	hsa:246/hsa:123745/hsa:255189	3
hsa04964	Proximal tubule bicarbonate reclamation	3/873	19/5832	0.557469	0.918744	ENSG00000143153/ENSG00000163399/ENSG00000069849	ATP1B1/ATP1A1/ATP1B3	hsa:481/hsa:476/hsa:483	3
hsa04915	Estrogen signaling pathway	16/873	108/5832	0.560138	0.918744	ENSG00000171608/ENSG00000174233/ENSG00000182158/ENSG00000146648/ENSG00000178372/ENSG00000171401/ENSG00000156052/ENSG00000123104/ENSG00000142875/ENSG00000100485/ENSG00000124151/ENSG00000133703/ENSG00000084676/ENSG00000087258/ENSG00000118260/ENSG00000140396	PIK3CD/ADCY6/CREB3L2/EGFR/CALML5/KRT13/GNAQ/ITPR2/PRKACB/SOS2/NCOA3/KRAS/NCOA1/GNAO1/CREB1/NCOA2	hsa:5293/hsa:112/hsa:64764/hsa:1956/hsa:51806/hsa:3860/hsa:2776/hsa:3709/hsa:5567/hsa:6655/hsa:8202/hsa:3845/hsa:8648/hsa:2775/hsa:1385/hsa:10499	16
hsa04931	Insulin resistance	14/873	95/5832	0.570211	0.92762	ENSG00000136244/ENSG00000171608/ENSG00000150907/ENSG00000147162/ENSG00000182158/ENSG00000155846/ENSG00000168610/ENSG00000142949/ENSG00000196396/ENSG00000162409/ENSG00000171105/ENSG00000135218/ENSG00000118260/ENSG00000140284	IL6/PIK3CD/FOXO1/OGT/CREB3L2/PPARGC1B/STAT3/PTPRF/PTPN1/PRKAA2/INSR/CD36/CREB1/SLC27A2	hsa:3569/hsa:5293/hsa:2308/hsa:8473/hsa:64764/hsa:133522/hsa:6774/hsa:5792/hsa:5770/hsa:5563/hsa:3643/hsa:948/hsa:1385/hsa:11001	14
hsa05213	Endometrial cancer	8/873	54/5832	0.571534	0.92762	ENSG00000171608/ENSG00000146648/ENSG00000148737/ENSG00000122008/ENSG00000100485/ENSG00000133703/ENSG00000076242/ENSG00000141736	PIK3CD/EGFR/TCF7L2/POLK/SOS2/KRAS/MLH1/ERBB2	hsa:5293/hsa:1956/hsa:6934/hsa:51426/hsa:6655/hsa:3845/hsa:4292/hsa:2064	8
hsa04022	cGMP-PKG signaling pathway	20/873	137/5832	0.586421	0.940526	ENSG00000058668/ENSG00000065534/ENSG00000168398/ENSG00000174233/ENSG00000143153/ENSG00000182158/ENSG00000163399/ENSG00000178372/ENSG00000184160/ENSG00000170214/ENSG00000156052/ENSG00000123104/ENSG00000070729/ENSG00000070961/ENSG00000171105/ENSG00000157388/ENSG00000163485/ENSG00000069849/ENSG00000118260/ENSG00000138814	ATP2B4/MYLK/BDKRB2/ADCY6/ATP1B1/CREB3L2/ATP1A1/CALML5/ADRA2C/ADRA1B/GNAQ/ITPR2/CNGB1/ATP2B1/INSR/CACNA1D/ADORA1/ATP1B3/CREB1/PPP3CA	hsa:493/hsa:4638/hsa:624/hsa:112/hsa:481/hsa:64764/hsa:476/hsa:51806/hsa:152/hsa:147/hsa:2776/hsa:3709/hsa:1258/hsa:490/hsa:3643/hsa:776/hsa:134/hsa:483/hsa:1385/hsa:5530	20
hsa04612	Antigen processing and presentation	5/873	34/5832	0.590937	0.940526	ENSG00000179583/ENSG00000205809/ENSG00000163131/ENSG00000092010/ENSG00000118260	CIITA/KLRC2/CTSS/PSME1/CREB1	hsa:4261/hsa:3822/hsa:1520/hsa:5720/hsa:1385	5
hsa04392	Hippo signaling pathway - multiple species	4/873	27/5832	0.591507	0.940526	ENSG00000129474/ENSG00000113645/ENSG00000007866/ENSG00000149269	AJUBA/WWC1/TEAD3/PAK1	hsa:84962/hsa:23286/hsa:7005/hsa:5058	4
hsa04071	Sphingolipid signaling pathway	16/873	110/5832	0.591621	0.940526	ENSG00000171608/ENSG00000168398/ENSG00000074211/ENSG00000090661/ENSG00000126821/ENSG00000156052/ENSG00000172296/ENSG00000075651/ENSG00000133703/ENSG00000166224/ENSG00000168350/ENSG00000163485/ENSG00000104763/ENSG00000156711/ENSG00000197442/ENSG00000154001	PIK3CD/BDKRB2/PPP2R2C/CERS4/SGPP1/GNAQ/SPTLC3/PLD1/KRAS/SGPL1/DEGS2/ADORA1/ASAH1/MAPK13/MAP3K5/PPP2R5E	hsa:5293/hsa:624/hsa:5522/hsa:79603/hsa:81537/hsa:2776/hsa:55304/hsa:5337/hsa:3845/hsa:8879/hsa:123099/hsa:134/hsa:427/hsa:5603/hsa:4217/hsa:5529	16
hsa04120	Ubiquitin mediated proteolysis	19/873	131/5832	0.598218	0.945392	ENSG00000023445/ENSG00000156587/ENSG00000086758/ENSG00000182179/ENSG00000186591/ENSG00000135679/ENSG00000095015/ENSG00000104517/ENSG00000119401/ENSG00000115760/ENSG00000078043/ENSG00000110330/ENSG00000130939/ENSG00000008853/ENSG00000033178/ENSG00000101871/ENSG00000184182/ENSG00000116661/ENSG00000131788	BIRC3/UBE2L6/HUWE1/UBA7/UBE2H/MDM2/MAP3K1/UBR5/TRIM32/BIRC6/PIAS2/BIRC2/UBE4B/RHOBTB2/UBA6/MID1/UBE2F/FBXO2/PIAS3	hsa:330/hsa:9246/hsa:10075/hsa:7318/hsa:7328/hsa:4193/hsa:4214/hsa:51366/hsa:22954/hsa:57448/hsa:9063/hsa:329/hsa:10277/hsa:23221/hsa:55236/hsa:4281/hsa:140739/hsa:26232/hsa:10401	19
hsa00730	Thiamine metabolism	2/873	13/5832	0.600781	0.945392	ENSG00000244005/ENSG00000163283	NFS1/ALPP	hsa:9054/hsa:250	2
hsa05210	Colorectal cancer	12/873	84/5832	0.617424	0.946725	ENSG00000166949/ENSG00000124882/ENSG00000171608/ENSG00000146648/ENSG00000148737/ENSG00000163513/ENSG00000109321/ENSG00000122008/ENSG00000100485/ENSG00000133703/ENSG00000076242/ENSG00000113318	SMAD3/EREG/PIK3CD/EGFR/TCF7L2/TGFBR2/AREG/POLK/SOS2/KRAS/MLH1/MSH3	hsa:4088/hsa:2069/hsa:5293/hsa:1956/hsa:6934/hsa:7048/hsa:374/hsa:51426/hsa:6655/hsa:3845/hsa:4292/hsa:4437	12
hsa00620	Pyruvate metabolism	5/873	35/5832	0.617903	0.946725	ENSG00000131069/ENSG00000065833/ENSG00000173599/ENSG00000111275/ENSG00000091140	ACSS2/ME1/PC/ALDH2/DLD	hsa:55902/hsa:4199/hsa:5091/hsa:217/hsa:1738	5
hsa04014	Ras signaling pathway	28/873	195/5832	0.627419	0.946725	ENSG00000138685/ENSG00000184371/ENSG00000171608/ENSG00000100311/ENSG00000058335/ENSG00000182578/ENSG00000146648/ENSG00000197943/ENSG00000178372/ENSG00000112685/ENSG00000142875/ENSG00000075651/ENSG00000112715/ENSG00000196712/ENSG00000100485/ENSG00000133703/ENSG00000171105/ENSG00000184349/ENSG00000069966/ENSG00000111540/ENSG00000127928/ENSG00000136237/ENSG00000156299/ENSG00000188089/ENSG00000149269…	FGF2/CSF1/PIK3CD/PDGFB/RASGRF1/CSF1R/EGFR/PLCG2/CALML5/EXOC2/PRKACB/PLD1/VEGFA/NF1/SOS2/KRAS/INSR/EFNA5/GNB5/RAB5B/GNGT1/RAPGEF5/TIAM1/PLA2G4E/PAK1/PDGFC/GNG12/PLA2G4F	hsa:2247/hsa:1435/hsa:5293/hsa:5155/hsa:5923/hsa:1436/hsa:1956/hsa:5336/hsa:51806/hsa:55770/hsa:5567/hsa:5337/hsa:7422/hsa:4763/hsa:6655/hsa:3845/hsa:3643/hsa:1946/hsa:10681/hsa:5869/hsa:2792/hsa:9771/hsa:7074/hsa:123745/hsa:5058/hsa:56034/hsa:55970/hsa:255189	28
hsa00900	Terpenoid backbone biosynthesis	3/873	21/5832	0.628428	0.946725	ENSG00000112972/ENSG00000113161/ENSG00000067064	HMGCS1/HMGCR/IDI1	hsa:3157/hsa:3156/hsa:3422	3
hsa04662	B cell receptor signaling pathway	9/873	64/5832	0.63482	0.946725	ENSG00000168918/ENSG00000171608/ENSG00000012124/ENSG00000197943/ENSG00000100485/ENSG00000133703/ENSG00000185885/ENSG00000095585/ENSG00000138814	INPP5D/PIK3CD/CD22/PLCG2/SOS2/KRAS/IFITM1/BLNK/PPP3CA	hsa:3635/hsa:5293/hsa:933/hsa:5336/hsa:6655/hsa:3845/hsa:8519/hsa:29760/hsa:5530	9
hsa05211	Renal cell carcinoma	9/873	64/5832	0.63482	0.946725	ENSG00000171608/ENSG00000100311/ENSG00000107263/ENSG00000100644/ENSG00000116016/ENSG00000112715/ENSG00000100485/ENSG00000133703/ENSG00000149269	PIK3CD/PDGFB/RAPGEF1/HIF1A/EPAS1/VEGFA/SOS2/KRAS/PAK1	hsa:5293/hsa:5155/hsa:2889/hsa:3091/hsa:2034/hsa:7422/hsa:6655/hsa:3845/hsa:5058	9
hsa04720	Long-term potentiation	8/873	57/5832	0.635716	0.946725	ENSG00000079337/ENSG00000148660/ENSG00000178372/ENSG00000156052/ENSG00000123104/ENSG00000142875/ENSG00000133703/ENSG00000138814	RAPGEF3/CAMK2G/CALML5/GNAQ/ITPR2/PRKACB/KRAS/PPP3CA	hsa:10411/hsa:818/hsa:51806/hsa:2776/hsa:3709/hsa:5567/hsa:3845/hsa:5530	8
hsa05031	Amphetamine addiction	8/873	57/5832	0.635716	0.946725	ENSG00000182158/ENSG00000148660/ENSG00000178372/ENSG00000142875/ENSG00000157388/ENSG00000118260/ENSG00000138814/ENSG00000184845	CREB3L2/CAMK2G/CALML5/PRKACB/CACNA1D/CREB1/PPP3CA/DRD1	hsa:64764/hsa:818/hsa:51806/hsa:5567/hsa:776/hsa:1385/hsa:5530/hsa:1812	8
hsa05230	Central carbon metabolism in cancer	8/873	57/5832	0.635716	0.946725	ENSG00000138413/ENSG00000103257/ENSG00000171608/ENSG00000100644/ENSG00000146648/ENSG00000142082/ENSG00000133703/ENSG00000141736	IDH1/SLC7A5/PIK3CD/HIF1A/EGFR/SIRT3/KRAS/ERBB2	hsa:3417/hsa:8140/hsa:5293/hsa:3091/hsa:1956/hsa:23410/hsa:3845/hsa:2064	8
hsa00603	Glycosphingolipid biosynthesis - globo and isoglobo series	2/873	14/5832	0.642445	0.946725	ENSG00000176920/ENSG00000169255	FUT2/B3GALNT1	hsa:2524/hsa:8706	2
hsa04940	Type I diabetes mellitus	2/873	14/5832	0.642445	0.946725	ENSG00000115008/ENSG00000026103	IL1A/FAS	hsa:3552/hsa:355	2
hsa00982	Drug metabolism - cytochrome P450	5/873	36/5832	0.643789	0.946725	ENSG00000184254/ENSG00000132746/ENSG00000108602/ENSG00000085871/ENSG00000197448	ALDH1A3/ALDH3B2/ALDH3A1/MGST2/GSTK1	hsa:220/hsa:222/hsa:218/hsa:4258/hsa:373156	5
hsa00062	Fatty acid elongation	4/873	29/5832	0.650161	0.946725	ENSG00000170522/ENSG00000012660/ENSG00000149084/ENSG00000131238	ELOVL6/ELOVL5/HSD17B12/PPT1	hsa:79071/hsa:60481/hsa:51144/hsa:5538	4
hsa04390	Hippo signaling pathway	20/873	142/5832	0.653873	0.946725	ENSG00000106366/ENSG00000125968/ENSG00000166949/ENSG00000129474/ENSG00000126016/ENSG00000113645/ENSG00000135925/ENSG00000162552/ENSG00000074211/ENSG00000148737/ENSG00000163513/ENSG00000109321/ENSG00000148498/ENSG00000164930/ENSG00000132849/ENSG00000075711/ENSG00000110330/ENSG00000124171/ENSG00000170365/ENSG00000007866	SERPINE1/ID1/SMAD3/AJUBA/AMOT/WWC1/WNT10A/WNT4/PPP2R2C/TCF7L2/TGFBR2/AREG/PARD3/FZD6/PATJ/DLG1/BIRC2/PARD6B/SMAD1/TEAD3	hsa:5054/hsa:3397/hsa:4088/hsa:84962/hsa:154796/hsa:23286/hsa:80326/hsa:54361/hsa:5522/hsa:6934/hsa:7048/hsa:374/hsa:56288/hsa:8323/hsa:10207/hsa:1739/hsa:329/hsa:84612/hsa:4086/hsa:7005	20
hsa04141	Protein processing in endoplasmic reticulum	21/873	149/5832	0.654633	0.946725	ENSG00000055332/ENSG00000136026/ENSG00000162909/ENSG00000136731/ENSG00000058262/ENSG00000140943/ENSG00000128829/ENSG00000134109/ENSG00000077232/ENSG00000197442/ENSG00000074695/ENSG00000068912/ENSG00000165280/ENSG00000176986/ENSG00000102595/ENSG00000118217/ENSG00000130939/ENSG00000071537/ENSG00000116661/ENSG00000102580/ENSG00000134910	EIF2AK2/CKAP4/CAPN2/UGGT1/SEC61A1/MBTPS1/EIF2AK4/EDEM1/DNAJC10/MAP3K5/LMAN1/ERLEC1/VCP/SEC24C/UGGT2/ATF6/UBE4B/SEL1L/FBXO2/DNAJC3/STT3A	hsa:5610/hsa:10970/hsa:824/hsa:56886/hsa:29927/hsa:8720/hsa:440275/hsa:9695/hsa:54431/hsa:4217/hsa:3998/hsa:27248/hsa:7415/hsa:9632/hsa:55757/hsa:22926/hsa:10277/hsa:6400/hsa:26232/hsa:5611/hsa:3703	21
hsa04664	Fc epsilon RI signaling pathway	8/873	58/5832	0.655878	0.946725	ENSG00000168918/ENSG00000171608/ENSG00000197943/ENSG00000100485/ENSG00000133703/ENSG00000156711/ENSG00000188089/ENSG00000168907	INPP5D/PIK3CD/PLCG2/SOS2/KRAS/MAPK13/PLA2G4E/PLA2G4F	hsa:3635/hsa:5293/hsa:5336/hsa:6655/hsa:3845/hsa:5603/hsa:123745/hsa:255189	8
hsa04917	Prolactin signaling pathway	8/873	58/5832	0.655878	0.946725	ENSG00000126561/ENSG00000171608/ENSG00000115415/ENSG00000125347/ENSG00000168610/ENSG00000100485/ENSG00000133703/ENSG00000156711	STAT5A/PIK3CD/STAT1/IRF1/STAT3/SOS2/KRAS/MAPK13	hsa:6776/hsa:5293/hsa:6772/hsa:3659/hsa:6774/hsa:6655/hsa:3845/hsa:5603	8
hsa05340	Primary immunodeficiency	3/873	22/5832	0.660825	0.946725	ENSG00000179583/ENSG00000168685/ENSG00000095585	CIITA/IL7R/BLNK	hsa:4261/hsa:3575/hsa:29760	3
hsa05014	Amyotrophic lateral sclerosis (ALS)	6/873	44/5832	0.662708	0.946725	ENSG00000137752/ENSG00000028137/ENSG00000003393/ENSG00000156711/ENSG00000197442/ENSG00000138814	CASP1/TNFRSF1B/ALS2/MAPK13/MAP3K5/PPP3CA	hsa:834/hsa:7133/hsa:57679/hsa:5603/hsa:4217/hsa:5530	6
hsa05110	Vibrio cholerae infection	6/873	44/5832	0.662708	0.946725	ENSG00000064651/ENSG00000197943/ENSG00000142875/ENSG00000058262/ENSG00000033627/ENSG00000116039	SLC12A2/PLCG2/PRKACB/SEC61A1/ATP6V0A1/ATP6V1B1	hsa:6558/hsa:5336/hsa:5567/hsa:29927/hsa:535/hsa:525	6
hsa04658	Th1 and Th2 cell differentiation	9/873	66/5832	0.672453	0.95624	ENSG00000126561/ENSG00000115415/ENSG00000027697/ENSG00000184384/ENSG00000162434/ENSG00000156711/ENSG00000196782/ENSG00000138814/ENSG00000166888	STAT5A/STAT1/IFNGR1/MAML2/JAK1/MAPK13/MAML3/PPP3CA/STAT6	hsa:6776/hsa:6772/hsa:3459/hsa:84441/hsa:3716/hsa:5603/hsa:55534/hsa:5530/hsa:6778	9
hsa01522	Endocrine resistance	12/873	88/5832	0.683383	0.96069	ENSG00000171608/ENSG00000174233/ENSG00000146648/ENSG00000135679/ENSG00000141027/ENSG00000142875/ENSG00000100485/ENSG00000124151/ENSG00000133703/ENSG00000156711/ENSG00000169398/ENSG00000141736	PIK3CD/ADCY6/EGFR/MDM2/NCOR1/PRKACB/SOS2/NCOA3/KRAS/MAPK13/PTK2/ERBB2	hsa:5293/hsa:112/hsa:1956/hsa:4193/hsa:9611/hsa:5567/hsa:6655/hsa:8202/hsa:3845/hsa:5603/hsa:5747/hsa:2064	12
hsa04672	Intestinal immune network for IgA production	3/873	23/5832	0.691125	0.96069	ENSG00000136244/ENSG00000277117/ENSG00000160223	IL6/FP565260.3/ICOSLG	hsa:3569/hsa:102723996/hsa:23308	3
hsa04966	Collecting duct acid secretion	3/873	23/5832	0.691125	0.96069	ENSG00000113504/ENSG00000033627/ENSG00000116039	SLC12A7/ATP6V0A1/ATP6V1B1	hsa:10723/hsa:535/hsa:525	3
hsa04371	Apelin signaling pathway	17/873	124/5832	0.69262	0.96069	ENSG00000104368/ENSG00000106366/ENSG00000166949/ENSG00000065534/ENSG00000174233/ENSG00000120738/ENSG00000118785/ENSG00000178372/ENSG00000156052/ENSG00000123104/ENSG00000139112/ENSG00000142875/ENSG00000133703/ENSG00000162409/ENSG00000069966/ENSG00000127928/ENSG00000172380	PLAT/SERPINE1/SMAD3/MYLK/ADCY6/EGR1/SPP1/CALML5/GNAQ/ITPR2/GABARAPL1/PRKACB/KRAS/PRKAA2/GNB5/GNGT1/GNG12	hsa:5327/hsa:5054/hsa:4088/hsa:4638/hsa:112/hsa:1958/hsa:6696/hsa:51806/hsa:2776/hsa:3709/hsa:23710/hsa:5567/hsa:3845/hsa:5563/hsa:10681/hsa:2792/hsa:55970	17
hsa05226	Gastric cancer	17/873	124/5832	0.69262	0.96069	ENSG00000166949/ENSG00000138685/ENSG00000171608/ENSG00000135925/ENSG00000162337/ENSG00000162552/ENSG00000077092/ENSG00000146648/ENSG00000148737/ENSG00000163513/ENSG00000164930/ENSG00000122008/ENSG00000100485/ENSG00000133703/ENSG00000076242/ENSG00000186350/ENSG00000141736	SMAD3/FGF2/PIK3CD/WNT10A/LRP5/WNT4/RARB/EGFR/TCF7L2/TGFBR2/FZD6/POLK/SOS2/KRAS/MLH1/RXRA/ERBB2	hsa:4088/hsa:2247/hsa:5293/hsa:80326/hsa:4041/hsa:54361/hsa:5915/hsa:1956/hsa:6934/hsa:7048/hsa:8323/hsa:51426/hsa:6655/hsa:3845/hsa:4292/hsa:6256/hsa:2064	17
hsa05218	Melanoma	8/873	60/5832	0.694176	0.96069	ENSG00000138685/ENSG00000171608/ENSG00000100311/ENSG00000146648/ENSG00000135679/ENSG00000122008/ENSG00000133703/ENSG00000145431	FGF2/PIK3CD/PDGFB/EGFR/MDM2/POLK/KRAS/PDGFC	hsa:2247/hsa:5293/hsa:5155/hsa:1956/hsa:4193/hsa:51426/hsa:3845/hsa:56034	8
hsa04215	Apoptosis - multiple species	4/873	31/5832	0.702926	0.96417	ENSG00000023445/ENSG00000064012/ENSG00000115760/ENSG00000110330	BIRC3/CASP8/BIRC6/BIRC2	hsa:330/hsa:841/hsa:57448/hsa:329	4
hsa04540	Gap junction	10/873	75/5832	0.704029	0.96417	ENSG00000100311/ENSG00000174233/ENSG00000146648/ENSG00000156052/ENSG00000123104/ENSG00000142875/ENSG00000100485/ENSG00000133703/ENSG00000184845/ENSG00000145431	PDGFB/ADCY6/EGFR/GNAQ/ITPR2/PRKACB/SOS2/KRAS/DRD1/PDGFC	hsa:5155/hsa:112/hsa:1956/hsa:2776/hsa:3709/hsa:5567/hsa:6655/hsa:3845/hsa:1812/hsa:56034	10
hsa04723	Retrograde endocannabinoid signaling	16/873	118/5832	0.706583	0.96417	ENSG00000134780/ENSG00000174233/ENSG00000156052/ENSG00000123104/ENSG00000142875/ENSG00000198886/ENSG00000212907/ENSG00000087258/ENSG00000157388/ENSG00000069966/ENSG00000156711/ENSG00000094755/ENSG00000127928/ENSG00000198786/ENSG00000172380/ENSG00000198840	DAGLA/ADCY6/GNAQ/ITPR2/PRKACB/MT-ND4/MT-ND4L/GNAO1/CACNA1D/GNB5/MAPK13/GABRP/GNGT1/MT-ND5/GNG12/MT-ND3	hsa:747/hsa:112/hsa:2776/hsa:3709/hsa:5567/hsa:4538/hsa:4539/hsa:2775/hsa:776/hsa:10681/hsa:5603/hsa:2568/hsa:2792/hsa:4540/hsa:55970/hsa:4537	16
hsa04922	Glucagon signaling pathway	12/873	90/5832	0.713721	0.96417	ENSG00000102893/ENSG00000150907/ENSG00000182158/ENSG00000148660/ENSG00000178372/ENSG00000156052/ENSG00000123104/ENSG00000142875/ENSG00000067177/ENSG00000162409/ENSG00000118260/ENSG00000138814	PHKB/FOXO1/CREB3L2/CAMK2G/CALML5/GNAQ/ITPR2/PRKACB/PHKA1/PRKAA2/CREB1/PPP3CA	hsa:5257/hsa:2308/hsa:64764/hsa:818/hsa:51806/hsa:2776/hsa:3709/hsa:5567/hsa:5255/hsa:5563/hsa:1385/hsa:5530	12
hsa00450	Selenocompound metabolism	2/873	16/5832	0.715352	0.96417	ENSG00000166986/ENSG00000109618	MARS/SEPSECS	hsa:4141/hsa:51091	2
hsa00670	One carbon pool by folate	2/873	16/5832	0.715352	0.96417	ENSG00000163738/ENSG00000177000	MTHFD2L/MTHFR	hsa:441024/hsa:4524	2
hsa05416	Viral myocarditis	4/873	32/5832	0.727053	0.97407	ENSG00000154639/ENSG00000064012/ENSG00000090339/ENSG00000005844	CXADR/CASP8/ICAM1/ITGAL	hsa:1525/hsa:841/hsa:3383/hsa:3683	4
hsa04921	Oxytocin signaling pathway	18/873	134/5832	0.728981	0.97407	ENSG00000065534/ENSG00000174233/ENSG00000146648/ENSG00000148660/ENSG00000178372/ENSG00000156052/ENSG00000123104/ENSG00000142875/ENSG00000133703/ENSG00000162409/ENSG00000087258/ENSG00000157388/ENSG00000184185/ENSG00000183049/ENSG00000138814/ENSG00000188089/ENSG00000168907/ENSG00000110931	MYLK/ADCY6/EGFR/CAMK2G/CALML5/GNAQ/ITPR2/PRKACB/KRAS/PRKAA2/GNAO1/CACNA1D/KCNJ12/CAMK1D/PPP3CA/PLA2G4E/PLA2G4F/CAMKK2	hsa:4638/hsa:112/hsa:1956/hsa:818/hsa:51806/hsa:2776/hsa:3709/hsa:5567/hsa:3845/hsa:5563/hsa:2775/hsa:776/hsa:3768/hsa:57118/hsa:5530/hsa:123745/hsa:255189/hsa:10645	18
hsa03440	Homologous recombination	5/873	40/5832	0.735831	0.979003	ENSG00000149311/ENSG00000002016/ENSG00000113522/ENSG00000104320/ENSG00000182185	ATM/RAD52/RAD50/NBN/RAD51B	hsa:472/hsa:5893/hsa:10111/hsa:4683/hsa:5890	5
hsa03410	Base excision repair	4/873	33/5832	0.749688	0.989665	ENSG00000143799/ENSG00000102699/ENSG00000005156/ENSG00000041880	PARP1/PARP4/LIG3/PARP3	hsa:142/hsa:143/hsa:3980/hsa:10039	4
hsa04979	Cholesterol metabolism	5/873	41/5832	0.755902	0.989665	ENSG00000169174/ENSG00000130164/ENSG00000123384/ENSG00000134243/ENSG00000135218	PCSK9/LDLR/LRP1/SORT1/CD36	hsa:255738/hsa:3949/hsa:4035/hsa:6272/hsa:948	5
hsa05030	Cocaine addiction	5/873	41/5832	0.755902	0.989665	ENSG00000182158/ENSG00000142875/ENSG00000118260/ENSG00000184845/ENSG00000108370	CREB3L2/PRKACB/CREB1/DRD1/RGS9	hsa:64764/hsa:5567/hsa:1385/hsa:1812/hsa:8787	5
hsa04722	Neurotrophin signaling pathway	15/873	115/5832	0.758612	0.989665	ENSG00000134070/ENSG00000171608/ENSG00000107263/ENSG00000111252/ENSG00000197943/ENSG00000148660/ENSG00000178372/ENSG00000095015/ENSG00000100485/ENSG00000133703/ENSG00000134243/ENSG00000134313/ENSG00000156711/ENSG00000197442/ENSG00000100784	IRAK2/PIK3CD/RAPGEF1/SH2B3/PLCG2/CAMK2G/CALML5/MAP3K1/SOS2/KRAS/SORT1/KIDINS220/MAPK13/MAP3K5/RPS6KA5	hsa:3656/hsa:5293/hsa:2889/hsa:10019/hsa:5336/hsa:818/hsa:51806/hsa:4214/hsa:6655/hsa:3845/hsa:6272/hsa:57498/hsa:5603/hsa:4217/hsa:9252	15
hsa05166	Human T-cell leukemia virus 1 infection	29/873	215/5832	0.760259	0.989665	ENSG00000166949/ENSG00000136244/ENSG00000126561/ENSG00000171608/ENSG00000156970/ENSG00000100311/ENSG00000135925/ENSG00000104856/ENSG00000174233/ENSG00000162552/ENSG00000120738/ENSG00000163513/ENSG00000196367/ENSG00000149311/ENSG00000095015/ENSG00000077150/ENSG00000164930/ENSG00000142875/ENSG00000162434/ENSG00000090339/ENSG00000133703/ENSG00000114166/ENSG00000075711/ENSG00000164938/ENSG00000175054…	SMAD3/IL6/STAT5A/PIK3CD/BUB1B/PDGFB/WNT10A/RELB/ADCY6/WNT4/EGR1/TGFBR2/TRRAP/ATM/MAP3K1/NFKB2/FZD6/PRKACB/JAK1/ICAM1/KRAS/KAT2B/DLG1/TP53INP1/ATR/CREB1/PPP3CA/CRTC3/ITGAL	hsa:4088/hsa:3569/hsa:6776/hsa:5293/hsa:701/hsa:5155/hsa:80326/hsa:5971/hsa:112/hsa:54361/hsa:1958/hsa:7048/hsa:8295/hsa:472/hsa:4214/hsa:4791/hsa:8323/hsa:5567/hsa:3716/hsa:3383/hsa:3845/hsa:8850/hsa:1739/hsa:94241/hsa:545/hsa:1385/hsa:5530/hsa:64784/hsa:3683	29
hsa04150	mTOR signaling pathway	18/873	137/5832	0.763	0.989665	ENSG00000103257/ENSG00000171608/ENSG00000135925/ENSG00000162337/ENSG00000162552/ENSG00000134324/ENSG00000164654/ENSG00000083290/ENSG00000164930/ENSG00000106070/ENSG00000100485/ENSG00000176641/ENSG00000133703/ENSG00000162409/ENSG00000177169/ENSG00000171105/ENSG00000116039/ENSG00000082146	SLC7A5/PIK3CD/WNT10A/LRP5/WNT4/LPIN1/MIOS/ULK2/FZD6/GRB10/SOS2/RNF152/KRAS/PRKAA2/ULK1/INSR/ATP6V1B1/STRADB	hsa:8140/hsa:5293/hsa:80326/hsa:4041/hsa:54361/hsa:23175/hsa:54468/hsa:9706/hsa:8323/hsa:2887/hsa:6655/hsa:220441/hsa:3845/hsa:5563/hsa:8408/hsa:3643/hsa:525/hsa:55437	18
hsa00350	Tyrosine metabolism	3/873	26/5832	0.769694	0.991555	ENSG00000184254/ENSG00000132746/ENSG00000108602	ALDH1A3/ALDH3B2/ALDH3A1	hsa:220/hsa:222/hsa:218	3
hsa04130	SNARE interactions in vesicular transport	4/873	34/5832	0.770854	0.991555	ENSG00000136874/ENSG00000092531/ENSG00000117533/ENSG00000105829	STX17/SNAP23/VAMP4/BET1	hsa:55014/hsa:8773/hsa:8674/hsa:10282	4
hsa04923	Regulation of lipolysis in adipocytes	5/873	42/5832	0.774808	0.992523	ENSG00000171608/ENSG00000174233/ENSG00000142875/ENSG00000171105/ENSG00000163485	PIK3CD/ADCY6/PRKACB/INSR/ADORA1	hsa:5293/hsa:112/hsa:5567/hsa:3643/hsa:134	5
hsa04740	Olfactory transduction	7/873	58/5832	0.785854	1	ENSG00000141404/ENSG00000148660/ENSG00000178372/ENSG00000137486/ENSG00000142875/ENSG00000100077/ENSG00000070729	GNAL/CAMK2G/CALML5/ARRB1/PRKACB/GRK3/CNGB1	hsa:2774/hsa:818/hsa:51806/hsa:408/hsa:5567/hsa:157/hsa:1258	7
hsa05217	Basal cell carcinoma	7/873	59/5832	0.800727	1	ENSG00000128602/ENSG00000135925/ENSG00000162552/ENSG00000148737/ENSG00000164930/ENSG00000122008/ENSG00000166813	SMO/WNT10A/WNT4/TCF7L2/FZD6/POLK/KIF7	hsa:6608/hsa:80326/hsa:54361/hsa:6934/hsa:8323/hsa:51426/hsa:374654	7
hsa00220	Arginine biosynthesis	2/873	19/5832	0.80098	1	ENSG00000130707/ENSG00000135821	ASS1/GLUL	hsa:445/hsa:2752	2
hsa00053	Ascorbate and aldarate metabolism	1/873	10/5832	0.802678	1	ENSG00000111275	ALDH2	hsa:217	1
hsa05330	Allograft rejection	1/873	10/5832	0.802678	1	ENSG00000026103	FAS	hsa:355	1
hsa00270	Cysteine and methionine metabolism	5/873	44/5832	0.809222	1	ENSG00000060982/ENSG00000088305/ENSG00000119772/ENSG00000168906/ENSG00000139410	BCAT1/DNMT3B/DNMT3A/MAT2A/SDSL	hsa:586/hsa:1789/hsa:1788/hsa:4144/hsa:113675	5
hsa04340	Hedgehog signaling pathway	5/873	44/5832	0.809222	1	ENSG00000128602/ENSG00000137486/ENSG00000142875/ENSG00000100077/ENSG00000166813	SMO/ARRB1/PRKACB/GRK3/KIF7	hsa:6608/hsa:408/hsa:5567/hsa:157/hsa:374654	5
hsa00010	Glycolysis / Gluconeogenesis	6/873	53/5832	0.825807	1	ENSG00000184254/ENSG00000132746/ENSG00000108602/ENSG00000131069/ENSG00000111275/ENSG00000091140	ALDH1A3/ALDH3B2/ALDH3A1/ACSS2/ALDH2/DLD	hsa:220/hsa:222/hsa:218/hsa:55902/hsa:217/hsa:1738	6
hsa03460	Fanconi anemia pathway	6/873	53/5832	0.825807	1	ENSG00000122008/ENSG00000076242/ENSG00000114742/ENSG00000175054/ENSG00000175595/ENSG00000144554	POLK/MLH1/WDR48/ATR/ERCC4/FANCD2	hsa:51426/hsa:4292/hsa:57599/hsa:545/hsa:2072/hsa:2177	6
hsa04730	Long-term depression	6/873	53/5832	0.825807	1	ENSG00000156052/ENSG00000123104/ENSG00000133703/ENSG00000087258/ENSG00000188089/ENSG00000168907	GNAQ/ITPR2/KRAS/GNAO1/PLA2G4E/PLA2G4F	hsa:2776/hsa:3709/hsa:3845/hsa:2775/hsa:123745/hsa:255189	6
hsa04310	Wnt signaling pathway	16/873	129/5832	0.82868	1	ENSG00000166949/ENSG00000135925/ENSG00000101849/ENSG00000162337/ENSG00000162552/ENSG00000173218/ENSG00000162738/ENSG00000148737/ENSG00000148660/ENSG00000164930/ENSG00000142875/ENSG00000119509/ENSG00000177565/ENSG00000100592/ENSG00000135341/ENSG00000138814	SMAD3/WNT10A/TBL1X/LRP5/WNT4/VANGL1/VANGL2/TCF7L2/CAMK2G/FZD6/PRKACB/INVS/TBL1XR1/DAAM1/MAP3K7/PPP3CA	hsa:4088/hsa:80326/hsa:6907/hsa:4041/hsa:54361/hsa:81839/hsa:57216/hsa:6934/hsa:818/hsa:8323/hsa:5567/hsa:27130/hsa:79718/hsa:23002/hsa:6885/hsa:5530	16
hsa00130	Ubiquinone and other terpenoid-quinone biosynthesis	1/873	11/5832	0.832266	1	ENSG00000115486	GGCX	hsa:2677	1
hsa00910	Nitrogen metabolism	1/873	11/5832	0.832266	1	ENSG00000135821	GLUL	hsa:2752	1
hsa00983	Drug metabolism - other enzymes	6/873	54/5832	0.839265	1	ENSG00000100024/ENSG00000166548/ENSG00000085871/ENSG00000156006/ENSG00000143156/ENSG00000048392	UPB1/TK2/MGST2/NAT2/NME7/RRM2B	hsa:51733/hsa:7084/hsa:4258/hsa:10/hsa:29922/hsa:50484	6
hsa04975	Fat digestion and absorption	2/873	21/5832	0.844567	1	ENSG00000162407/ENSG00000135218	PLPP3/CD36	hsa:8613/hsa:948	2
hsa05131	Shigellosis	7/873	63/5832	0.852407	1	ENSG00000169429/ENSG00000150093/ENSG00000035403/ENSG00000150760/ENSG00000156711/ENSG00000085733/ENSG00000070087	CXCL8/ITGB1/VCL/DOCK1/MAPK13/CTTN/PFN2	hsa:3576/hsa:3688/hsa:7414/hsa:1793/hsa:5603/hsa:2017/hsa:5217	7
hsa05225	Hepatocellular carcinoma	18/873	147/5832	0.855207	1	ENSG00000166949/ENSG00000171608/ENSG00000135925/ENSG00000162337/ENSG00000162552/ENSG00000146648/ENSG00000148737/ENSG00000163513/ENSG00000197943/ENSG00000139613/ENSG00000164930/ENSG00000122008/ENSG00000085871/ENSG00000100485/ENSG00000133703/ENSG00000166164/ENSG00000073584/ENSG00000049618	SMAD3/PIK3CD/WNT10A/LRP5/WNT4/EGFR/TCF7L2/TGFBR2/PLCG2/SMARCC2/FZD6/POLK/MGST2/SOS2/KRAS/BRD7/SMARCE1/ARID1B	hsa:4088/hsa:5293/hsa:80326/hsa:4041/hsa:54361/hsa:1956/hsa:6934/hsa:7048/hsa:5336/hsa:6601/hsa:8323/hsa:51426/hsa:4258/hsa:6655/hsa:3845/hsa:29117/hsa:6605/hsa:57492	18
hsa04742	Taste transduction	4/873	39/5832	0.856226	1	ENSG00000111319/ENSG00000166828/ENSG00000174233/ENSG00000142875	SCNN1A/SCNN1G/ADCY6/PRKACB	hsa:6337/hsa:6340/hsa:112/hsa:5567	4
hsa03430	Mismatch repair	2/873	22/5832	0.862941	1	ENSG00000076242/ENSG00000113318	MLH1/MSH3	hsa:4292/hsa:4437	2
hsa00310	Lysine degradation	6/873	56/5832	0.863657	1	ENSG00000111275/ENSG00000118058/ENSG00000145391/ENSG00000110066/ENSG00000055609/ENSG00000113790	ALDH2/KMT2A/SETD7/KMT5B/KMT2C/EHHADH	hsa:217/hsa:4297/hsa:80854/hsa:51111/hsa:58508/hsa:1962	6
hsa04721	Synaptic vesicle cycle	5/873	49/5832	0.877041	1	ENSG00000130477/ENSG00000198722/ENSG00000067715/ENSG00000033627/ENSG00000116039	UNC13A/UNC13B/SYT1/ATP6V0A1/ATP6V1B1	hsa:23025/hsa:10497/hsa:6857/hsa:535/hsa:525	5
hsa05320	Autoimmune thyroid disease	1/873	13/5832	0.878809	1	ENSG00000026103	FAS	hsa:355	1
hsa05224	Breast cancer	15/873	128/5832	0.881065	1	ENSG00000138685/ENSG00000171608/ENSG00000135925/ENSG00000162337/ENSG00000162552/ENSG00000146648/ENSG00000148737/ENSG00000077150/ENSG00000164930/ENSG00000122008/ENSG00000100485/ENSG00000124151/ENSG00000133703/ENSG00000084676/ENSG00000141736	FGF2/PIK3CD/WNT10A/LRP5/WNT4/EGFR/TCF7L2/NFKB2/FZD6/POLK/SOS2/NCOA3/KRAS/NCOA1/ERBB2	hsa:2247/hsa:5293/hsa:80326/hsa:4041/hsa:54361/hsa:1956/hsa:6934/hsa:4791/hsa:8323/hsa:51426/hsa:6655/hsa:8202/hsa:3845/hsa:8648/hsa:2064	15
hsa05220	Chronic myeloid leukemia	8/873	74/5832	0.88337	1	ENSG00000166949/ENSG00000126561/ENSG00000171608/ENSG00000163513/ENSG00000135679/ENSG00000122008/ENSG00000100485/ENSG00000133703	SMAD3/STAT5A/PIK3CD/TGFBR2/MDM2/POLK/SOS2/KRAS	hsa:4088/hsa:6776/hsa:5293/hsa:7048/hsa:4193/hsa:51426/hsa:6655/hsa:3845	8
hsa04260	Cardiac muscle contraction	7/873	66/5832	0.883589	1	ENSG00000143153/ENSG00000163399/ENSG00000198727/ENSG00000157388/ENSG00000198804/ENSG00000069849/ENSG00000198712	ATP1B1/ATP1A1/MT-CYB/CACNA1D/MT-CO1/ATP1B3/MT-CO2	hsa:481/hsa:476/hsa:4519/hsa:776/hsa:4512/hsa:483/hsa:4513	7
hsa00052	Galactose metabolism	2/873	24/5832	0.893847	1	ENSG00000085662/ENSG00000086062	AKR1B1/B4GALT1	hsa:231/hsa:2683	2
hsa04614	Renin-angiotensin system	1/873	14/5832	0.89699	1	ENSG00000113441	LNPEP	hsa:4012	1
hsa04910	Insulin signaling pathway	14/873	123/5832	0.898855	1	ENSG00000102893/ENSG00000171608/ENSG00000107263/ENSG00000150907/ENSG00000169710/ENSG00000178372/ENSG00000142875/ENSG00000100485/ENSG00000133703/ENSG00000067177/ENSG00000142949/ENSG00000196396/ENSG00000162409/ENSG00000171105	PHKB/PIK3CD/RAPGEF1/FOXO1/FASN/CALML5/PRKACB/SOS2/KRAS/PHKA1/PTPRF/PTPN1/PRKAA2/INSR	hsa:5257/hsa:5293/hsa:2889/hsa:2308/hsa:2194/hsa:51806/hsa:5567/hsa:6655/hsa:3845/hsa:5255/hsa:5792/hsa:5770/hsa:5563/hsa:3643	14
hsa04914	Progesterone-mediated oocyte maturation	9/873	84/5832	0.899919	1	ENSG00000171608/ENSG00000174233/ENSG00000101224/ENSG00000142875/ENSG00000133703/ENSG00000156711/ENSG00000134057/ENSG00000087586/ENSG00000158402	PIK3CD/ADCY6/CDC25B/PRKACB/KRAS/MAPK13/CCNB1/AURKA/CDC25C	hsa:5293/hsa:112/hsa:994/hsa:5567/hsa:3845/hsa:5603/hsa:891/hsa:6790/hsa:995	9
hsa05100	Bacterial invasion of epithelial cells	7/873	68/5832	0.901161	1	ENSG00000171608/ENSG00000150093/ENSG00000035403/ENSG00000150760/ENSG00000169398/ENSG00000085733/ENSG00000168385	PIK3CD/ITGB1/VCL/DOCK1/PTK2/CTTN/SEPT2	hsa:5293/hsa:3688/hsa:7414/hsa:1793/hsa:5747/hsa:2017/hsa:4735	7
hsa00860	Porphyrin and chlorophyll metabolism	2/873	25/5832	0.906746	1	ENSG00000106605/ENSG00000136628	BLVRA/EPRS	hsa:644/hsa:2058	2
hsa04350	TGF-beta signaling pathway	8/873	77/5832	0.907738	1	ENSG00000125968/ENSG00000166949/ENSG00000163083/ENSG00000177426/ENSG00000163513/ENSG00000122641/ENSG00000039319/ENSG00000170365	ID1/SMAD3/INHBB/TGIF1/TGFBR2/INHBA/ZFYVE16/SMAD1	hsa:3397/hsa:4088/hsa:3625/hsa:7050/hsa:7048/hsa:3624/hsa:9765/hsa:4086	8
hsa04114	Oocyte meiosis	12/873	110/5832	0.914641	1	ENSG00000174233/ENSG00000148660/ENSG00000178372/ENSG00000123104/ENSG00000142875/ENSG00000066923/ENSG00000134057/ENSG00000087586/ENSG00000156509/ENSG00000154001/ENSG00000138814/ENSG00000158402	ADCY6/CAMK2G/CALML5/ITPR2/PRKACB/STAG3/CCNB1/AURKA/FBXO43/PPP2R5E/PPP3CA/CDC25C	hsa:112/hsa:818/hsa:51806/hsa:3709/hsa:5567/hsa:10734/hsa:891/hsa:6790/hsa:286151/hsa:5529/hsa:5530/hsa:995	12
hsa04660	T cell receptor signaling pathway	8/873	78/5832	0.914836	1	ENSG00000171608/ENSG00000100485/ENSG00000133703/ENSG00000075711/ENSG00000135341/ENSG00000156711/ENSG00000138814/ENSG00000149269	PIK3CD/SOS2/KRAS/DLG1/MAP3K7/MAPK13/PPP3CA/PAK1	hsa:5293/hsa:6655/hsa:3845/hsa:1739/hsa:6885/hsa:5603/hsa:5530/hsa:5058	8
hsa00330	Arginine and proline metabolism	4/873	45/5832	0.921509	1	ENSG00000111275/ENSG00000237289/ENSG00000002726/ENSG00000171766	ALDH2/CKMT1B/AOC1/GATM	hsa:217/hsa:1159/hsa:26/hsa:2628	4
hsa00511	Other glycan degradation	1/873	16/5832	0.925587	1	ENSG00000179163	FUCA1	hsa:2517	1
hsa04950	Maturity onset diabetes of the young	1/873	16/5832	0.925587	1	ENSG00000116833	NR5A2	hsa:2494	1
hsa04930	Type II diabetes mellitus	3/873	37/5832	0.93081	1	ENSG00000171608/ENSG00000171105/ENSG00000157388	PIK3CD/INSR/CACNA1D	hsa:5293/hsa:3643/hsa:776	3
hsa00040	Pentose and glucuronate interconversions	1/873	17/5832	0.936757	1	ENSG00000085662	AKR1B1	hsa:231	1
hsa04977	Vitamin digestion and absorption	1/873	17/5832	0.936757	1	ENSG00000101276	SLC52A3	hsa:113278	1
hsa03050	Proteasome	3/873	40/5832	0.951437	1	ENSG00000068878/ENSG00000092010/ENSG00000173692	PSME4/PSME1/PSMD1	hsa:23198/hsa:5720/hsa:5707	3
hsa05034	Alcoholism	17/873	158/5832	0.952079	1	ENSG00000184678/ENSG00000170425/ENSG00000182158/ENSG00000274750/ENSG00000270276/ENSG00000178372/ENSG00000100485/ENSG00000180573/ENSG00000133703/ENSG00000087258/ENSG00000069966/ENSG00000127928/ENSG00000118260/ENSG00000197837/ENSG00000184845/ENSG00000172380/ENSG00000110931	HIST2H2BE/ADORA2B/CREB3L2/HIST1H3E/HIST2H4B/CALML5/SOS2/HIST1H2AC/KRAS/GNAO1/GNB5/GNGT1/CREB1/HIST4H4/DRD1/GNG12/CAMKK2	hsa:8349/hsa:136/hsa:64764/hsa:8353/hsa:554313/hsa:51806/hsa:6655/hsa:8334/hsa:3845/hsa:2775/hsa:10681/hsa:2792/hsa:1385/hsa:121504/hsa:1812/hsa:55970/hsa:10645	17
hsa05130	Pathogenic Escherichia coli infection	4/873	50/5832	0.954068	1	ENSG00000163347/ENSG00000150093/ENSG00000085733/ENSG00000170458	CLDN1/ITGB1/CTTN/CD14	hsa:9076/hsa:3688/hsa:2017/hsa:929	4
hsa00051	Fructose and mannose metabolism	2/873	31/5832	0.95802	1	ENSG00000085662/ENSG00000254685	AKR1B1/FPGT	hsa:231/hsa:8790	2
hsa05010	Alzheimer disease	17/873	160/5832	0.958026	1	ENSG00000123384/ENSG00000138613/ENSG00000162909/ENSG00000178372/ENSG00000064012/ENSG00000151694/ENSG00000142192/ENSG00000156052/ENSG00000123104/ENSG00000137845/ENSG00000198727/ENSG00000157388/ENSG00000198804/ENSG00000118217/ENSG00000138814/ENSG00000198712/ENSG00000026103	LRP1/APH1B/CAPN2/CALML5/CASP8/ADAM17/APP/GNAQ/ITPR2/ADAM10/MT-CYB/CACNA1D/MT-CO1/ATF6/PPP3CA/MT-CO2/FAS	hsa:4035/hsa:83464/hsa:824/hsa:51806/hsa:841/hsa:6868/hsa:351/hsa:2776/hsa:3709/hsa:102/hsa:4519/hsa:776/hsa:4512/hsa:22926/hsa:5530/hsa:4513/hsa:355	17
hsa05033	Nicotine addiction	1/873	20/5832	0.961182	1	ENSG00000094755	GABRP	hsa:2568	1
hsa03420	Nucleotide excision repair	3/873	42/5832	0.961832	1	ENSG00000183474/ENSG00000225830/ENSG00000175595	GTF2H2C/ERCC6/ERCC4	hsa:730394/hsa:2074/hsa:2072	3
hsa04932	Non-alcoholic fatty liver disease (NAFLD)	14/873	138/5832	0.96362	1	ENSG00000136244/ENSG00000115008/ENSG00000169429/ENSG00000171608/ENSG00000064012/ENSG00000160712/ENSG00000162409/ENSG00000198727/ENSG00000171105/ENSG00000198804/ENSG00000197442/ENSG00000198712/ENSG00000186350/ENSG00000026103	IL6/IL1A/CXCL8/PIK3CD/CASP8/IL6R/PRKAA2/MT-CYB/INSR/MT-CO1/MAP3K5/MT-CO2/RXRA/FAS	hsa:3569/hsa:3552/hsa:3576/hsa:5293/hsa:841/hsa:3570/hsa:5563/hsa:4519/hsa:3643/hsa:4512/hsa:4217/hsa:4513/hsa:6256/hsa:355	14
hsa00520	Amino sugar and nucleotide sugar metabolism	3/873	43/5832	0.966208	1	ENSG00000115652/ENSG00000159921/ENSG00000254685	UXS1/GNE/FPGT	hsa:80146/hsa:10020/hsa:8790	3
hsa00500	Starch and sucrose metabolism	1/873	21/5832	0.967013	1	ENSG00000162688	AGL	hsa:178	1
hsa04714	Thermogenesis	23/873	216/5832	0.976013	1	ENSG00000151726/ENSG00000174233/ENSG00000182158/ENSG00000123983/ENSG00000139613/ENSG00000142875/ENSG00000198886/ENSG00000100485/ENSG00000068366/ENSG00000212907/ENSG00000133703/ENSG00000106603/ENSG00000162409/ENSG00000198727/ENSG00000198804/ENSG00000156711/ENSG00000197442/ENSG00000118260/ENSG00000198712/ENSG00000073584/ENSG00000198786/ENSG00000049618/ENSG00000198840	ACSL1/ADCY6/CREB3L2/ACSL3/SMARCC2/PRKACB/MT-ND4/SOS2/ACSL4/MT-ND4L/KRAS/COA1/PRKAA2/MT-CYB/MT-CO1/MAPK13/MAP3K5/CREB1/MT-CO2/SMARCE1/MT-ND5/ARID1B/MT-ND3	hsa:2180/hsa:112/hsa:64764/hsa:2181/hsa:6601/hsa:5567/hsa:4538/hsa:6655/hsa:2182/hsa:4539/hsa:3845/hsa:55744/hsa:5563/hsa:4519/hsa:4512/hsa:5603/hsa:4217/hsa:1385/hsa:4513/hsa:6605/hsa:4540/hsa:57492/hsa:4537	23
hsa03060	Protein export	1/873	23/5832	0.97618	1	ENSG00000058262	SEC61A1	hsa:29927	1
hsa05322	Systemic lupus erythematosus	7/873	84/5832	0.976671	1	ENSG00000184678/ENSG00000274750/ENSG00000270276/ENSG00000125730/ENSG00000180573/ENSG00000132109/ENSG00000197837	HIST2H2BE/HIST1H3E/HIST2H4B/C3/HIST1H2AC/TRIM21/HIST4H4	hsa:8349/hsa:8353/hsa:554313/hsa:718/hsa:8334/hsa:6737/hsa:121504	7
hsa00030	Pentose phosphate pathway	1/873	25/5832	0.982802	1	ENSG00000049239	H6PD	hsa:9563	1
hsa00240	Pyrimidine metabolism	8/873	97/5832	0.984146	1	ENSG00000134326/ENSG00000100024/ENSG00000166548/ENSG00000076685/ENSG00000197217/ENSG00000143156/ENSG00000138035/ENSG00000048392	CMPK2/UPB1/TK2/NT5C2/ENTPD4/NME7/PNPT1/RRM2B	hsa:129607/hsa:51733/hsa:7084/hsa:22978/hsa:9583/hsa:29922/hsa:87178/hsa:50484	8
hsa05012	Parkinson disease	12/873	133/5832	0.985475	1	ENSG00000156587/ENSG00000182179/ENSG00000141404/ENSG00000142875/ENSG00000198886/ENSG00000212907/ENSG00000198727/ENSG00000198804/ENSG00000198712/ENSG00000184845/ENSG00000198786/ENSG00000198840	UBE2L6/UBA7/GNAL/PRKACB/MT-ND4/MT-ND4L/MT-CYB/MT-CO1/MT-CO2/DRD1/MT-ND5/MT-ND3	hsa:9246/hsa:7318/hsa:2774/hsa:5567/hsa:4538/hsa:4539/hsa:4519/hsa:4512/hsa:4513/hsa:1812/hsa:4540/hsa:4537	12
hsa03022	Basal transcription factors	2/873	39/5832	0.98612	1	ENSG00000183474/ENSG00000137413	GTF2H2C/TAF8	hsa:730394/hsa:129685	2
hsa03018	RNA degradation	5/873	71/5832	0.987052	1	ENSG00000166938/ENSG00000198677/ENSG00000114127/ENSG00000140694/ENSG00000138035	DIS3L/TTC37/XRN1/PARN/PNPT1	hsa:115752/hsa:9652/hsa:54464/hsa:5073/hsa:87178	5
hsa04080	Neuroactive ligand-receptor interaction	15/873	161/5832	0.988203	1	ENSG00000170175/ENSG00000168398/ENSG00000170425/ENSG00000181104/ENSG00000171631/ENSG00000184160/ENSG00000099957/ENSG00000113580/ENSG00000170214/ENSG00000148498/ENSG00000135124/ENSG00000173080/ENSG00000163485/ENSG00000094755/ENSG00000184845	CHRNB1/BDKRB2/ADORA2B/F2R/P2RY6/ADRA2C/P2RX6/NR3C1/ADRA1B/PARD3/P2RX4/RXFP4/ADORA1/GABRP/DRD1	hsa:1140/hsa:624/hsa:136/hsa:2149/hsa:5031/hsa:152/hsa:9127/hsa:2908/hsa:147/hsa:56288/hsa:5025/hsa:339403/hsa:134/hsa:2568/hsa:1812	15
hsa04110	Cell cycle	10/873	120/5832	0.99019	1	ENSG00000166949/ENSG00000103479/ENSG00000156970/ENSG00000101224/ENSG00000253729/ENSG00000135679/ENSG00000149311/ENSG00000175054/ENSG00000134057/ENSG00000158402	SMAD3/RBL2/BUB1B/CDC25B/PRKDC/MDM2/ATM/ATR/CCNB1/CDC25C	hsa:4088/hsa:5934/hsa:701/hsa:994/hsa:5591/hsa:4193/hsa:472/hsa:545/hsa:891/hsa:995	10
hsa03008	Ribosome biogenesis in eukaryotes	5/873	75/5832	0.991755	1	ENSG00000112159/ENSG00000145375/ENSG00000113360/ENSG00000114127/ENSG00000119285	MDN1/SPATA5/DROSHA/XRN1/HEATR1	hsa:23195/hsa:166378/hsa:29102/hsa:54464/hsa:55127	5
hsa00190	Oxidative phosphorylation	10/873	126/5832	0.994413	1	ENSG00000198886/ENSG00000212907/ENSG00000107902/ENSG00000033627/ENSG00000198727/ENSG00000198804/ENSG00000116039/ENSG00000198712/ENSG00000198786/ENSG00000198840	MT-ND4/MT-ND4L/LHPP/ATP6V0A1/MT-CYB/MT-CO1/ATP6V1B1/MT-CO2/MT-ND5/MT-ND3	hsa:4538/hsa:4539/hsa:64077/hsa:535/hsa:4519/hsa:4512/hsa:525/hsa:4513/hsa:4540/hsa:4537	10
hsa03015	mRNA surveillance pathway	5/873	80/5832	0.995376	1	ENSG00000153944/ENSG00000074211/ENSG00000157106/ENSG00000136937/ENSG00000154001	MSI2/PPP2R2C/SMG1/NCBP1/PPP2R5E	hsa:124540/hsa:5522/hsa:23049/hsa:4686/hsa:5529	5
hsa00230	Purine metabolism	12/873	150/5832	0.996798	1	ENSG00000119125/ENSG00000174233/ENSG00000073417/ENSG00000113448/ENSG00000170502/ENSG00000076685/ENSG00000197217/ENSG00000143156/ENSG00000138035/ENSG00000065989/ENSG00000239900/ENSG00000048392	GDA/ADCY6/PDE8A/PDE4D/NUDT9/NT5C2/ENTPD4/NME7/PNPT1/PDE4A/ADSL/RRM2B	hsa:9615/hsa:112/hsa:5151/hsa:5144/hsa:53343/hsa:22978/hsa:9583/hsa:29922/hsa:87178/hsa:5141/hsa:158/hsa:50484	12
hsa05016	Huntington disease	13/873	180/5832	0.999571	1	ENSG00000112096/ENSG00000197386/ENSG00000182158/ENSG00000127946/ENSG00000064012/ENSG00000156052/ENSG00000198727/ENSG00000198804/ENSG00000084093/ENSG00000118260/ENSG00000198712/ENSG00000119661/ENSG00000198959	SOD2/HTT/CREB3L2/HIP1/CASP8/GNAQ/MT-CYB/MT-CO1/REST/CREB1/MT-CO2/DNAL1/TGM2	hsa:6648/hsa:3064/hsa:64764/hsa:3092/hsa:841/hsa:2776/hsa:4519/hsa:4512/hsa:5978/hsa:1385/hsa:4513/hsa:83544/hsa:7052	13
hsa03040	Spliceosome	7/873	125/5832	0.999732	1	ENSG00000170144/ENSG00000136450/ENSG00000144028/ENSG00000099783/ENSG00000174231/ENSG00000136937/ENSG00000110844	HNRNPA3/SRSF1/SNRNP200/HNRNPM/PRPF8/NCBP1/PRPF40B	hsa:220988/hsa:6426/hsa:23020/hsa:4670/hsa:10594/hsa:4686/hsa:25766	7
hsa03013	RNA transport	5/873	155/5832	1	1	ENSG00000132182/ENSG00000055163/ENSG00000047410/ENSG00000136937/ENSG00000094914	NUP210/CYFIP2/TPR/NCBP1/AAAS	hsa:23225/hsa:26999/hsa:7175/hsa:4686/hsa:8086	5
hsa03010	Ribosome	1/873	128/5832	1	1	ENSG00000185088	RPS27L	hsa:51065	1
