# Supplementary material for: Tannins amount determines whether tannase-containing bacteria are probiotic or pathogenic in IBD
Source: Life Sci Alliance. 2023 Feb 9;6(5):e202201702. doi: 10.26508/lsa.202201702 (PMC9911794; doi:10.26508/lsa.202201702)
Supplement: Supplementary file 12 [file LSA-2022-01702_TableS6.xlsx]

## Sheet: GA50ugmlvsControl.up_KEGG
KEGGID	Description	GeneRatio	BgRatio	pvalue	padj	geneID	geneName	keggID	Count
hsa04060	Cytokine-cytokine receptor interaction	17/178	190/5689	8.01272e-05	0.0118537	ENSG00000115602/ENSG00000153162/ENSG00000122641/ENSG00000164400/ENSG00000125571/ENSG00000115590/ENSG00000215788/ENSG00000162892/ENSG00000095752/ENSG00000181634/ENSG00000123496/ENSG00000136689/ENSG00000104899/ENSG00000110944/ENSG00000106952/ENSG00000064300/ENSG00000223802	IL1RL1/BMP6/INHBA/CSF2/IL37/IL1R2/TNFRSF25/IL24/IL11/TNFSF15/IL13RA2/IL1RN/AMH/IL23A/TNFSF8/NGFR/CERS1	hsa:9173/hsa:654/hsa:3624/hsa:1437/hsa:27178/hsa:7850/hsa:8718/hsa:11009/hsa:3589/hsa:9966/hsa:3598/hsa:3557/hsa:268/hsa:51561/hsa:944/hsa:4804/hsa:10715	17
hsa05202	Transcriptional misregulation in cancer	15/178	157/5689	0.000102187	0.0118537	ENSG00000124762/ENSG00000164400/ENSG00000116717/ENSG00000134323/ENSG00000115590/ENSG00000125618/ENSG00000175832/ENSG00000100985/ENSG00000115738/ENSG00000244405/ENSG00000130222/ENSG00000064300/ENSG00000056558/ENSG00000005381/ENSG00000119508	CDKN1A/CSF2/GADD45A/MYCN/IL1R2/PAX8/ETV4/MMP9/ID2/ETV5/GADD45G/NGFR/TRAF1/MPO/NR4A3	hsa:1026/hsa:1437/hsa:1647/hsa:4613/hsa:7850/hsa:7849/hsa:2118/hsa:4318/hsa:3398/hsa:2119/hsa:10912/hsa:4804/hsa:7185/hsa:4353/hsa:8013	15
hsa05031	Amphetamine addiction	8/178	57/5689	0.000349373	0.0270181	ENSG00000170345/ENSG00000198576/ENSG00000177606/ENSG00000125740/ENSG00000106089/ENSG00000146592/ENSG00000161509/ENSG00000180176	FOS/ARC/JUN/FOSB/STX1A/CREB5/GRIN2C/TH	hsa:2353/hsa:23237/hsa:3725/hsa:2354/hsa:6804/hsa:9586/hsa:2905/hsa:7054	8
hsa04380	Osteoclast differentiation	10/178	100/5689	0.00105488	0.0552727	ENSG00000170345/ENSG00000177606/ENSG00000175592/ENSG00000101096/ENSG00000125740/ENSG00000185386/ENSG00000182866/ENSG00000143387/ENSG00000185338/ENSG00000033327	FOS/JUN/FOSL1/NFATC2/FOSB/MAPK11/LCK/CTSK/SOCS1/GAB2	hsa:2353/hsa:3725/hsa:8061/hsa:4773/hsa:2354/hsa:5600/hsa:3932/hsa:1513/hsa:8651/hsa:9846	10
hsa05030	Cocaine addiction	6/178	39/5689	0.00119122	0.0552727	ENSG00000177606/ENSG00000125740/ENSG00000160360/ENSG00000146592/ENSG00000161509/ENSG00000180176	JUN/FOSB/GPSM1/CREB5/GRIN2C/TH	hsa:3725/hsa:2354/hsa:26086/hsa:9586/hsa:2905/hsa:7054	6
hsa01522	Endocrine resistance	9/178	88/5689	0.00159709	0.0617541	ENSG00000170345/ENSG00000124762/ENSG00000177606/ENSG00000128917/ENSG00000185386/ENSG00000100985/ENSG00000100197/ENSG00000073734/ENSG00000205702	FOS/CDKN1A/JUN/DLL4/MAPK11/MMP9/CYP2D6/ABCB11/CYP2D7	hsa:2353/hsa:1026/hsa:3725/hsa:54567/hsa:5600/hsa:4318/hsa:1565/hsa:8647/hsa:1564	9
hsa05323	Rheumatoid arthritis	7/178	60/5689	0.00248367	0.0822829	ENSG00000170345/ENSG00000164400/ENSG00000177606/ENSG00000095752/ENSG00000196611/ENSG00000110944/ENSG00000143387	FOS/CSF2/JUN/IL11/MMP1/IL23A/CTSK	hsa:2353/hsa:1437/hsa:3725/hsa:3589/hsa:4312/hsa:51561/hsa:1513	7
hsa04657	IL-17 signaling pathway	8/178	78/5689	0.00283734	0.0822829	ENSG00000170345/ENSG00000164400/ENSG00000177606/ENSG00000175592/ENSG00000125740/ENSG00000196611/ENSG00000185386/ENSG00000100985	FOS/CSF2/JUN/FOSL1/FOSB/MMP1/MAPK11/MMP9	hsa:2353/hsa:1437/hsa:3725/hsa:8061/hsa:2354/hsa:4312/hsa:5600/hsa:4318	8
hsa05418	Fluid shear stress and atherosclerosis	10/178	121/5689	0.0043828	0.109034	ENSG00000170345/ENSG00000078401/ENSG00000177606/ENSG00000120129/ENSG00000115590/ENSG00000127528/ENSG00000185386/ENSG00000100985/ENSG00000100292/ENSG00000169439	FOS/EDN1/JUN/DUSP1/IL1R2/KLF2/MAPK11/MMP9/HMOX1/SDC2	hsa:2353/hsa:1906/hsa:3725/hsa:1843/hsa:7850/hsa:10365/hsa:5600/hsa:4318/hsa:3162/hsa:6383	10
hsa04915	Estrogen signaling pathway	9/178	103/5689	0.00469974	0.109034	ENSG00000186847/ENSG00000128422/ENSG00000170345/ENSG00000177606/ENSG00000186832/ENSG00000173110/ENSG00000100985/ENSG00000171403/ENSG00000146592	KRT14/KRT17/FOS/JUN/KRT16/HSPA6/MMP9/KRT9/CREB5	hsa:3861/hsa:3872/hsa:2353/hsa:3725/hsa:3868/hsa:3310/hsa:4318/hsa:3857/hsa:9586	9
hsa00980	Metabolism of xenobiotics by cytochrome P450	5/178	37/5689	0.00548286	0.115638	ENSG00000140465/ENSG00000104808/ENSG00000100197/ENSG00000108602/ENSG00000205702	CYP1A1/DHDH/CYP2D6/ALDH3A1/CYP2D7	hsa:1543/hsa:27294/hsa:1565/hsa:218/hsa:1564	5
hsa00350	Tyrosine metabolism	4/178	26/5689	0.00808009	0.151682	ENSG00000131480/ENSG00000131471/ENSG00000108602/ENSG00000180176	AOC2/AOC3/ALDH3A1/TH	hsa:314/hsa:8639/hsa:218/hsa:7054	4
hsa00360	Phenylalanine metabolism	3/178	14/5689	0.00849941	0.151682	ENSG00000131480/ENSG00000131471/ENSG00000108602	AOC2/AOC3/ALDH3A1	hsa:314/hsa:8639/hsa:218	3
hsa04659	Th17 cell differentiation	7/178	76/5689	0.00925784	0.153416	ENSG00000170345/ENSG00000177606/ENSG00000101096/ENSG00000069667/ENSG00000185386/ENSG00000182866/ENSG00000110944	FOS/JUN/NFATC2/RORA/MAPK11/LCK/IL23A	hsa:2353/hsa:3725/hsa:4773/hsa:6095/hsa:5600/hsa:3932/hsa:51561	7
hsa04668	TNF signaling pathway	8/178	97/5689	0.0105917	0.163733	ENSG00000170345/ENSG00000164400/ENSG00000078401/ENSG00000177606/ENSG00000185386/ENSG00000100985/ENSG00000056558/ENSG00000146592	FOS/CSF2/EDN1/JUN/MAPK11/MMP9/TRAF1/CREB5	hsa:2353/hsa:1437/hsa:1906/hsa:3725/hsa:5600/hsa:4318/hsa:7185/hsa:9586	8
hsa04660	T cell receptor signaling pathway	7/178	79/5689	0.0113543	0.163733	ENSG00000170345/ENSG00000164400/ENSG00000177606/ENSG00000101096/ENSG00000185386/ENSG00000182866/ENSG00000111679	FOS/CSF2/JUN/NFATC2/MAPK11/LCK/PTPN6	hsa:2353/hsa:1437/hsa:3725/hsa:4773/hsa:5600/hsa:3932/hsa:5777	7
hsa04010	MAPK signaling pathway	15/178	252/5689	0.0119977	0.163733	ENSG00000138166/ENSG00000170345/ENSG00000116717/ENSG00000177606/ENSG00000120129/ENSG00000173110/ENSG00000185386/ENSG00000123358/ENSG00000130222/ENSG00000064300/ENSG00000159337/ENSG00000119630/ENSG00000143590/ENSG00000141837/ENSG00000007402	DUSP5/FOS/GADD45A/JUN/DUSP1/HSPA6/MAPK11/NR4A1/GADD45G/NGFR/PLA2G4D/PGF/EFNA3/CACNA1A/CACNA2D2	hsa:1847/hsa:2353/hsa:1647/hsa:3725/hsa:1843/hsa:3310/hsa:5600/hsa:3164/hsa:10912/hsa:4804/hsa:283748/hsa:5228/hsa:1944/hsa:773/hsa:9254	15
hsa04630	JAK-STAT signaling pathway	9/178	122/5689	0.0137849	0.177672	ENSG00000124762/ENSG00000164400/ENSG00000137193/ENSG00000162892/ENSG00000095752/ENSG00000123496/ENSG00000110944/ENSG00000111679/ENSG00000185338	CDKN1A/CSF2/PIM1/IL24/IL11/IL13RA2/IL23A/PTPN6/SOCS1	hsa:1026/hsa:1437/hsa:5292/hsa:11009/hsa:3589/hsa:3598/hsa:51561/hsa:5777/hsa:8651	9
hsa04610	Complement and coagulation cascades	5/178	48/5689	0.0163527	0.194993	ENSG00000196352/ENSG00000197632/ENSG00000011422/ENSG00000167711/ENSG00000115718	CD55/SERPINB2/PLAUR/SERPINF2/PROC	hsa:1604/hsa:5055/hsa:5329/hsa:5345/hsa:5624	5
hsa00982	Drug metabolism - cytochrome P450	4/178	32/5689	0.0168098	0.194993	ENSG00000100197/ENSG00000108602/ENSG00000205702/ENSG00000076258	CYP2D6/ALDH3A1/CYP2D7/FMO4	hsa:1565/hsa:218/hsa:1564/hsa:2329	4
hsa04658	Th1 and Th2 cell differentiation	6/178	68/5689	0.0189767	0.209648	ENSG00000170345/ENSG00000177606/ENSG00000101096/ENSG00000128917/ENSG00000185386/ENSG00000182866	FOS/JUN/NFATC2/DLL4/MAPK11/LCK	hsa:2353/hsa:3725/hsa:4773/hsa:54567/hsa:5600/hsa:3932	6
hsa05216	Thyroid cancer	4/178	34/5689	0.0206594	0.217863	ENSG00000124762/ENSG00000116717/ENSG00000125618/ENSG00000130222	CDKN1A/GADD45A/PAX8/GADD45G	hsa:1026/hsa:1647/hsa:7849/hsa:10912	4
hsa04913	Ovarian steroidogenesis	4/178	35/5689	0.0227711	0.229691	ENSG00000153162/ENSG00000140465/ENSG00000086696/ENSG00000159337	BMP6/CYP1A1/HSD17B2/PLA2G4D	hsa:654/hsa:1543/hsa:3294/hsa:283748	4
hsa04370	VEGF signaling pathway	5/178	55/5689	0.0279176	0.26987	ENSG00000176170/ENSG00000101096/ENSG00000185386/ENSG00000027869/ENSG00000159337	SPHK1/NFATC2/MAPK11/SH2D2A/PLA2G4D	hsa:8877/hsa:4773/hsa:5600/hsa:9047/hsa:283748	5
hsa05217	Basal cell carcinoma	5/178	58/5689	0.0341411	0.313292	ENSG00000124762/ENSG00000116717/ENSG00000111432/ENSG00000143816/ENSG00000130222	CDKN1A/GADD45A/FZD10/WNT9A/GADD45G	hsa:1026/hsa:1647/hsa:11211/hsa:7483/hsa:10912	5
hsa05219	Bladder cancer	4/178	40/5689	0.0352581	0.313292	ENSG00000124762/ENSG00000196611/ENSG00000025708/ENSG00000100985	CDKN1A/MMP1/TYMP/MMP9	hsa:1026/hsa:4312/hsa:1890/hsa:4318	4
hsa04620	Toll-like receptor signaling pathway	6/178	79/5689	0.0364607	0.313292	ENSG00000170345/ENSG00000185507/ENSG00000177606/ENSG00000185386/ENSG00000143387/ENSG00000118785	FOS/IRF7/JUN/MAPK11/CTSK/SPP1	hsa:2353/hsa:3665/hsa:3725/hsa:5600/hsa:1513/hsa:6696	6
hsa05224	Breast cancer	8/178	123/5689	0.0382349	0.316803	ENSG00000170345/ENSG00000124762/ENSG00000116717/ENSG00000177606/ENSG00000128917/ENSG00000111432/ENSG00000143816/ENSG00000130222	FOS/CDKN1A/GADD45A/JUN/DLL4/FZD10/WNT9A/GADD45G	hsa:2353/hsa:1026/hsa:1647/hsa:3725/hsa:54567/hsa:11211/hsa:7483/hsa:10912	8
hsa05161	Hepatitis B	8/178	125/5689	0.0414544	0.329301	ENSG00000170345/ENSG00000124762/ENSG00000185507/ENSG00000177606/ENSG00000101096/ENSG00000100985/ENSG00000146592/ENSG00000179388	FOS/CDKN1A/IRF7/JUN/NFATC2/MMP9/CREB5/EGR3	hsa:2353/hsa:1026/hsa:3665/hsa:3725/hsa:4773/hsa:4318/hsa:9586/hsa:1960	8
hsa04726	Serotonergic synapse	6/178	82/5689	0.042582	0.329301	ENSG00000120129/ENSG00000159337/ENSG00000100197/ENSG00000205702/ENSG00000108839/ENSG00000141837	DUSP1/PLA2G4D/CYP2D6/CYP2D7/ALOX12/CACNA1A	hsa:1843/hsa:283748/hsa:1565/hsa:1564/hsa:239/hsa:773	6
hsa00590	Arachidonic acid metabolism	4/178	44/5689	0.0476109	0.356314	ENSG00000159337/ENSG00000158786/ENSG00000176153/ENSG00000108839	PLA2G4D/PLA2G2F/GPX2/ALOX12	hsa:283748/hsa:64600/hsa:2877/hsa:239	4
hsa00410	beta-Alanine metabolism	3/178	27/5689	0.0508153	0.368411	ENSG00000131480/ENSG00000131471/ENSG00000108602	AOC2/AOC3/ALDH3A1	hsa:314/hsa:8639/hsa:218	3
hsa04921	Oxytocin signaling pathway	8/178	132/5689	0.0541256	0.371583	ENSG00000170345/ENSG00000124762/ENSG00000177606/ENSG00000101096/ENSG00000182324/ENSG00000116741/ENSG00000159337/ENSG00000007402	FOS/CDKN1A/JUN/NFATC2/KCNJ14/RGS2/PLA2G4D/CACNA2D2	hsa:2353/hsa:1026/hsa:3725/hsa:4773/hsa:3770/hsa:5997/hsa:283748/hsa:9254	8
hsa04710	Circadian rhythm	3/178	28/5689	0.055648	0.371583	ENSG00000133794/ENSG00000069667/ENSG00000198963	ARNTL/RORA/RORB	hsa:406/hsa:6095/hsa:6096	3
hsa04728	Dopaminergic synapse	7/178	110/5689	0.0560754	0.371583	ENSG00000170345/ENSG00000133794/ENSG00000068971/ENSG00000185386/ENSG00000146592/ENSG00000141837/ENSG00000180176	FOS/ARNTL/PPP2R5B/MAPK11/CREB5/CACNA1A/TH	hsa:2353/hsa:406/hsa:5526/hsa:5600/hsa:9586/hsa:773/hsa:7054	7
hsa04926	Relaxin signaling pathway	7/178	111/5689	0.058341	0.371583	ENSG00000170345/ENSG00000078401/ENSG00000177606/ENSG00000196611/ENSG00000185386/ENSG00000100985/ENSG00000146592	FOS/EDN1/JUN/MMP1/MAPK11/MMP9/CREB5	hsa:2353/hsa:1906/hsa:3725/hsa:4312/hsa:5600/hsa:4318/hsa:9586	7
hsa04066	HIF-1 signaling pathway	6/178	89/5689	0.059261	0.371583	ENSG00000124762/ENSG00000111674/ENSG00000102265/ENSG00000078401/ENSG00000108515/ENSG00000100292	CDKN1A/ENO2/TIMP1/EDN1/ENO3/HMOX1	hsa:1026/hsa:2026/hsa:7076/hsa:1906/hsa:2027/hsa:3162	6
hsa05140	Leishmaniasis	4/178	48/5689	0.0620679	0.378941	ENSG00000170345/ENSG00000177606/ENSG00000185386/ENSG00000111679	FOS/JUN/MAPK11/PTPN6	hsa:2353/hsa:3725/hsa:5600/hsa:5777	4
hsa05166	Human T-cell leukemia virus 1 infection	11/178	213/5689	0.0693891	0.408843	ENSG00000170345/ENSG00000124762/ENSG00000162772/ENSG00000164400/ENSG00000177606/ENSG00000175592/ENSG00000115590/ENSG00000101096/ENSG00000111432/ENSG00000143816/ENSG00000182866	FOS/CDKN1A/ATF3/CSF2/JUN/FOSL1/IL1R2/NFATC2/FZD10/WNT9A/LCK	hsa:2353/hsa:1026/hsa:467/hsa:1437/hsa:3725/hsa:8061/hsa:7850/hsa:4773/hsa:11211/hsa:7483/hsa:3932	11
hsa04115	p53 signaling pathway	5/178	71/5689	0.0704901	0.408843	ENSG00000124762/ENSG00000116717/ENSG00000130222/ENSG00000120471/ENSG00000149212	CDKN1A/GADD45A/GADD45G/TP53AIP1/SESN3	hsa:1026/hsa:1647/hsa:10912/hsa:63970/hsa:143686	5
hsa04640	Hematopoietic cell lineage	4/178	52/5689	0.0785797	0.444646	ENSG00000196352/ENSG00000164400/ENSG00000115590/ENSG00000095752	CD55/CSF2/IL1R2/IL11	hsa:1604/hsa:1437/hsa:7850/hsa:3589	4
hsa05132	Salmonella infection	5/178	75/5689	0.0847654	0.450347	ENSG00000170345/ENSG00000164400/ENSG00000177606/ENSG00000185386/ENSG00000104892	FOS/CSF2/JUN/MAPK11/KLC3	hsa:2353/hsa:1437/hsa:3725/hsa:5600/hsa:147700	5
hsa04550	Signaling pathways regulating pluripotency of stem cells	7/178	122/5689	0.0869803	0.450347	ENSG00000122641/ENSG00000089116/ENSG00000135111/ENSG00000111432/ENSG00000185386/ENSG00000143816/ENSG00000115738	INHBA/LHX5/TBX3/FZD10/MAPK11/WNT9A/ID2	hsa:3624/hsa:64211/hsa:6926/hsa:11211/hsa:5600/hsa:7483/hsa:3398	7
hsa04918	Thyroid hormone synthesis	4/178	54/5689	0.087579	0.450347	ENSG00000125618/ENSG00000141505/ENSG00000176153/ENSG00000146592	PAX8/ASGR1/GPX2/CREB5	hsa:7849/hsa:432/hsa:2877/hsa:9586	4
hsa04350	TGF-beta signaling pathway	5/178	76/5689	0.0885562	0.450347	ENSG00000153162/ENSG00000122641/ENSG00000134363/ENSG00000104899/ENSG00000115738	BMP6/INHBA/FST/AMH/ID2	hsa:654/hsa:3624/hsa:10468/hsa:268/hsa:3398	5
hsa05203	Viral carcinogenesis	9/178	172/5689	0.0892929	0.450347	ENSG00000124762/ENSG00000185507/ENSG00000177606/ENSG00000158373/ENSG00000180596/ENSG00000056558/ENSG00000146592/ENSG00000270882/ENSG00000179388	CDKN1A/IRF7/JUN/HIST1H2BD/HIST1H2BC/TRAF1/CREB5/HIST2H4A/EGR3	hsa:1026/hsa:3665/hsa:3725/hsa:3017/hsa:8347/hsa:7185/hsa:9586/hsa:8370/hsa:1960	9
hsa04210	Apoptosis	7/178	125/5689	0.0959722	0.470668	ENSG00000170345/ENSG00000116717/ENSG00000177606/ENSG00000130222/ENSG00000056558/ENSG00000120471/ENSG00000143387	FOS/GADD45A/JUN/GADD45G/TRAF1/TP53AIP1/CTSK	hsa:2353/hsa:1647/hsa:3725/hsa:10912/hsa:7185/hsa:63970/hsa:1513	7
hsa05200	Pathways in cancer	19/178	443/5689	0.0973795	0.470668	ENSG00000170345/ENSG00000124762/ENSG00000116717/ENSG00000177606/ENSG00000137193/ENSG00000125618/ENSG00000128917/ENSG00000196611/ENSG00000111432/ENSG00000100985/ENSG00000100292/ENSG00000143816/ENSG00000110944/ENSG00000160951/ENSG00000130222/ENSG00000056558/ENSG00000171094/ENSG00000119630/ENSG00000196569	FOS/CDKN1A/GADD45A/JUN/PIM1/PAX8/DLL4/MMP1/FZD10/MMP9/HMOX1/WNT9A/IL23A/PTGER1/GADD45G/TRAF1/ALK/PGF/LAMA2	hsa:2353/hsa:1026/hsa:1647/hsa:3725/hsa:5292/hsa:7849/hsa:54567/hsa:4312/hsa:11211/hsa:4318/hsa:3162/hsa:7483/hsa:51561/hsa:5731/hsa:10912/hsa:7185/hsa:238/hsa:5228/hsa:3908	19
hsa04664	Fc epsilon RI signaling pathway	4/178	58/5689	0.10699	0.492789	ENSG00000164400/ENSG00000185386/ENSG00000159337/ENSG00000033327	CSF2/MAPK11/PLA2G4D/GAB2	hsa:1437/hsa:5600/hsa:283748/hsa:9846	4
hsa04917	Prolactin signaling pathway	4/178	58/5689	0.10699	0.492789	ENSG00000170345/ENSG00000185386/ENSG00000185338/ENSG00000180176	FOS/MAPK11/SOCS1/TH	hsa:2353/hsa:5600/hsa:8651/hsa:7054	4
hsa04934	Cushing syndrome	7/178	129/5689	0.108735	0.492789	ENSG00000124762/ENSG00000140691/ENSG00000111432/ENSG00000108551/ENSG00000143816/ENSG00000123358/ENSG00000146592	CDKN1A/ARMC5/FZD10/RASD1/WNT9A/NR4A1/CREB5	hsa:1026/hsa:79798/hsa:11211/hsa:51655/hsa:7483/hsa:3164/hsa:9586	7
hsa04930	Type II diabetes mellitus	3/178	38/5689	0.114701	0.492789	ENSG00000182759/ENSG00000185338/ENSG00000141837	MAFA/SOCS1/CACNA1A	hsa:389692/hsa:8651/hsa:773	3
hsa04979	Cholesterol metabolism	3/178	38/5689	0.114701	0.492789	ENSG00000167772/ENSG00000130203/ENSG00000073734	ANGPTL4/APOE/ABCB11	hsa:51129/hsa:348/hsa:8647	3
hsa05321	Inflammatory bowel disease (IBD)	3/178	38/5689	0.114701	0.492789	ENSG00000177606/ENSG00000069667/ENSG00000110944	JUN/RORA/IL23A	hsa:3725/hsa:6095/hsa:51561	3
hsa05210	Colorectal cancer	5/178	83/5689	0.117481	0.495557	ENSG00000170345/ENSG00000124762/ENSG00000116717/ENSG00000177606/ENSG00000130222	FOS/CDKN1A/GADD45A/JUN/GADD45G	hsa:2353/hsa:1026/hsa:1647/hsa:3725/hsa:10912	5
hsa05223	Non-small cell lung cancer	4/178	61/5689	0.122714	0.497051	ENSG00000124762/ENSG00000116717/ENSG00000130222/ENSG00000171094	CDKN1A/GADD45A/GADD45G/ALK	hsa:1026/hsa:1647/hsa:10912/hsa:238	4
hsa04071	Sphingolipid signaling pathway	6/178	109/5689	0.125554	0.497051	ENSG00000176170/ENSG00000068971/ENSG00000185386/ENSG00000223802/ENSG00000125910/ENSG00000033327	SPHK1/PPP2R5B/MAPK11/CERS1/S1PR4/GAB2	hsa:8877/hsa:5526/hsa:5600/hsa:10715/hsa:8698/hsa:9846	6
hsa00592	alpha-Linolenic acid metabolism	2/178	20/5689	0.128166	0.497051	ENSG00000159337/ENSG00000158786	PLA2G4D/PLA2G2F	hsa:283748/hsa:64600	2
hsa05033	Nicotine addiction	2/178	20/5689	0.128166	0.497051	ENSG00000161509/ENSG00000141837	GRIN2C/CACNA1A	hsa:2905/hsa:773	2
hsa00565	Ether lipid metabolism	3/178	40/5689	0.128548	0.497051	ENSG00000159337/ENSG00000158786/ENSG00000180089	PLA2G4D/PLA2G2F/TMEM86B	hsa:283748/hsa:64600/hsa:255043	3
hsa04662	B cell receptor signaling pathway	4/178	63/5689	0.133715	0.508115	ENSG00000170345/ENSG00000177606/ENSG00000101096/ENSG00000111679	FOS/JUN/NFATC2/PTPN6	hsa:2353/hsa:3725/hsa:4773/hsa:5777	4
hsa05222	Small cell lung cancer	5/178	87/5689	0.135789	0.508115	ENSG00000124762/ENSG00000116717/ENSG00000130222/ENSG00000056558/ENSG00000196569	CDKN1A/GADD45A/GADD45G/TRAF1/LAMA2	hsa:1026/hsa:1647/hsa:10912/hsa:7185/hsa:3908	5
hsa00591	Linoleic acid metabolism	2/178	21/5689	0.138871	0.511084	ENSG00000159337/ENSG00000158786	PLA2G4D/PLA2G2F	hsa:283748/hsa:64600	2
hsa05133	Pertussis	4/178	65/5689	0.145105	0.511084	ENSG00000170345/ENSG00000177606/ENSG00000185386/ENSG00000110944	FOS/JUN/MAPK11/IL23A	hsa:2353/hsa:3725/hsa:5600/hsa:51561	4
hsa04928	Parathyroid hormone synthesis, secretion and action	5/178	89/5689	0.145395	0.511084	ENSG00000170345/ENSG00000124762/ENSG00000153234/ENSG00000198598/ENSG00000146592	FOS/CDKN1A/NR4A2/MMP17/CREB5	hsa:2353/hsa:1026/hsa:4929/hsa:4326/hsa:9586	5
hsa05215	Prostate cancer	5/178	89/5689	0.145395	0.511084	ENSG00000124762/ENSG00000115590/ENSG00000100985/ENSG00000244405/ENSG00000146592	CDKN1A/IL1R2/MMP9/ETV5/CREB5	hsa:1026/hsa:7850/hsa:4318/hsa:2119/hsa:9586	5
hsa04390	Hippo signaling pathway	7/178	140/5689	0.148204	0.512804	ENSG00000153162/ENSG00000111432/ENSG00000143816/ENSG00000104899/ENSG00000115738/ENSG00000118523/ENSG00000142279	BMP6/FZD10/WNT9A/AMH/ID2/CTGF/WTIP	hsa:654/hsa:11211/hsa:7483/hsa:268/hsa:3398/hsa:1490/hsa:126374	7
hsa04750	Inflammatory mediator regulation of TRP channels	5/178	90/5689	0.150305	0.512804	ENSG00000185386/ENSG00000167723/ENSG00000159337/ENSG00000213199/ENSG00000108839	MAPK11/TRPV3/PLA2G4D/ASIC3/ALOX12	hsa:5600/hsa:162514/hsa:283748/hsa:9311/hsa:239	5
hsa05206	MicroRNAs in cancer	8/178	169/5689	0.158846	0.516626	ENSG00000124762/ENSG00000136158/ENSG00000137193/ENSG00000026025/ENSG00000100985/ENSG00000100292/ENSG00000143590/ENSG00000185338	CDKN1A/SPRY2/PIM1/VIM/MMP9/HMOX1/EFNA3/SOCS1	hsa:1026/hsa:10253/hsa:5292/hsa:7431/hsa:4318/hsa:3162/hsa:1944/hsa:8651	8
hsa04068	FoxO signaling pathway	6/178	117/5689	0.159291	0.516626	ENSG00000124762/ENSG00000116717/ENSG00000127528/ENSG00000185386/ENSG00000130222/ENSG00000125910	CDKN1A/GADD45A/KLF2/MAPK11/GADD45G/S1PR4	hsa:1026/hsa:1647/hsa:10365/hsa:5600/hsa:10912/hsa:8698	6
hsa04080	Neuroactive ligand-receptor interaction	7/178	143/5689	0.160016	0.516626	ENSG00000101188/ENSG00000244165/ENSG00000160951/ENSG00000125510/ENSG00000161509/ENSG00000125910/ENSG00000258839	NTSR1/P2RY11/PTGER1/OPRL1/GRIN2C/S1PR4/MC1R	hsa:4923/hsa:5032/hsa:5731/hsa:4987/hsa:2905/hsa:8698/hsa:4157	7
hsa04625	C-type lectin receptor signaling pathway	5/178	92/5689	0.160332	0.516626	ENSG00000177606/ENSG00000101096/ENSG00000185386/ENSG00000110944/ENSG00000179388	JUN/NFATC2/MAPK11/IL23A/EGR3	hsa:3725/hsa:4773/hsa:5600/hsa:51561/hsa:1960	5
hsa05034	Alcoholism	7/178	147/5689	0.17641	0.560644	ENSG00000125740/ENSG00000158373/ENSG00000180596/ENSG00000146592/ENSG00000270882/ENSG00000161509/ENSG00000180176	FOSB/HIST1H2BD/HIST1H2BC/CREB5/HIST2H4A/GRIN2C/TH	hsa:2354/hsa:3017/hsa:8347/hsa:9586/hsa:8370/hsa:2905/hsa:7054	7
hsa05205	Proteoglycans in cancer	8/178	175/5689	0.181477	0.568956	ENSG00000124762/ENSG00000011422/ENSG00000111432/ENSG00000185386/ENSG00000100985/ENSG00000143816/ENSG00000169439/ENSG00000111679	CDKN1A/PLAUR/FZD10/MAPK11/MMP9/WNT9A/SDC2/PTPN6	hsa:1026/hsa:5329/hsa:11211/hsa:5600/hsa:4318/hsa:7483/hsa:6383/hsa:5777	8
hsa05220	Chronic myeloid leukemia	4/178	74/5689	0.200548	0.620362	ENSG00000124762/ENSG00000116717/ENSG00000130222/ENSG00000033327	CDKN1A/GADD45A/GADD45G/GAB2	hsa:1026/hsa:1647/hsa:10912/hsa:9846	4
hsa05169	Epstein-Barr virus infection	7/178	157/5689	0.220304	0.672506	ENSG00000124762/ENSG00000185507/ENSG00000116717/ENSG00000177606/ENSG00000026025/ENSG00000185386/ENSG00000130222	CDKN1A/IRF7/GADD45A/JUN/VIM/MAPK11/GADD45G	hsa:1026/hsa:3665/hsa:1647/hsa:3725/hsa:7431/hsa:5600/hsa:10912	7
hsa05167	Kaposi sarcoma-associated herpesvirus infection	7/178	158/5689	0.224898	0.677616	ENSG00000170345/ENSG00000124762/ENSG00000164400/ENSG00000185507/ENSG00000177606/ENSG00000101096/ENSG00000185386	FOS/CDKN1A/CSF2/IRF7/JUN/NFATC2/MAPK11	hsa:2353/hsa:1026/hsa:1437/hsa:3665/hsa:3725/hsa:4773/hsa:5600	7
hsa00010	Glycolysis / Gluconeogenesis	3/178	53/5689	0.229882	0.683753	ENSG00000111674/ENSG00000108515/ENSG00000108602	ENO2/ENO3/ALDH3A1	hsa:2026/hsa:2027/hsa:218	3
hsa05213	Endometrial cancer	3/178	54/5689	0.238253	0.697572	ENSG00000124762/ENSG00000116717/ENSG00000130222	CDKN1A/GADD45A/GADD45G	hsa:1026/hsa:1647/hsa:10912	3
hsa04650	Natural killer cell mediated cytotoxicity	4/178	80/5689	0.240542	0.697572	ENSG00000164400/ENSG00000101096/ENSG00000182866/ENSG00000111679	CSF2/NFATC2/LCK/PTPN6	hsa:1437/hsa:4773/hsa:3932/hsa:5777	4
hsa05218	Melanoma	3/178	57/5689	0.263655	0.737403	ENSG00000124762/ENSG00000116717/ENSG00000130222	CDKN1A/GADD45A/GADD45G	hsa:1026/hsa:1647/hsa:10912	3
hsa05221	Acute myeloid leukemia	3/178	57/5689	0.263655	0.737403	ENSG00000164400/ENSG00000137193/ENSG00000005381	CSF2/PIM1/MPO	hsa:1437/hsa:5292/hsa:4353	3
hsa00140	Steroid hormone biosynthesis	2/178	32/5689	0.264637	0.737403	ENSG00000140465/ENSG00000086696	CYP1A1/HSD17B2	hsa:1543/hsa:3294	2
hsa05416	Viral myocarditis	2/178	33/5689	0.276364	0.737403	ENSG00000196352/ENSG00000196569	CD55/LAMA2	hsa:1604/hsa:3908	2
hsa04916	Melanogenesis	4/178	86/5689	0.282185	0.737403	ENSG00000078401/ENSG00000111432/ENSG00000143816/ENSG00000258839	EDN1/FZD10/WNT9A/MC1R	hsa:1906/hsa:11211/hsa:7483/hsa:4157	4
hsa05145	Toxoplasmosis	4/178	86/5689	0.282185	0.737403	ENSG00000173110/ENSG00000185386/ENSG00000196569/ENSG00000185338	HSPA6/MAPK11/LAMA2/SOCS1	hsa:3310/hsa:5600/hsa:3908/hsa:8651	4
hsa00260	Glycine, serine and threonine metabolism	2/178	34/5689	0.288081	0.737403	ENSG00000131480/ENSG00000131471	AOC2/AOC3	hsa:314/hsa:8639	2
hsa04130	SNARE interactions in vesicular transport	2/178	34/5689	0.288081	0.737403	ENSG00000106089/ENSG00000135604	STX1A/STX11	hsa:6804/hsa:8676	2
hsa04742	Taste transduction	2/178	34/5689	0.288081	0.737403	ENSG00000169962/ENSG00000141837	TAS1R3/CACNA1A	hsa:83756/hsa:773	2
hsa04725	Cholinergic synapse	4/178	87/5689	0.28924	0.737403	ENSG00000170345/ENSG00000182324/ENSG00000146592/ENSG00000141837	FOS/KCNJ14/CREB5/CACNA1A	hsa:2353/hsa:3770/hsa:9586/hsa:773	4
hsa05231	Choline metabolism in cancer	4/178	87/5689	0.28924	0.737403	ENSG00000170345/ENSG00000177606/ENSG00000159337/ENSG00000175003	FOS/JUN/PLA2G4D/SLC22A1	hsa:2353/hsa:3725/hsa:283748/hsa:6580	4
hsa04933	AGE-RAGE signaling pathway in diabetic complications	4/178	88/5689	0.29632	0.741481	ENSG00000078401/ENSG00000177606/ENSG00000137193/ENSG00000185386	EDN1/JUN/PIM1/MAPK11	hsa:1906/hsa:3725/hsa:5292/hsa:5600	4
hsa04261	Adrenergic signaling in cardiomyocytes	5/178	116/5689	0.297231	0.741481	ENSG00000068971/ENSG00000185386/ENSG00000118194/ENSG00000146592/ENSG00000007402	PPP2R5B/MAPK11/TNNT2/CREB5/CACNA2D2	hsa:5526/hsa:5600/hsa:7139/hsa:9586/hsa:9254	5
hsa05225	Hepatocellular carcinoma	6/178	145/5689	0.300958	0.74279	ENSG00000124762/ENSG00000116717/ENSG00000111432/ENSG00000100292/ENSG00000143816/ENSG00000130222	CDKN1A/GADD45A/FZD10/HMOX1/WNT9A/GADD45G	hsa:1026/hsa:1647/hsa:11211/hsa:3162/hsa:7483/hsa:10912	6
hsa00830	Retinol metabolism	2/178	36/5689	0.311442	0.760575	ENSG00000140465/ENSG00000121207	CYP1A1/LRAT	hsa:1543/hsa:9227	2
hsa05226	Gastric cancer	5/178	120/5689	0.321977	0.763113	ENSG00000124762/ENSG00000116717/ENSG00000111432/ENSG00000143816/ENSG00000130222	CDKN1A/GADD45A/FZD10/WNT9A/GADD45G	hsa:1026/hsa:1647/hsa:11211/hsa:7483/hsa:10912	5
hsa01230	Biosynthesis of amino acids	3/178	64/5689	0.32393	0.763113	ENSG00000111674/ENSG00000108515/ENSG00000167701	ENO2/ENO3/GPT	hsa:2026/hsa:2027/hsa:2875	3
hsa04514	Cell adhesion molecules (CAMs)	4/178	92/5689	0.324835	0.763113	ENSG00000179242/ENSG00000106404/ENSG00000129910/ENSG00000169439	CDH4/CLDN15/CDH15/SDC2	hsa:1002/hsa:24146/hsa:1013/hsa:6383	4
hsa04670	Leukocyte transendothelial migration	4/178	93/5689	0.331999	0.763113	ENSG00000185386/ENSG00000100985/ENSG00000106404/ENSG00000215375	MAPK11/MMP9/CLDN15/MYL5	hsa:5600/hsa:4318/hsa:24146/hsa:4636	4
hsa05410	Hypertrophic cardiomyopathy (HCM)	3/178	65/5689	0.332583	0.763113	ENSG00000118194/ENSG00000196569/ENSG00000007402	TNNT2/LAMA2/CACNA2D2	hsa:7139/hsa:3908/hsa:9254	3
hsa04978	Mineral absorption	2/178	38/5689	0.334643	0.763113	ENSG00000198417/ENSG00000100292	MT1F/HMOX1	hsa:4494/hsa:3162	2
hsa00533	Glycosaminoglycan biosynthesis - keratan sulfate	1/178	13/5689	0.338796	0.763113	ENSG00000175040	CHST2	hsa:9435	1
hsa00910	Nitrogen metabolism	1/178	13/5689	0.338796	0.763113	ENSG00000185015	CA13	hsa:377677	1
hsa05214	Glioma	3/178	67/5689	0.349875	0.773057	ENSG00000124762/ENSG00000116717/ENSG00000130222	CDKN1A/GADD45A/GADD45G	hsa:1026/hsa:1647/hsa:10912	3
hsa05414	Dilated cardiomyopathy (DCM)	3/178	67/5689	0.349875	0.773057	ENSG00000118194/ENSG00000196569/ENSG00000007402	TNNT2/LAMA2/CACNA2D2	hsa:7139/hsa:3908/hsa:9254	3
hsa04950	Maturity onset diabetes of the young	1/178	14/5689	0.359531	0.786899	ENSG00000182759	MAFA	hsa:389692	1
hsa04310	Wnt signaling pathway	5/178	127/5689	0.365775	0.792658	ENSG00000177606/ENSG00000175592/ENSG00000101096/ENSG00000111432/ENSG00000143816	JUN/FOSL1/NFATC2/FZD10/WNT9A	hsa:3725/hsa:8061/hsa:4773/hsa:11211/hsa:7483	5
hsa00480	Glutathione metabolism	2/178	41/5689	0.368996	0.792658	ENSG00000128965/ENSG00000176153	CHAC1/GPX2	hsa:79094/hsa:2877	2
hsa05204	Chemical carcinogenesis	2/178	42/5689	0.380298	0.808296	ENSG00000140465/ENSG00000108602	CYP1A1/ALDH3A1	hsa:1543/hsa:218	2
hsa03018	RNA degradation	3/178	71/5689	0.384292	0.808296	ENSG00000111674/ENSG00000133639/ENSG00000108515	ENO2/BTG1/ENO3	hsa:2026/hsa:694/hsa:2027	3
hsa00600	Sphingolipid metabolism	2/178	43/5689	0.391515	0.808296	ENSG00000176170/ENSG00000223802	SPHK1/CERS1	hsa:8877/hsa:10715	2
hsa00040	Pentose and glucuronate interconversions	1/178	16/5689	0.399082	0.808296	ENSG00000104808	DHDH	hsa:27294	1
hsa00770	Pantothenate and CoA biosynthesis	1/178	16/5689	0.399082	0.808296	ENSG00000112299	VNN1	hsa:8876	1
hsa05212	Pancreatic cancer	3/178	73/5689	0.401357	0.808296	ENSG00000124762/ENSG00000116717/ENSG00000130222	CDKN1A/GADD45A/GADD45G	hsa:1026/hsa:1647/hsa:10912	3
hsa05014	Amyotrophic lateral sclerosis (ALS)	2/178	45/5689	0.413671	0.808296	ENSG00000185386/ENSG00000161509	MAPK11/GRIN2C	hsa:5600/hsa:2905	2
hsa00531	Glycosaminoglycan degradation	1/178	17/5689	0.417937	0.808296	ENSG00000127415	IDUA	hsa:3425	1
hsa01210	2-Oxocarboxylic acid metabolism	1/178	17/5689	0.417937	0.808296	ENSG00000167701	GPT	hsa:2875	1
hsa04977	Vitamin digestion and absorption	1/178	17/5689	0.417937	0.808296	ENSG00000121207	LRAT	hsa:9227	1
hsa05168	Herpes simplex infection	5/178	137/5689	0.428434	0.808296	ENSG00000170345/ENSG00000185507/ENSG00000133794/ENSG00000177606/ENSG00000056558	FOS/IRF7/ARNTL/JUN/TRAF1	hsa:2353/hsa:3665/hsa:406/hsa:3725/hsa:7185	5
hsa04927	Cortisol synthesis and secretion	2/178	47/5689	0.435422	0.808296	ENSG00000123358/ENSG00000146592	NR4A1/CREB5	hsa:3164/hsa:9586	2
hsa04976	Bile secretion	2/178	47/5689	0.435422	0.808296	ENSG00000073734/ENSG00000175003	ABCB11/SLC22A1	hsa:8647/hsa:6580	2
hsa00220	Arginine biosynthesis	1/178	18/5689	0.436203	0.808296	ENSG00000167701	GPT	hsa:2875	1
hsa04713	Circadian entrainment	3/178	78/5689	0.443392	0.808296	ENSG00000170345/ENSG00000108551/ENSG00000161509	FOS/RASD1/GRIN2C	hsa:2353/hsa:51655/hsa:2905	3
hsa04925	Aldosterone synthesis and secretion	3/178	78/5689	0.443392	0.808296	ENSG00000153234/ENSG00000123358/ENSG00000146592	NR4A2/NR4A1/CREB5	hsa:4929/hsa:3164/hsa:9586	3
hsa04721	Synaptic vesicle cycle	2/178	48/5689	0.446136	0.808296	ENSG00000106089/ENSG00000141837	STX1A/CACNA1A	hsa:6804/hsa:773	2
hsa05160	Hepatitis C	4/178	110/5689	0.453149	0.808296	ENSG00000124762/ENSG00000185507/ENSG00000185386/ENSG00000106404	CDKN1A/IRF7/MAPK11/CLDN15	hsa:1026/hsa:3665/hsa:5600/hsa:24146	4
hsa00340	Histidine metabolism	1/178	19/5689	0.4539	0.808296	ENSG00000108602	ALDH3A1	hsa:218	1
hsa04730	Long-term depression	2/178	49/5689	0.456736	0.808296	ENSG00000159337/ENSG00000141837	PLA2G4D/CACNA1A	hsa:283748/hsa:773	2
hsa04020	Calcium signaling pathway	5/178	142/5689	0.459384	0.808296	ENSG00000101188/ENSG00000176170/ENSG00000160951/ENSG00000161509/ENSG00000141837	NTSR1/SPHK1/PTGER1/GRIN2C/CACNA1A	hsa:4923/hsa:8877/hsa:5731/hsa:2905/hsa:773	5
hsa04666	Fc gamma R-mediated phagocytosis	3/178	80/5689	0.459893	0.808296	ENSG00000176170/ENSG00000159337/ENSG00000033327	SPHK1/PLA2G4D/GAB2	hsa:8877/hsa:283748/hsa:9846	3
hsa05146	Amoebiasis	3/178	80/5689	0.459893	0.808296	ENSG00000164400/ENSG00000115590/ENSG00000196569	CSF2/IL1R2/LAMA2	hsa:1437/hsa:7850/hsa:3908	3
hsa05322	Systemic lupus erythematosus	3/178	80/5689	0.459893	0.808296	ENSG00000158373/ENSG00000180596/ENSG00000270882	HIST1H2BD/HIST1H2BC/HIST2H4A	hsa:3017/hsa:8347/hsa:8370	3
hsa05142	Chagas disease (American trypanosomiasis)	3/178	81/5689	0.468066	0.816476	ENSG00000170345/ENSG00000177606/ENSG00000185386	FOS/JUN/MAPK11	hsa:2353/hsa:3725/hsa:5600	3
hsa00983	Drug metabolism - other enzymes	2/178	51/5689	0.477582	0.820996	ENSG00000025708/ENSG00000005381	TYMP/MPO	hsa:1890/hsa:4353	2
hsa04218	Cellular senescence	5/178	145/5689	0.477735	0.820996	ENSG00000124762/ENSG00000116717/ENSG00000101096/ENSG00000185386/ENSG00000130222	CDKN1A/GADD45A/NFATC2/MAPK11/GADD45G	hsa:1026/hsa:1647/hsa:4773/hsa:5600/hsa:10912	5
hsa00564	Glycerophospholipid metabolism	3/178	85/5689	0.500192	0.837175	ENSG00000138678/ENSG00000159337/ENSG00000158786	GPAT3/PLA2G4D/PLA2G2F	hsa:84803/hsa:283748/hsa:64600	3
hsa04912	GnRH signaling pathway	3/178	85/5689	0.500192	0.837175	ENSG00000177606/ENSG00000185386/ENSG00000159337	JUN/MAPK11/PLA2G4D	hsa:3725/hsa:5600/hsa:283748	3
hsa00500	Starch and sucrose metabolism	1/178	22/5689	0.503742	0.837175	ENSG00000068976	PYGM	hsa:5837	1
hsa00790	Folate biosynthesis	1/178	22/5689	0.503742	0.837175	ENSG00000180176	TH	hsa:7054	1
hsa04371	Apelin signaling pathway	4/178	118/5689	0.507956	0.837175	ENSG00000176170/ENSG00000127528/ENSG00000118523/ENSG00000118785	SPHK1/KLF2/CTGF/SPP1	hsa:8877/hsa:10365/hsa:1490/hsa:6696	4
hsa04975	Fat digestion and absorption	1/178	23/5689	0.519329	0.837175	ENSG00000158786	PLA2G2F	hsa:64600	1
hsa05340	Primary immunodeficiency	1/178	23/5689	0.519329	0.837175	ENSG00000182866	LCK	hsa:3932	1
hsa04151	PI3K-Akt signaling pathway	9/178	282/5689	0.525364	0.837175	ENSG00000124762/ENSG00000068971/ENSG00000123358/ENSG00000064300/ENSG00000119630/ENSG00000143590/ENSG00000196569/ENSG00000146592/ENSG00000118785	CDKN1A/PPP2R5B/NR4A1/NGFR/PGF/EFNA3/LAMA2/CREB5/SPP1	hsa:1026/hsa:5526/hsa:3164/hsa:4804/hsa:5228/hsa:1944/hsa:3908/hsa:9586/hsa:6696	9
hsa03320	PPAR signaling pathway	2/178	56/5689	0.527512	0.837175	ENSG00000167772/ENSG00000196611	ANGPTL4/MMP1	hsa:51129/hsa:4312	2
hsa00860	Porphyrin and chlorophyll metabolism	1/178	24/5689	0.53443	0.837175	ENSG00000100292	HMOX1	hsa:3162	1
hsa05412	Arrhythmogenic right ventricular cardiomyopathy (ARVC)	2/178	57/5689	0.537107	0.837175	ENSG00000196569/ENSG00000007402	LAMA2/CACNA2D2	hsa:3908/hsa:9254	2
hsa04024	cAMP signaling pathway	5/178	156/5689	0.543058	0.837175	ENSG00000170345/ENSG00000177606/ENSG00000104899/ENSG00000146592/ENSG00000161509	FOS/JUN/AMH/CREB5/GRIN2C	hsa:2353/hsa:3725/hsa:268/hsa:9586/hsa:2905	5
hsa04622	RIG-I-like receptor signaling pathway	2/178	58/5689	0.546568	0.837175	ENSG00000185507/ENSG00000185386	IRF7/MAPK11	hsa:3665/hsa:5600	2
hsa04724	Glutamatergic synapse	3/178	92/5689	0.553946	0.837175	ENSG00000159337/ENSG00000161509/ENSG00000141837	PLA2G4D/GRIN2C/CACNA1A	hsa:283748/hsa:2905/hsa:773	3
hsa04931	Insulin resistance	3/178	92/5689	0.553946	0.837175	ENSG00000101255/ENSG00000068976/ENSG00000146592	TRIB3/PYGM/CREB5	hsa:57761/hsa:5837/hsa:9586	3
hsa04360	Axon guidance	5/178	158/5689	0.554535	0.837175	ENSG00000138623/ENSG00000101096/ENSG00000172602/ENSG00000143590/ENSG00000143434	SEMA7A/NFATC2/RND1/EFNA3/SEMA6C	hsa:8482/hsa:4773/hsa:27289/hsa:1944/hsa:10500	5
hsa04014	Ras signaling pathway	6/178	191/5689	0.555628	0.837175	ENSG00000064300/ENSG00000159337/ENSG00000158786/ENSG00000119630/ENSG00000143590/ENSG00000033327	NGFR/PLA2G4D/PLA2G2F/PGF/EFNA3/GAB2	hsa:4804/hsa:283748/hsa:64600/hsa:5228/hsa:1944/hsa:9846	6
hsa01523	Antifolate resistance	1/178	26/5689	0.56323	0.837175	ENSG00000108839	ALOX12	hsa:239	1
hsa04973	Carbohydrate digestion and absorption	1/178	26/5689	0.56323	0.837175	ENSG00000169962	TAS1R3	hsa:83756	1
hsa04727	GABAergic synapse	2/178	60/5689	0.565084	0.837175	ENSG00000173805/ENSG00000141837	HAP1/CACNA1A	hsa:9001/hsa:773	2
hsa04911	Insulin secretion	2/178	60/5689	0.565084	0.837175	ENSG00000106089/ENSG00000146592	STX1A/CREB5	hsa:6804/hsa:9586	2
hsa05164	Influenza A	4/178	127/5689	0.566537	0.837175	ENSG00000185507/ENSG00000177606/ENSG00000173110/ENSG00000185386	IRF7/JUN/HSPA6/MAPK11	hsa:3665/hsa:3725/hsa:3310/hsa:5600	4
hsa04974	Protein digestion and absorption	2/178	61/5689	0.574138	0.841852	ENSG00000130635/ENSG00000169436	COL5A1/COL22A1	hsa:1289/hsa:169044	2
hsa04392	Hippo signaling pathway - multiple species	1/178	27/5689	0.576959	0.841852	ENSG00000142279	WTIP	hsa:126374	1
hsa04270	Vascular smooth muscle contraction	3/178	97/5689	0.590189	0.842365	ENSG00000159337/ENSG00000158786/ENSG00000072952	PLA2G4D/PLA2G2F/MRVI1	hsa:283748/hsa:64600/hsa:10335	3
hsa04022	cGMP-PKG signaling pathway	4/178	131/5689	0.591325	0.842365	ENSG00000101096/ENSG00000116741/ENSG00000072952/ENSG00000146592	NFATC2/RGS2/MRVI1/CREB5	hsa:4773/hsa:5997/hsa:10335/hsa:9586	4
hsa04260	Cardiac muscle contraction	2/178	63/5689	0.591834	0.842365	ENSG00000118194/ENSG00000007402	TNNT2/CACNA2D2	hsa:7139/hsa:9254	2
hsa05120	Epithelial cell signaling in Helicobacter pylori infection	2/178	63/5689	0.591834	0.842365	ENSG00000177606/ENSG00000185386	JUN/MAPK11	hsa:3725/hsa:5600	2
hsa05211	Renal cell carcinoma	2/178	64/5689	0.600476	0.849454	ENSG00000124762/ENSG00000177606	CDKN1A/JUN	hsa:1026/hsa:3725	2
hsa00250	Alanine, aspartate and glutamate metabolism	1/178	30/5689	0.615622	0.852567	ENSG00000167701	GPT	hsa:2875	1
hsa00051	Fructose and mannose metabolism	1/178	31/5689	0.627713	0.852567	ENSG00000114268	PFKFB4	hsa:5210	1
hsa04215	Apoptosis - multiple species	1/178	31/5689	0.627713	0.852567	ENSG00000064300	NGFR	hsa:4804	1
hsa04612	Antigen processing and presentation	1/178	31/5689	0.627713	0.852567	ENSG00000173110	HSPA6	hsa:3310	1
hsa01200	Carbon metabolism	3/178	103/5689	0.631125	0.852567	ENSG00000111674/ENSG00000108515/ENSG00000167701	ENO2/ENO3/GPT	hsa:2026/hsa:2027/hsa:2875	3
hsa04152	AMPK signaling pathway	3/178	103/5689	0.631125	0.852567	ENSG00000114268/ENSG00000068971/ENSG00000146592	PFKFB4/PPP2R5B/CREB5	hsa:5210/hsa:5526/hsa:9586	3
hsa04512	ECM-receptor interaction	2/178	68/5689	0.633671	0.852567	ENSG00000196569/ENSG00000118785	LAMA2/SPP1	hsa:3908/hsa:6696	2
hsa04520	Adherens junction	2/178	68/5689	0.633671	0.852567	ENSG00000124216/ENSG00000111679	SNAI1/PTPN6	hsa:6615/hsa:5777	2
hsa00380	Tryptophan metabolism	1/178	32/5689	0.639425	0.852567	ENSG00000140465	CYP1A1	hsa:1543	1
hsa05144	Malaria	1/178	32/5689	0.639425	0.852567	ENSG00000169439	SDC2	hsa:6383	1
hsa04510	Focal adhesion	5/178	177/5689	0.655882	0.869512	ENSG00000177606/ENSG00000215375/ENSG00000119630/ENSG00000196569/ENSG00000118785	JUN/MYL5/PGF/LAMA2/SPP1	hsa:3725/hsa:4636/hsa:5228/hsa:3908/hsa:6696	5
hsa05016	Huntington disease	5/178	179/5689	0.66566	0.870333	ENSG00000173805/ENSG00000198959/ENSG00000146592/ENSG00000114841/ENSG00000186010	HAP1/TGM2/CREB5/DNAH1/NDUFA13	hsa:9001/hsa:7052/hsa:9586/hsa:25981/hsa:51079	5
hsa04211	Longevity regulating pathway	2/178	73/5689	0.672103	0.870333	ENSG00000149212/ENSG00000146592	SESN3/CREB5	hsa:143686/hsa:9586	2
hsa02010	ABC transporters	1/178	35/5689	0.672408	0.870333	ENSG00000073734	ABCB11	hsa:8647	1
hsa04114	Oocyte meiosis	3/178	110/5689	0.675229	0.870333	ENSG00000100918/ENSG00000068971/ENSG00000163806	REC8/PPP2R5B/SPDYA	hsa:9985/hsa:5526/hsa:245711	3
hsa05163	Human cytomegalovirus infection	5/178	181/5689	0.675258	0.870333	ENSG00000124762/ENSG00000101096/ENSG00000185386/ENSG00000160951/ENSG00000146592	CDKN1A/NFATC2/MAPK11/PTGER1/CREB5	hsa:1026/hsa:4773/hsa:5600/hsa:5731/hsa:9586	5
hsa04216	Ferroptosis	1/178	37/5689	0.692711	0.878445	ENSG00000100292	HMOX1	hsa:3162	1
hsa04962	Vasopressin-regulated water reabsorption	1/178	37/5689	0.692711	0.878445	ENSG00000146592	CREB5	hsa:9586	1
hsa04722	Neurotrophin signaling pathway	3/178	113/5689	0.692911	0.878445	ENSG00000177606/ENSG00000185386/ENSG00000064300	JUN/MAPK11/NGFR	hsa:3725/hsa:5600/hsa:4804	3
hsa04961	Endocrine and other factor-regulated calcium reabsorption	1/178	38/5689	0.702389	0.880688	ENSG00000104327	CALB1	hsa:793	1
hsa04012	ErbB signaling pathway	2/178	78/5689	0.707222	0.880688	ENSG00000124762/ENSG00000177606	CDKN1A/JUN	hsa:1026/hsa:3725	2
hsa04064	NF-kappa B signaling pathway	2/178	78/5689	0.707222	0.880688	ENSG00000182866/ENSG00000056558	LCK/TRAF1	hsa:3932/hsa:7185	2
hsa04723	Retrograde endocannabinoid signaling	3/178	116/5689	0.709865	0.880688	ENSG00000185386/ENSG00000141837/ENSG00000186010	MAPK11/CACNA1A/NDUFA13	hsa:5600/hsa:773/hsa:51079	3
hsa04142	Lysosome	3/178	119/5689	0.726096	0.890374	ENSG00000127415/ENSG00000143387/ENSG00000131400	IDUA/CTSK/NAPSA	hsa:3425/hsa:1513/hsa:9476	3
hsa04072	Phospholipase D signaling pathway	3/178	120/5689	0.731348	0.890374	ENSG00000176170/ENSG00000159337/ENSG00000033327	SPHK1/PLA2G4D/GAB2	hsa:8877/hsa:283748/hsa:9846	3
hsa04110	Cell cycle	3/178	120/5689	0.731348	0.890374	ENSG00000124762/ENSG00000116717/ENSG00000130222	CDKN1A/GADD45A/GADD45G	hsa:1026/hsa:1647/hsa:10912	3
hsa04914	Progesterone-mediated oocyte maturation	2/178	82/5689	0.733024	0.890374	ENSG00000185386/ENSG00000163806	MAPK11/SPDYA	hsa:5600/hsa:245711	2
hsa04330	Notch signaling pathway	1/178	45/5689	0.762153	0.920935	ENSG00000128917	DLL4	hsa:54567	1
hsa04922	Glucagon signaling pathway	2/178	88/5689	0.768105	0.923318	ENSG00000068976/ENSG00000146592	PYGM/CREB5	hsa:5837/hsa:9586	2
hsa04623	Cytosolic DNA-sensing pathway	1/178	47/5689	0.77692	0.9291	ENSG00000185507	IRF7	hsa:3665	1
hsa00561	Glycerolipid metabolism	1/178	49/5689	0.790775	0.931268	ENSG00000138678	GPAT3	hsa:84803	1
hsa04213	Longevity regulating pathway - multiple species	1/178	49/5689	0.790775	0.931268	ENSG00000173110	HSPA6	hsa:3310	1
hsa05134	Legionellosis	1/178	49/5689	0.790775	0.931268	ENSG00000173110	HSPA6	hsa:3310	1
hsa05130	Pathogenic Escherichia coli infection	1/178	50/5689	0.797379	0.931843	ENSG00000258947	TUBB3	hsa:10381	1
hsa05170	Human immunodeficiency virus 1 infection	4/178	175/5689	0.804383	0.931843	ENSG00000170345/ENSG00000177606/ENSG00000101096/ENSG00000185386	FOS/JUN/NFATC2/MAPK11	hsa:2353/hsa:3725/hsa:4773/hsa:5600	4
hsa05152	Tuberculosis	3/178	138/5689	0.812917	0.931843	ENSG00000176170/ENSG00000185386/ENSG00000110944	SPHK1/MAPK11/IL23A	hsa:8877/hsa:5600/hsa:51561	3
hsa03460	Fanconi anemia pathway	1/178	53/5689	0.81597	0.931843	ENSG00000197774	EME2	hsa:197342	1
hsa04015	Rap1 signaling pathway	4/178	179/5689	0.818344	0.931843	ENSG00000185386/ENSG00000064300/ENSG00000119630/ENSG00000143590	MAPK11/NGFR/PGF/EFNA3	hsa:5600/hsa:4804/hsa:5228/hsa:1944	4
hsa05165	Human papillomavirus infection	7/178	293/5689	0.819503	0.931843	ENSG00000124762/ENSG00000068971/ENSG00000111432/ENSG00000143816/ENSG00000196569/ENSG00000146592/ENSG00000118785	CDKN1A/PPP2R5B/FZD10/WNT9A/LAMA2/CREB5/SPP1	hsa:1026/hsa:5526/hsa:11211/hsa:7483/hsa:3908/hsa:9586/hsa:6696	7
hsa05162	Measles	2/178	99/5689	0.822131	0.931843	ENSG00000185507/ENSG00000173110	IRF7/HSPA6	hsa:3665/hsa:3310	2
hsa04611	Platelet activation	2/178	100/5689	0.82644	0.931843	ENSG00000185386/ENSG00000159337	MAPK11/PLA2G4D	hsa:5600/hsa:283748	2
hsa04740	Olfactory transduction	1/178	55/5689	0.827412	0.931843	ENSG00000116741	RGS2	hsa:5997	1
hsa04621	NOD-like receptor signaling pathway	3/178	145/5689	0.838494	0.934683	ENSG00000185507/ENSG00000177606/ENSG00000185386	IRF7/JUN/MAPK11	hsa:3665/hsa:3725/hsa:5600	3
hsa04720	Long-term potentiation	1/178	59/5689	0.848216	0.934683	ENSG00000161509	GRIN2C	hsa:2905	1
hsa04971	Gastric acid secretion	1/178	59/5689	0.848216	0.934683	ENSG00000184502	GAST	hsa:2520	1
hsa05032	Morphine addiction	1/178	59/5689	0.848216	0.934683	ENSG00000141837	CACNA1A	hsa:773	1
hsa04141	Protein processing in endoplasmic reticulum	3/178	150/5689	0.854877	0.934683	ENSG00000087074/ENSG00000135924/ENSG00000173110	PPP1R15A/DNAJB2/HSPA6	hsa:23645/hsa:3300/hsa:3310	3
hsa01524	Platinum drug resistance	1/178	61/5689	0.857663	0.934683	ENSG00000124762	CDKN1A	hsa:1026	1
hsa04137	Mitophagy - animal	1/178	62/5689	0.862165	0.934683	ENSG00000177606	JUN	hsa:3725	1
hsa04972	Pancreatic secretion	1/178	62/5689	0.862165	0.934683	ENSG00000158786	PLA2G2F	hsa:64600	1
hsa05131	Shigellosis	1/178	63/5689	0.866525	0.935041	ENSG00000185386	MAPK11	hsa:5600	1
hsa04145	Phagosome	2/178	114/5689	0.877651	0.942662	ENSG00000005381/ENSG00000258947	MPO/TUBB3	hsa:4353/hsa:10381	2
hsa05010	Alzheimer disease	3/178	162/5689	0.888424	0.949836	ENSG00000130203/ENSG00000161509/ENSG00000186010	APOE/GRIN2C/NDUFA13	hsa:348/hsa:2905/hsa:51079	3
hsa04910	Insulin signaling pathway	2/178	121/5689	0.897689	0.953511	ENSG00000068976/ENSG00000185338	PYGM/SOCS1	hsa:5837/hsa:8651	2
hsa04540	Gap junction	1/178	72/5689	0.900082	0.953511	ENSG00000258947	TUBB3	hsa:10381	1
hsa00190	Oxidative phosphorylation	2/178	126/5689	0.910094	0.959735	ENSG00000075673/ENSG00000186010	ATP12A/NDUFA13	hsa:479/hsa:51079	2
hsa05012	Parkinson disease	2/178	129/5689	0.916849	0.962484	ENSG00000186010/ENSG00000180176	NDUFA13/TH	hsa:51079/hsa:7054	2
hsa03015	mRNA surveillance pathway	1/178	80/5689	0.922787	0.963445	ENSG00000068971	PPP2R5B	hsa:5526	1
hsa04150	mTOR signaling pathway	2/178	136/5689	0.930811	0.963445	ENSG00000111432/ENSG00000143816	FZD10/WNT9A	hsa:11211/hsa:7483	2
hsa04932	Non-alcoholic fatty liver disease (NAFLD)	2/178	136/5689	0.930811	0.963445	ENSG00000177606/ENSG00000186010	JUN/NDUFA13	hsa:3725/hsa:51079	2
hsa04217	Necroptosis	2/178	138/5689	0.934375	0.963445	ENSG00000159337/ENSG00000068976	PLA2G4D/PYGM	hsa:283748/hsa:5837	2
hsa04530	Tight junction	2/178	144/5689	0.94406	0.969123	ENSG00000177606/ENSG00000106404	JUN/CLDN15	hsa:3725/hsa:24146	2
hsa00240	Pyrimidine metabolism	1/178	97/5689	0.955409	0.976453	ENSG00000025708	TYMP	hsa:1890	1
hsa04714	Thermogenesis	3/178	213/5689	0.966339	0.983292	ENSG00000185386/ENSG00000146592/ENSG00000186010	MAPK11/CREB5/NDUFA13	hsa:5600/hsa:9586/hsa:51079	3
hsa04144	Endocytosis	3/178	220/5689	0.971688	0.984418	ENSG00000173110/ENSG00000072818/ENSG00000115935	HSPA6/ACAP1/WIPF1	hsa:3310/hsa:9744/hsa:7456	3
hsa03040	Spliceosome	1/178	123/5689	0.980807	0.988977	ENSG00000173110	HSPA6	hsa:3310	1
hsa04120	Ubiquitin mediated proteolysis	1/178	130/5689	0.984714	0.988977	ENSG00000185338	SOCS1	hsa:8651	1
hsa04810	Regulation of actin cytoskeleton	1/178	185/5689	0.99747	0.99747	ENSG00000215375	MYL5	hsa:4636	1

## Sheet: GA50ugmlvsControl.down KEGG
KEGGID	Description	GeneRatio	BgRatio	pvalue	padj	geneID	geneName	keggID	Count
hsa04110	Cell cycle	11/103	120/5689	9.00182e-06	0.00170134	ENSG00000134057/ENSG00000166851/ENSG00000117399/ENSG00000157456/ENSG00000145386/ENSG00000156970/ENSG00000253729/ENSG00000164611/ENSG00000169679/ENSG00000158402/ENSG00000092969	CCNB1/PLK1/CDC20/CCNB2/CCNA2/BUB1B/PRKDC/PTTG1/BUB1/CDC25C/TGFB2	hsa:891/hsa:5347/hsa:991/hsa:9133/hsa:890/hsa:701/hsa:5591/hsa:9232/hsa:699/hsa:995/hsa:7042	11
hsa04114	Oocyte meiosis	10/103	110/5689	2.53841e-05	0.0023988	ENSG00000134057/ENSG00000087586/ENSG00000166851/ENSG00000117399/ENSG00000157456/ENSG00000164611/ENSG00000169679/ENSG00000158402/ENSG00000123104/ENSG00000156509	CCNB1/AURKA/PLK1/CDC20/CCNB2/PTTG1/BUB1/CDC25C/ITPR2/FBXO43	hsa:891/hsa:6790/hsa:5347/hsa:991/hsa:9133/hsa:9232/hsa:699/hsa:995/hsa:3709/hsa:286151	10
hsa04914	Progesterone-mediated oocyte maturation	7/103	82/5689	0.000649301	0.040906	ENSG00000134057/ENSG00000087586/ENSG00000166851/ENSG00000157456/ENSG00000145386/ENSG00000169679/ENSG00000158402	CCNB1/AURKA/PLK1/CCNB2/CCNA2/BUB1/CDC25C	hsa:891/hsa:6790/hsa:5347/hsa:9133/hsa:890/hsa:699/hsa:995	7
hsa04068	FoxO signaling pathway	7/103	117/5689	0.00505886	0.239031	ENSG00000134057/ENSG00000166851/ENSG00000157456/ENSG00000112096/ENSG00000168685/ENSG00000092969/ENSG00000121858	CCNB1/PLK1/CCNB2/SOD2/IL7R/TGFB2/TNFSF10	hsa:891/hsa:5347/hsa:9133/hsa:6648/hsa:3575/hsa:7042/hsa:8743	7
hsa04115	p53 signaling pathway	5/103	71/5689	0.00892969	0.337542	ENSG00000134057/ENSG00000157456/ENSG00000075218/ENSG00000085117/ENSG00000026103	CCNB1/CCNB2/GTSE1/CD82/FAS	hsa:891/hsa:9133/hsa:51512/hsa:3732/hsa:355	5
hsa04392	Hippo signaling pathway - multiple species	3/103	27/5689	0.0122984	0.3874	ENSG00000129474/ENSG00000196159/ENSG00000169435	AJUBA/FAT4/RASSF6	hsa:84962/hsa:79633/hsa:166824	3
hsa04210	Apoptosis	6/103	125/5689	0.0252467	0.681662	ENSG00000113368/ENSG00000023445/ENSG00000123104/ENSG00000163629/ENSG00000026103/ENSG00000121858	LMNB1/BIRC3/ITPR2/PTPN13/FAS/TNFSF10	hsa:4001/hsa:330/hsa:3709/hsa:5783/hsa:355/hsa:8743	6
hsa00770	Pantothenate and CoA biosynthesis	2/103	16/5689	0.0330264	0.780249	ENSG00000060982/ENSG00000188641	BCAT1/DPYD	hsa:586/hsa:1806	2
hsa04217	Necroptosis	6/103	138/5689	0.0383957	0.80631	ENSG00000023445/ENSG00000026103/ENSG00000137752/ENSG00000184260/ENSG00000164342/ENSG00000121858	BIRC3/FAS/CASP1/HIST2H2AC/TLR3/TNFSF10	hsa:330/hsa:355/hsa:834/hsa:8338/hsa:7098/hsa:8743	6
hsa05202	Transcriptional misregulation in cancer	6/103	157/5689	0.0643929	0.933537	ENSG00000023445/ENSG00000164120/ENSG00000185630/ENSG00000273983/ENSG00000196092/ENSG00000278272	BIRC3/HPGD/PBX1/HIST1H3G/PAX5/HIST1H3C	hsa:330/hsa:3248/hsa:5087/hsa:8355/hsa:5079/hsa:8352	6
hsa05143	African trypanosomiasis	2/103	24/5689	0.0692197	0.933537	ENSG00000100342/ENSG00000026103	APOL1/FAS	hsa:8542/hsa:355	2
hsa05161	Hepatitis B	5/103	125/5689	0.0754918	0.933537	ENSG00000145386/ENSG00000026103/ENSG00000142798/ENSG00000092969/ENSG00000164342	CCNA2/FAS/HSPG2/TGFB2/TLR3	hsa:890/hsa:355/hsa:3339/hsa:7042/hsa:7098	5
hsa05412	Arrhythmogenic right ventricular cardiomyopathy (ARVC)	3/103	57/5689	0.0836497	0.933537	ENSG00000170558/ENSG00000153956/ENSG00000198947	CDH2/CACNA2D1/DMD	hsa:1000/hsa:781/hsa:1756	3
hsa04710	Circadian rhythm	2/103	28/5689	0.0905345	0.933537	ENSG00000049246/ENSG00000008405	PER3/CRY1	hsa:8863/hsa:1407	2
hsa05205	Proteoglycans in cancer	6/103	175/5689	0.0967281	0.933537	ENSG00000029534/ENSG00000138685/ENSG00000123104/ENSG00000026103/ENSG00000142798/ENSG00000092969	ANK1/FGF2/ITPR2/FAS/HSPG2/TGFB2	hsa:286/hsa:2247/hsa:3709/hsa:355/hsa:3339/hsa:7042	6
hsa01524	Platinum drug resistance	3/103	61/5689	0.097811	0.933537	ENSG00000131747/ENSG00000023445/ENSG00000026103	TOP2A/BIRC3/FAS	hsa:7153/hsa:330/hsa:355	3
hsa04390	Hippo signaling pathway	5/103	140/5689	0.109149	0.933537	ENSG00000125968/ENSG00000129474/ENSG00000126016/ENSG00000092969/ENSG00000169435	ID1/AJUBA/AMOT/TGFB2/RASSF6	hsa:3397/hsa:84962/hsa:154796/hsa:7042/hsa:166824	5
hsa05410	Hypertrophic cardiomyopathy (HCM)	3/103	65/5689	0.112873	0.933537	ENSG00000092969/ENSG00000153956/ENSG00000198947	TGFB2/CACNA2D1/DMD	hsa:7042/hsa:781/hsa:1756	3
hsa04810	Regulation of actin cytoskeleton	6/103	185/5689	0.117863	0.933537	ENSG00000138685/ENSG00000127084/ENSG00000134215/ENSG00000168398/ENSG00000129675/ENSG00000055163	FGF2/FGD3/VAV3/BDKRB2/ARHGEF6/CYFIP2	hsa:2247/hsa:89846/hsa:10451/hsa:624/hsa:9459/hsa:26999	6
hsa05414	Dilated cardiomyopathy (DCM)	3/103	67/5689	0.120719	0.933537	ENSG00000092969/ENSG00000153956/ENSG00000198947	TGFB2/CACNA2D1/DMD	hsa:7042/hsa:781/hsa:1756	3
hsa04218	Cellular senescence	5/103	145/5689	0.121771	0.933537	ENSG00000134057/ENSG00000157456/ENSG00000145386/ENSG00000123104/ENSG00000092969	CCNB1/CCNB2/CCNA2/ITPR2/TGFB2	hsa:891/hsa:9133/hsa:890/hsa:3709/hsa:7042	5
hsa02010	ABC transporters	2/103	35/5689	0.131564	0.933537	ENSG00000118777/ENSG00000144452	ABCG2/ABCA12	hsa:9429/hsa:26154	2
hsa04350	TGF-beta signaling pathway	3/103	76/5689	0.158309	0.933537	ENSG00000125968/ENSG00000117318/ENSG00000092969	ID1/ID3/TGFB2	hsa:3397/hsa:3399/hsa:7042	3
hsa05332	Graft-versus-host disease	1/103	10/5689	0.167112	0.933537	ENSG00000026103	FAS	hsa:355	1
hsa04010	MAPK signaling pathway	7/103	252/5689	0.170932	0.933537	ENSG00000124882/ENSG00000138685/ENSG00000026103/ENSG00000137486/ENSG00000092969/ENSG00000153956/ENSG00000058335	EREG/FGF2/FAS/ARRB1/TGFB2/CACNA2D1/RASGRF1	hsa:2069/hsa:2247/hsa:355/hsa:408/hsa:7042/hsa:781/hsa:5923	7
hsa04650	Natural killer cell mediated cytotoxicity	3/103	80/5689	0.176056	0.933537	ENSG00000134215/ENSG00000026103/ENSG00000121858	VAV3/FAS/TNFSF10	hsa:10451/hsa:355/hsa:8743	3
hsa05322	Systemic lupus erythematosus	3/103	80/5689	0.176056	0.933537	ENSG00000184260/ENSG00000273983/ENSG00000278272	HIST2H2AC/HIST1H3G/HIST1H3C	hsa:8338/hsa:8355/hsa:8352	3
hsa05142	Chagas disease (American trypanosomiasis)	3/103	81/5689	0.180578	0.933537	ENSG00000026103/ENSG00000092969/ENSG00000168398	FAS/TGFB2/BDKRB2	hsa:355/hsa:7042/hsa:624	3
hsa00061	Fatty acid biosynthesis	1/103	11/5689	0.182218	0.933537	ENSG00000076555	ACACB	hsa:32	1
hsa05330	Allograft rejection	1/103	11/5689	0.182218	0.933537	ENSG00000026103	FAS	hsa:355	1
hsa00590	Arachidonic acid metabolism	2/103	44/5689	0.188999	0.933537	ENSG00000148344/ENSG00000164294	PTGES/GPX8	hsa:9536/hsa:493869	2
hsa05206	MicroRNAs in cancer	5/103	169/5689	0.190879	0.933537	ENSG00000137807/ENSG00000073282/ENSG00000158402/ENSG00000019186/ENSG00000092969	KIF23/TP63/CDC25C/CYP24A1/TGFB2	hsa:9493/hsa:8626/hsa:995/hsa:1591/hsa:7042	5
hsa03450	Non-homologous end-joining	1/103	12/5689	0.197053	0.933537	ENSG00000253729	PRKDC	hsa:5591	1
hsa05164	Influenza A	4/103	127/5689	0.197532	0.933537	ENSG00000026103/ENSG00000137752/ENSG00000164342/ENSG00000121858	FAS/CASP1/TLR3/TNFSF10	hsa:355/hsa:834/hsa:7098/hsa:8743	4
hsa04927	Cortisol synthesis and secretion	2/103	47/5689	0.208858	0.933537	ENSG00000123104/ENSG00000185630	ITPR2/PBX1	hsa:3709/hsa:5087	2
hsa05170	Human immunodeficiency virus 1 infection	5/103	175/5689	0.210039	0.933537	ENSG00000134057/ENSG00000157456/ENSG00000158402/ENSG00000123104/ENSG00000026103	CCNB1/CCNB2/CDC25C/ITPR2/FAS	hsa:891/hsa:9133/hsa:995/hsa:3709/hsa:355	5
hsa04610	Complement and coagulation cascades	2/103	48/5689	0.215528	0.933537	ENSG00000168398/ENSG00000123843	BDKRB2/C4BPB	hsa:624/hsa:725	2
hsa04928	Parathyroid hormone synthesis, secretion and action	3/103	89/5689	0.217801	0.933537	ENSG00000123104/ENSG00000137486/ENSG00000019186	ITPR2/ARRB1/CYP24A1	hsa:3709/hsa:408/hsa:1591	3
hsa04924	Renin secretion	2/103	50/5689	0.228925	0.933537	ENSG00000123104/ENSG00000137975	ITPR2/CLCA2	hsa:3709/hsa:9635	2
hsa04514	Cell adhesion molecules (CAMs)	3/103	92/5689	0.232161	0.933537	ENSG00000170558/ENSG00000179776/ENSG00000105695	CDH2/CDH5/MAG	hsa:1000/hsa:1003/hsa:4099	3
hsa04625	C-type lectin receptor signaling pathway	3/103	92/5689	0.232161	0.933537	ENSG00000123104/ENSG00000137752/ENSG00000102962	ITPR2/CASP1/CCL22	hsa:3709/hsa:834/hsa:6367	3
hsa04940	Type I diabetes mellitus	1/103	15/5689	0.239977	0.933537	ENSG00000026103	FAS	hsa:355	1
hsa05320	Autoimmune thyroid disease	1/103	15/5689	0.239977	0.933537	ENSG00000026103	FAS	hsa:355	1
hsa04918	Thyroid hormone synthesis	2/103	54/5689	0.255869	0.933537	ENSG00000123104/ENSG00000164294	ITPR2/GPX8	hsa:3709/hsa:493869	2
hsa04270	Vascular smooth muscle contraction	3/103	97/5689	0.256461	0.933537	ENSG00000123104/ENSG00000133392/ENSG00000107796	ITPR2/MYH11/ACTA2	hsa:3709/hsa:4629/hsa:59	3
hsa04060	Cytokine-cytokine receptor interaction	5/103	190/5689	0.260419	0.933537	ENSG00000168685/ENSG00000026103/ENSG00000092969/ENSG00000121858/ENSG00000102962	IL7R/FAS/TGFB2/TNFSF10/CCL22	hsa:3575/hsa:355/hsa:7042/hsa:8743/hsa:6367	5
hsa00531	Glycosaminoglycan degradation	1/103	17/5689	0.267322	0.933537	ENSG00000113273	ARSB	hsa:411	1
hsa01210	2-Oxocarboxylic acid metabolism	1/103	17/5689	0.267322	0.933537	ENSG00000060982	BCAT1	hsa:586	1
hsa04621	NOD-like receptor signaling pathway	4/103	145/5689	0.267606	0.933537	ENSG00000023445/ENSG00000123104/ENSG00000137752/ENSG00000162654	BIRC3/ITPR2/CASP1/GBP4	hsa:330/hsa:3709/hsa:834/hsa:115361	4
hsa00100	Steroid biosynthesis	1/103	18/5689	0.280627	0.933537	ENSG00000019186	CYP24A1	hsa:1591	1
hsa04971	Gastric acid secretion	2/103	59/5689	0.289627	0.933537	ENSG00000123104/ENSG00000157551	ITPR2/KCNJ15	hsa:3709/hsa:3772	2
hsa05032	Morphine addiction	2/103	59/5689	0.289627	0.933537	ENSG00000137486/ENSG00000094755	ARRB1/GABRP	hsa:408/hsa:2568	2
hsa00650	Butanoate metabolism	1/103	20/5689	0.306523	0.933537	ENSG00000164039	BDH2	hsa:56898	1
hsa05033	Nicotine addiction	1/103	20/5689	0.306523	0.933537	ENSG00000094755	GABRP	hsa:2568	1
hsa04972	Pancreatic secretion	2/103	62/5689	0.309817	0.933537	ENSG00000123104/ENSG00000137975	ITPR2/CLCA2	hsa:3709/hsa:9635	2
hsa05167	Kaposi sarcoma-associated herpesvirus infection	4/103	158/5689	0.320763	0.933537	ENSG00000138685/ENSG00000123104/ENSG00000026103/ENSG00000164342	FGF2/ITPR2/FAS/TLR3	hsa:2247/hsa:3709/hsa:355/hsa:7098	4
hsa05133	Pertussis	2/103	65/5689	0.329895	0.933537	ENSG00000137752/ENSG00000123843	CASP1/C4BPB	hsa:834/hsa:725	2
hsa01040	Biosynthesis of unsaturated fatty acids	1/103	22/5689	0.331496	0.933537	ENSG00000170522	ELOVL6	hsa:79071	1
hsa05166	Human T-cell leukemia virus 1 infection	5/103	213/5689	0.342232	0.933537	ENSG00000117399/ENSG00000157456/ENSG00000156970/ENSG00000164611/ENSG00000092969	CDC20/CCNB2/BUB1B/PTTG1/TGFB2	hsa:991/hsa:9133/hsa:701/hsa:9232/hsa:7042	5
hsa05340	Primary immunodeficiency	1/103	23/5689	0.343646	0.933537	ENSG00000168685	IL7R	hsa:3575	1
hsa04512	ECM-receptor interaction	2/103	68/5689	0.349817	0.933537	ENSG00000072571/ENSG00000142798	HMMR/HSPG2	hsa:3161/hsa:3339	2
hsa00563	Glycosylphosphatidylinositol (GPI)-anchor biosynthesis	1/103	24/5689	0.355578	0.933537	ENSG00000112293	GPLD1	hsa:2822	1
hsa00760	Nicotinate and nicotinamide metabolism	1/103	25/5689	0.367295	0.933537	ENSG00000166741	NNMT	hsa:4837	1
hsa04146	Peroxisome	2/103	71/5689	0.369542	0.933537	ENSG00000005469/ENSG00000112096	CROT/SOD2	hsa:54677/hsa:6648	2
hsa05226	Gastric cancer	3/103	120/5689	0.370793	0.933537	ENSG00000138685/ENSG00000092969/ENSG00000077092	FGF2/TGFB2/RARB	hsa:2247/hsa:7042/hsa:5915	3
hsa00512	Mucin type O-glycan biosynthesis	1/103	26/5689	0.378801	0.933537	ENSG00000109586	GALNT7	hsa:51809	1
hsa01523	Antifolate resistance	1/103	26/5689	0.378801	0.933537	ENSG00000118777	ABCG2	hsa:9429	1
hsa04973	Carbohydrate digestion and absorption	1/103	26/5689	0.378801	0.933537	ENSG00000142583	SLC2A5	hsa:6518	1
hsa04550	Signaling pathways regulating pluripotency of stem cells	3/103	122/5689	0.380711	0.933537	ENSG00000125968/ENSG00000138685/ENSG00000117318	ID1/FGF2/ID3	hsa:3397/hsa:2247/hsa:3399	3
hsa05212	Pancreatic cancer	2/103	73/5689	0.382565	0.933537	ENSG00000092969/ENSG00000129675	TGFB2/ARHGEF6	hsa:7042/hsa:9459	2
hsa00410	beta-Alanine metabolism	1/103	27/5689	0.390099	0.933537	ENSG00000188641	DPYD	hsa:1806	1
hsa03008	Ribosome biogenesis in eukaryotes	2/103	75/5689	0.395475	0.933537	ENSG00000253797/ENSG00000241945	UTP14C/PWP2	hsa:9724/hsa:5822	2
hsa04657	IL-17 signaling pathway	2/103	78/5689	0.414609	0.933537	ENSG00000143546/ENSG00000143556	S100A8/S100A7	hsa:6279/hsa:6278	2
hsa04120	Ubiquitin mediated proteolysis	3/103	130/5689	0.420014	0.933537	ENSG00000117399/ENSG00000023445/ENSG00000003096	CDC20/BIRC3/KLHL13	hsa:991/hsa:330/hsa:90293	3
hsa00062	Fatty acid elongation	1/103	30/5689	0.422788	0.933537	ENSG00000170522	ELOVL6	hsa:79071	1
hsa00640	Propanoate metabolism	1/103	30/5689	0.422788	0.933537	ENSG00000076555	ACACB	hsa:32	1
hsa04215	Apoptosis - multiple species	1/103	31/5689	0.433294	0.933537	ENSG00000023445	BIRC3	hsa:330	1
hsa05144	Malaria	1/103	32/5689	0.44361	0.933537	ENSG00000092969	TGFB2	hsa:7042	1
hsa05210	Colorectal cancer	2/103	83/5689	0.445824	0.933537	ENSG00000124882/ENSG00000092969	EREG/TGFB2	hsa:2069/hsa:7042	2
hsa04062	Chemokine signaling pathway	3/103	136/5689	0.448969	0.933537	ENSG00000134215/ENSG00000137486/ENSG00000102962	VAV3/ARRB1/CCL22	hsa:10451/hsa:408/hsa:6367	3
hsa05416	Viral myocarditis	1/103	33/5689	0.453741	0.933537	ENSG00000198947	DMD	hsa:1756	1
hsa05168	Herpes simplex infection	3/103	137/5689	0.453741	0.933537	ENSG00000049246/ENSG00000026103/ENSG00000164342	PER3/FAS/TLR3	hsa:8863/hsa:355/hsa:7098	3
hsa00620	Pyruvate metabolism	1/103	34/5689	0.463689	0.933537	ENSG00000076555	ACACB	hsa:32	1
hsa05145	Toxoplasmosis	2/103	86/5689	0.464111	0.933537	ENSG00000023445/ENSG00000092969	BIRC3/TGFB2	hsa:330/hsa:7042	2
hsa05222	Small cell lung cancer	2/103	87/5689	0.470129	0.933537	ENSG00000023445/ENSG00000077092	BIRC3/RARB	hsa:330/hsa:5915	2
hsa04922	Glucagon signaling pathway	2/103	88/5689	0.476108	0.933537	ENSG00000123104/ENSG00000076555	ITPR2/ACACB	hsa:3709/hsa:32	2
hsa04070	Phosphatidylinositol signaling system	2/103	89/5689	0.482046	0.933537	ENSG00000123104/ENSG00000139144	ITPR2/PIK3C2G	hsa:3709/hsa:5288	2
hsa04750	Inflammatory mediator regulation of TRP channels	2/103	90/5689	0.487943	0.933537	ENSG00000123104/ENSG00000168398	ITPR2/BDKRB2	hsa:3709/hsa:624	2
hsa04724	Glutamatergic synapse	2/103	92/5689	0.499613	0.933537	ENSG00000079215/ENSG00000123104	SLC1A3/ITPR2	hsa:6507/hsa:3709	2
hsa05034	Alcoholism	3/103	147/5689	0.500485	0.933537	ENSG00000184260/ENSG00000273983/ENSG00000278272	HIST2H2AC/HIST1H3G/HIST1H3C	hsa:8338/hsa:8355/hsa:8352	3
hsa04961	Endocrine and other factor-regulated calcium reabsorption	1/103	38/5689	0.501717	0.933537	ENSG00000168398	BDKRB2	hsa:624	1
hsa05321	Inflammatory bowel disease (IBD)	1/103	38/5689	0.501717	0.933537	ENSG00000092969	TGFB2	hsa:7042	1
hsa04670	Leukocyte transendothelial migration	2/103	93/5689	0.505385	0.933537	ENSG00000134215/ENSG00000179776	VAV3/CDH5	hsa:10451/hsa:1003	2
hsa04668	TNF signaling pathway	2/103	97/5689	0.528044	0.933537	ENSG00000023445/ENSG00000026103	BIRC3/FAS	hsa:330/hsa:355	2
hsa00480	Glutathione metabolism	1/103	41/5689	0.528475	0.933537	ENSG00000164294	GPX8	hsa:493869	1
hsa00270	Cysteine and methionine metabolism	1/103	42/5689	0.537074	0.933537	ENSG00000060982	BCAT1	hsa:586	1
hsa05162	Measles	2/103	99/5689	0.539111	0.933537	ENSG00000026103/ENSG00000121858	FAS/TNFSF10	hsa:355/hsa:8743	2
hsa04024	cAMP signaling pathway	3/103	156/5689	0.540806	0.933537	ENSG00000134215/ENSG00000182782/ENSG00000255398	VAV3/HCAR2/HCAR3	hsa:10451/hsa:338442/hsa:8843	3
hsa00600	Sphingolipid metabolism	1/103	43/5689	0.545517	0.933537	ENSG00000172296	SPTLC3	hsa:55304	1
hsa04340	Hedgehog signaling pathway	1/103	44/5689	0.553808	0.933537	ENSG00000137486	ARRB1	hsa:408	1
hsa04152	AMPK signaling pathway	2/103	103/5689	0.560712	0.933537	ENSG00000145386/ENSG00000076555	CCNA2/ACACB	hsa:890/hsa:32	2
hsa00280	Valine, leucine and isoleucine degradation	1/103	45/5689	0.56195	0.933537	ENSG00000060982	BCAT1	hsa:586	1
hsa05014	Amyotrophic lateral sclerosis (ALS)	1/103	45/5689	0.56195	0.933537	ENSG00000137752	CASP1	hsa:834	1
hsa00510	N-Glycan biosynthesis	1/103	46/5689	0.569944	0.933537	ENSG00000128268	MGAT3	hsa:4248	1
hsa01212	Fatty acid metabolism	1/103	46/5689	0.569944	0.933537	ENSG00000170522	ELOVL6	hsa:79071	1
hsa04623	Cytosolic DNA-sensing pathway	1/103	47/5689	0.577794	0.933537	ENSG00000137752	CASP1	hsa:834	1
hsa04976	Bile secretion	1/103	47/5689	0.577794	0.933537	ENSG00000118777	ABCG2	hsa:9429	1
hsa05140	Leishmaniasis	1/103	48/5689	0.585501	0.933537	ENSG00000092969	TGFB2	hsa:7042	1
hsa04071	Sphingolipid signaling pathway	2/103	109/5689	0.59176	0.933537	ENSG00000172296/ENSG00000168398	SPTLC3/BDKRB2	hsa:55304/hsa:624	2
hsa04213	Longevity regulating pathway - multiple species	1/103	49/5689	0.59307	0.933537	ENSG00000112096	SOD2	hsa:6648	1
hsa04730	Long-term depression	1/103	49/5689	0.59307	0.933537	ENSG00000123104	ITPR2	hsa:3709	1
hsa05134	Legionellosis	1/103	49/5689	0.59307	0.933537	ENSG00000137752	CASP1	hsa:834	1
hsa04926	Relaxin signaling pathway	2/103	111/5689	0.601745	0.933537	ENSG00000137486/ENSG00000107796	ARRB1/ACTA2	hsa:408/hsa:59	2
hsa00983	Drug metabolism - other enzymes	1/103	51/5689	0.607798	0.933537	ENSG00000188641	DPYD	hsa:1806	1
hsa04640	Hematopoietic cell lineage	1/103	52/5689	0.614963	0.933537	ENSG00000168685	IL7R	hsa:3575	1
hsa04723	Retrograde endocannabinoid signaling	2/103	116/5689	0.625909	0.933537	ENSG00000123104/ENSG00000094755	ITPR2/GABRP	hsa:3709/hsa:2568	2
hsa04510	Focal adhesion	3/103	177/5689	0.627292	0.933537	ENSG00000023445/ENSG00000134215/ENSG00000058335	BIRC3/VAV3/RASGRF1	hsa:330/hsa:10451/hsa:5923	3
hsa04015	Rap1 signaling pathway	3/103	179/5689	0.634932	0.933537	ENSG00000125968/ENSG00000082074/ENSG00000138685	ID1/FYB1/FGF2	hsa:3397/hsa:2533/hsa:2247	3
hsa04371	Apelin signaling pathway	2/103	118/5689	0.635256	0.933537	ENSG00000123104/ENSG00000107796	ITPR2/ACTA2	hsa:3709/hsa:59	2
hsa04740	Olfactory transduction	1/103	55/5689	0.63569	0.933537	ENSG00000137486	ARRB1	hsa:408	1
hsa04920	Adipocytokine signaling pathway	1/103	55/5689	0.63569	0.933537	ENSG00000076555	ACACB	hsa:32	1
hsa03320	PPAR signaling pathway	1/103	56/5689	0.64235	0.933537	ENSG00000173391	OLR1	hsa:4973	1
hsa05218	Melanoma	1/103	57/5689	0.64889	0.933537	ENSG00000138685	FGF2	hsa:2247	1
hsa04664	Fc epsilon RI signaling pathway	1/103	58/5689	0.655311	0.933537	ENSG00000134215	VAV3	hsa:10451	1
hsa04720	Long-term potentiation	1/103	59/5689	0.661616	0.933537	ENSG00000123104	ITPR2	hsa:3709	1
hsa04727	GABAergic synapse	1/103	60/5689	0.667807	0.933537	ENSG00000094755	GABRP	hsa:2568	1
hsa05323	Rheumatoid arthritis	1/103	60/5689	0.667807	0.933537	ENSG00000092969	TGFB2	hsa:7042	1
hsa04974	Protein digestion and absorption	1/103	61/5689	0.673885	0.933537	ENSG00000111799	COL12A1	hsa:1303	1
hsa05223	Non-small cell lung cancer	1/103	61/5689	0.673885	0.933537	ENSG00000077092	RARB	hsa:5915	1
hsa04014	Ras signaling pathway	3/103	191/5689	0.6785	0.933537	ENSG00000138685/ENSG00000058335/ENSG00000143344	FGF2/RASGRF1/RGL1	hsa:2247/hsa:5923/hsa:23179	3
hsa04934	Cushing syndrome	2/103	129/5689	0.683455	0.933537	ENSG00000123104/ENSG00000185630	ITPR2/PBX1	hsa:3709/hsa:5087	2
hsa04260	Cardiac muscle contraction	1/103	63/5689	0.685714	0.933537	ENSG00000153956	CACNA2D1	hsa:781	1
hsa04662	B cell receptor signaling pathway	1/103	63/5689	0.685714	0.933537	ENSG00000134215	VAV3	hsa:10451	1
hsa04970	Salivary secretion	1/103	63/5689	0.685714	0.933537	ENSG00000123104	ITPR2	hsa:3709	1
hsa01230	Biosynthesis of amino acids	1/103	64/5689	0.691468	0.933537	ENSG00000060982	BCAT1	hsa:586	1
hsa05211	Renal cell carcinoma	1/103	64/5689	0.691468	0.933537	ENSG00000092969	TGFB2	hsa:7042	1
hsa04022	cGMP-PKG signaling pathway	2/103	131/5689	0.691644	0.933537	ENSG00000123104/ENSG00000168398	ITPR2/BDKRB2	hsa:3709/hsa:624	2
hsa04921	Oxytocin signaling pathway	2/103	132/5689	0.695673	0.933537	ENSG00000123104/ENSG00000153956	ITPR2/CACNA2D1	hsa:3709/hsa:781	2
hsa05200	Pathways in cancer	7/103	443/5689	0.701337	0.933537	ENSG00000138685/ENSG00000023445/ENSG00000168685/ENSG00000026103/ENSG00000092969/ENSG00000168398/ENSG00000077092	FGF2/BIRC3/IL7R/FAS/TGFB2/BDKRB2/RARB	hsa:2247/hsa:330/hsa:3575/hsa:355/hsa:7042/hsa:624/hsa:5915	7
hsa00562	Inositol phosphate metabolism	1/103	69/5689	0.718709	0.933537	ENSG00000139144	PIK3C2G	hsa:5288	1
hsa01521	EGFR tyrosine kinase inhibitor resistance	1/103	71/5689	0.728926	0.933537	ENSG00000138685	FGF2	hsa:2247	1
hsa04020	Calcium signaling pathway	2/103	142/5689	0.73364	0.933537	ENSG00000123104/ENSG00000168398	ITPR2/BDKRB2	hsa:3709/hsa:624	2
hsa04540	Gap junction	1/103	72/5689	0.733896	0.933537	ENSG00000123104	ITPR2	hsa:3709	1
hsa04080	Neuroactive ligand-receptor interaction	2/103	143/5689	0.737209	0.933537	ENSG00000168398/ENSG00000094755	BDKRB2/GABRP	hsa:624/hsa:2568	2
hsa04211	Longevity regulating pathway	1/103	73/5689	0.738776	0.933537	ENSG00000112096	SOD2	hsa:6648	1
hsa04530	Tight junction	2/103	144/5689	0.740738	0.933537	ENSG00000126016/ENSG00000133392	AMOT/MYH11	hsa:154796/hsa:4629	2
hsa05220	Chronic myeloid leukemia	1/103	74/5689	0.743567	0.933537	ENSG00000092969	TGFB2	hsa:7042	1
hsa05132	Salmonella infection	1/103	75/5689	0.748271	0.933537	ENSG00000137752	CASP1	hsa:834	1
hsa04012	ErbB signaling pathway	1/103	78/5689	0.761876	0.933537	ENSG00000124882	EREG	hsa:2069	1
hsa04064	NF-kappa B signaling pathway	1/103	78/5689	0.761876	0.933537	ENSG00000023445	BIRC3	hsa:330	1
hsa04713	Circadian entrainment	1/103	78/5689	0.761876	0.933537	ENSG00000049246	PER3	hsa:8863	1
hsa04925	Aldosterone synthesis and secretion	1/103	78/5689	0.761876	0.933537	ENSG00000123104	ITPR2	hsa:3709	1
hsa04620	Toll-like receptor signaling pathway	1/103	79/5689	0.766247	0.933537	ENSG00000164342	TLR3	hsa:7098	1
hsa04660	T cell receptor signaling pathway	1/103	79/5689	0.766247	0.933537	ENSG00000134215	VAV3	hsa:10451	1
hsa04666	Fc gamma R-mediated phagocytosis	1/103	80/5689	0.770539	0.933537	ENSG00000134215	VAV3	hsa:10451	1
hsa05146	Amoebiasis	1/103	80/5689	0.770539	0.933537	ENSG00000092969	TGFB2	hsa:7042	1
hsa04726	Serotonergic synapse	1/103	82/5689	0.778889	0.935874	ENSG00000123104	ITPR2	hsa:3709	1
hsa05169	Epstein-Barr virus infection	2/103	157/5689	0.783072	0.935874	ENSG00000145386/ENSG00000026103	CCNA2/FAS	hsa:890/hsa:355	2
hsa04912	GnRH signaling pathway	1/103	85/5689	0.790854	0.935874	ENSG00000123104	ITPR2	hsa:3709	1
hsa05010	Alzheimer disease	2/103	162/5689	0.797687	0.935874	ENSG00000123104/ENSG00000026103	ITPR2/FAS	hsa:3709/hsa:355	2
hsa04725	Cholinergic synapse	1/103	87/5689	0.798472	0.935874	ENSG00000123104	ITPR2	hsa:3709	1
hsa04933	AGE-RAGE signaling pathway in diabetic complications	1/103	88/5689	0.802178	0.935874	ENSG00000092969	TGFB2	hsa:7042	1
hsa04931	Insulin resistance	1/103	92/5689	0.816336	0.94655	ENSG00000076555	ACACB	hsa:32	1
hsa05203	Viral carcinogenesis	2/103	172/5689	0.824351	0.947001	ENSG00000117399/ENSG00000145386	CDC20/CCNA2	hsa:991/hsa:890	2
hsa00240	Pyrimidine metabolism	1/103	97/5689	0.832631	0.947001	ENSG00000188641	DPYD	hsa:1806	1
hsa04380	Osteoclast differentiation	1/103	100/5689	0.841712	0.947001	ENSG00000092969	TGFB2	hsa:7042	1
hsa04611	Platelet activation	1/103	100/5689	0.841712	0.947001	ENSG00000123104	ITPR2	hsa:3709	1
hsa05163	Human cytomegalovirus infection	2/103	181/5689	0.845633	0.947001	ENSG00000123104/ENSG00000026103	ITPR2/FAS	hsa:3709/hsa:355	2
hsa04915	Estrogen signaling pathway	1/103	103/5689	0.850304	0.947001	ENSG00000123104	ITPR2	hsa:3709	1
hsa04728	Dopaminergic synapse	1/103	110/5689	0.868599	0.947001	ENSG00000123104	ITPR2	hsa:3709	1
hsa05160	Hepatitis C	1/103	110/5689	0.868599	0.947001	ENSG00000164342	TLR3	hsa:7098	1
hsa04145	Phagosome	1/103	114/5689	0.878039	0.947001	ENSG00000173391	OLR1	hsa:4973	1
hsa04261	Adrenergic signaling in cardiomyocytes	1/103	116/5689	0.882505	0.947001	ENSG00000153956	CACNA2D1	hsa:781	1
hsa04142	Lysosome	1/103	119/5689	0.888901	0.947001	ENSG00000113273	ARSB	hsa:411	1
hsa04151	PI3K-Akt signaling pathway	3/103	282/5689	0.892289	0.947001	ENSG00000124882/ENSG00000138685/ENSG00000168685	EREG/FGF2/IL7R	hsa:2069/hsa:2247/hsa:3575	3
hsa04910	Insulin signaling pathway	1/103	121/5689	0.892972	0.947001	ENSG00000076555	ACACB	hsa:32	1
hsa05418	Fluid shear stress and atherosclerosis	1/103	121/5689	0.892972	0.947001	ENSG00000179776	CDH5	hsa:1003	1
hsa04630	JAK-STAT signaling pathway	1/103	122/5689	0.894952	0.947001	ENSG00000168685	IL7R	hsa:3575	1
hsa05224	Breast cancer	1/103	123/5689	0.896895	0.947001	ENSG00000138685	FGF2	hsa:2247	1
hsa05165	Human papillomavirus infection	3/103	293/5689	0.906819	0.95216	ENSG00000145386/ENSG00000026103/ENSG00000164342	CCNA2/FAS/TLR3	hsa:890/hsa:355/hsa:7098	3
hsa04150	mTOR signaling pathway	1/103	136/5689	0.919145	0.95235	ENSG00000176641	RNF152	hsa:220441	1
hsa04932	Non-alcoholic fatty liver disease (NAFLD)	1/103	136/5689	0.919145	0.95235	ENSG00000026103	FAS	hsa:355	1
hsa05152	Tuberculosis	1/103	138/5689	0.922117	0.95235	ENSG00000092969	TGFB2	hsa:7042	1
hsa05225	Hepatocellular carcinoma	1/103	145/5689	0.931692	0.956607	ENSG00000092969	TGFB2	hsa:7042	1
hsa04141	Protein processing in endoplasmic reticulum	1/103	150/5689	0.937808	0.956607	ENSG00000012174	MBTPS2	hsa:51360	1
hsa03013	RNA transport	1/103	156/5689	0.944435	0.956607	ENSG00000055163	CYFIP2	hsa:26999	1
hsa04360	Axon guidance	1/103	158/5689	0.946485	0.956607	ENSG00000107731	UNC5B	hsa:219699	1
hsa05016	Huntington disease	1/103	179/5689	0.963965	0.969092	ENSG00000112096	SOD2	hsa:6648	1
hsa04144	Endocytosis	1/103	220/5689	0.983424	0.983424	ENSG00000137486	ARRB1	hsa:408	1
